# Supplementary material for: Integrative genomic analysis reveals mechanisms of immune evasion in P. falciparum malaria
Source: Nat Commun. 2020 Oct 9;11:5093. doi: 10.1038/s41467-020-18915-6 (PMC7547729; doi:10.1038/s41467-020-18915-6)
Supplement: Supplementary file 5 — Supplementary Data 1 [file 41467_2020_18915_MOESM5_ESM.xlsx]

## Sheet: LEGEND
Supplementary Data 1
Sheet a
Sheet b
Sample	Full participant's enrolment number (V1=Before infection,-V2=Asymptomatic parasitemia, -V3=symptomatic parasitemia,-V4=after treatment)
WBC	White blood cell count (103/mm3)
Lymph (%)	Lymphocytes count (%)
Monoc (%)	Monocytes count count (%)
Neutroph (%)	Neutrophils count count (%)
Eosinoph (%)	Eosinophils count count (%)
Basoph (%)	Bsophils count (%)
Neut_Lymp_Ratio	Ratio neutrophils to lymphocytes
Lymph Count (1000/ul of blood)	Lymph Count (1000/ul of blood)
Age (Years)	Age in year
Sex	F= Female M= Male
Parasitemia	Parasitemia P. falciparum (parasites/ul). Actual count
Parasitemia (Log2)	Parasitemia P. falciparum (parasites/ul). Log2 transformed
Predictive modeling group	Training/Test group in the log2 parasitemia predictive model

## Sheet: a
Sample	WBC (%)	Lymph (%)	Monoc (%)	Neutroph (%)	Eosinoph (%)	Basoph (%)	Neut_Lymp_Ratio	Lymph Count (1000/ul of blood)	Age (Years)	Sex	Parasitemia	Parasitemia (Log2)
PAG093_V1	9.6	52	5.45	35.5	5.72	1.3	0.68	5.02	2.5	F	0	-
PAG141_V1	10.8	24.1	6.2	67.1	2.4	0.2	2.78	2.6	6.9	M	0	-
PAG008_V1	6.6	60.7	9.9	23.1	5.8	0.5	0.38	4.01	2.8	M	0	-
PAG150_V1	9.2	56.2	6.5	31.6	4.8	0.9	0.56	5.16	2.1	M	0	-
PAG114_V1	7.3	54.7	1.31	42.5	0.95	0.6	0.78	4	2.1	M	0	-
PAG009_V1	7.2	65.7	1.08	29.6	2.37	1.2	0.45	4.74	3.2	F	0	-
PAG144_V1	7.3	53.5	7.3	33.3	5.3	0.6	0.62	3.91	5.9	F	0	-
PAG109_V1	13.1	40.5	8.53	45.1	4.27	1.7	1.11	5.32	3.9	M	0	-
PAG056_V1	8.2	51.9	4.3	41	2.3	0.5	0.79	4.26	4.7	M	0	-
PAG115_V1	7.4	51.5	7.21	38.4	1.52	1.4	0.75	3.85	2.3	M	0	-
PAG123_V1	5.7	41.9	8.34	41.6	5.56	2.6	0.99	2.4	6.8	F	0	-
PAG149_V1	6.5	64.1	4.9	24.7	5.8	0.5	0.39	4.19	5.9	F	0	-
PAG116_V1	8.6	52.1	6.51	39.1	0.69	1.6	0.75	4.52	9	M	0	-
PAG117_V1	6.4	46.4	3.61	46.3	2.48	1.3	1	2.97	6.8	M	0	-
PAG023_V1	6.4	49.3	5.4	41.6	3.2	0.5	0.84	3.18	6.3	F	0	-
PAG104_V1	10.1	44	5.48	43.7	5.05	1.7	0.99	4.46	4.3	F	0	-
PAG129_V1	11.1	43.4	8.9	45.7	1.3	0.7	1.05	4.81	2.9	M	0	-
PAG102_V1	8.9	49.7	4.56	43.2	1.46	1.1	0.87	4.47	4.9	M	0	-
PAG112_V1	10.2	54.1	0.42	36.4	8.44	0.7	0.67	5.52	4.7	M	0	-
PAG056_V2	4.4	53.8	7.8	31.5	1.5	5.4	0.59	2.39	4.7	M	288	8.17493
PAG115_V2	6	57.9	9.1	31.4	1.2	0.4	0.54	3.48	2.3	M	0	-
PAG123_V2	6.4	35.9	10.9	34.2	18.3	0.7	0.95	2.31	6.8	F	1422	10.4747
PAG149_V2	6.6	61	5.9	27	5.7	0.4	0.44	4	5.9	F	0	-
PAG116_V2	9.5	41.8	12.9	44	0.7	0.6	1.05	3.98	9	M	3820	11.8997
PAG117_V2	9	35.4	7.9	49.2	7.1	0.4	1.39	3.19	6.8	M	0	-
PAG075_V2	8.8	48	6	34	11.3	0.7	0.71	4.21	5.9	M	0	-
PAG097_V2	7	53.7	6.8	37.6	1.5	0.4	0.7	3.77	6	F	333	8.3837
PAG036_V2	8.7	42.8	6.4	49	1.3	0.5	1.14	na	4.3	M	0	-
PAG102_V2	8	33	9.7	54	3	0.3	1.64	2.65	4.9	M	10140	13.3079
PAG095_V2	5	42.8	7	48.4	1.4	0.4	1.13	na	6.9	M	331	8.37504
PAG085_V2	7.3	40.7	10.1	46.1	2.7	0.4	1.13	2.97	3.75	M	1179	10.2046
PAG111_V2	18.7	29.5	13.5	53.3	0.6	3.1	1.81	5.53	2.9	M	22050	14.4286
PAG137_V2	7.2	31.2	11.8	51.9	4.4	0.7	1.66	na	4.1	M	0	-
PAG023_V2	5.4	49.9	7.8	39.3	2.6	0.4	0.79	2.7	6.3	F	2109	11.043
PAG074_V2	8.9	47.7	7.2	41.5	3.2	0.4	0.87	4.22	4.25	M	0	-
PAG093_V3	12	29	14.5	54.4	0.7	1.4	1.88	3.48	2.5	F	168848	17.3654
PAG141_V3	6.1	34.5	11	44.8	9.3	0.4	1.3	2.1	6.9	M	11254	13.4583
PAG008_V3	7.4	20.4	11.4	67.1	0.5	0.6	3.29	3.47	2.8	M	988	9.94983
PAG150_V3	11	28	16.1	52.4	2.8	0.7	1.87	3.07	2.1	M	41321	15.3346
PAG114_V3	5.3	30.2	11	57.1	0.9	0.8	1.89	1.61	2.1	M	42987	15.3916
PAG009_V3	7.4	66.2	6	23.3	3.8	0.7	0.35	4.87	3.2	F	206	7.69349
PAG144_V3	6.9	36	18.2	43.1	1.7	1	1.2	2.48	5.9	F	37764	15.2048
PAG129_V3	14.5	19	18.6	60.7	0.5	1.2	3.19	2.76	2.9	M	71091	16.1174
PAG056_V3	7	29.6	9.5	60.1	0.5	0.3	2.03	2.08	4.7	M	5055	12.3038
PAG115_V3	7.3	35.1	10	50.9	3.5	0.5	1.45	2.57	2.3	M	-	-
PAG149_V3	5.9	59.5	7.2	28	4.8	0.5	0.47	3.5	5.9	F	2452	11.2603
PAG116_V3	12.5	13.8	8.6	76.4	0.7	0.5	5.54	1.72	9	M	29310	14.8392
PAG023_V3	6.8	45.1	7.6	45.4	1.4	0.5	1.01	3.07	6.3	F	1065	10.058
PAG104_V3	7.2	43.2	7.7	43.4	5.2	0.5	1	3.09	4.3	F	876	9.77643
PAG102_V3	8.3	50.7	12.3	35.4	0.9	0.7	0.7	4.19	4.9	M	26340	14.685
PAG112_V3	16.6	16	7	77	0	0	4.81	1.47	4.7	M	50480	15.6235
PAG109_V3	12.7	15.5	12.4	70.7	0.7	0.7	4.56	1.96	3.9	M	81860	16.3209
PAG093_V4	8.2	57.9	7.11	32	0.45	2.6	0.552677	4.8	2.5	F	0	-
PAG141_V4	6.8	32.1	10.2	49.5	7.8	0.4	1.54206	2.2	6.9	M	0	-
PAG008_V4	6.2	56.1	8.2	31.5	3.7	0.5	0.561497	na	2.8	M	0	-
PAG150_V4	7.8	32.1	4.8	56.8	5.9	0.4	1.76947	2.51	2.1	M	37587	15.198
PAG114_V4	3.8	52.8	12	32.3	2	0.9	0.611742	2.01	2.1	M	34197	15.0616
PAG009_V4	8.2	49.3	9.6	36.9	3.5	0.7	0.748479	4.03	3.2	F	856	9.74315
PAG129_V4	7.6	57.1	7.2	28.6	1.5	5.6	0.500876	4.31	2.9	M	0	-
PAG056_V4	7.7	55.5	5.9	34.9	3.1	0.6	0.628829	4.3	4.7	M	0	-
PAG115_V4	7	45.3	12.3	38.5	3.2	0.7	0.84989	3.16	2.3	M	0	-
PAG123_V4	7.8	32.8	6.3	41.6	18.7	0.6	1.26829	2.57	6.8	F	560	9.13186
PAG116_V4	9.1	51.5	6.4	40.4	1.1	0.6	0.784466	4.68	9	M	0	-
PAG117_V4	7.1	33.7	5.9	52.8	7.3	0.3	1.56677	2.39	6.8	M	0	-
PAG023_V4	5.3	54.5	11.9	31.1	2.1	0.4	0.570642	2.91	6.3	F	0	-
PAG104_V4	8.3	59.1	6	27.2	7.1	0.6	0.460237	4.93	4.3	F	0	-
PAG112_V4	7.4	45.3	8.9	39.7	5.5	0.6	0.87638	3.36	4.7	M	819	9.67948
PAG102_V4	8.6	51	6.2	39.8	2.5	0.5	0.780392	4.38	4.9	M	0	-

## Sheet: b
Sample	WBC	Lymph	Monoc	Neutroph	Eosinoph	Basoph	Neutroph_Lymph_Ratio	Age (Years)	Sex	Parasitemia	Parasitemia (Log2)	Predictive modeling group
PAG008_V3	4.9	14.3	4.6	79.8	0.9	0.4	5.6	4	M	46992	15.5	Training
PAG016_V3	6.3	22.5	6.1	69.3	0.9	1.1	3.1	8	M	117398	16.8	Training
PAG019_V3	9.3	10	5	83.7	0.7	0.6	8.4	4	M	71381	16.1	Training
PAG029_V3	8.2	13.4	8	77.3	0.8	0.5	5.8	7	M	52046	15.7	Test
PAG030_V3	18.8	20.6	5.6	71.1	1.7	1	3.5	4	F	113672	16.8	Training
PAG031_V3	6.7	20.4	13.4	64.6	0.6	1	3.2	4	M	84966	16.4	Training
PAG037_V3	8.1	9.4	9.8	78.3	1.3	1.2	8.3	5	M	201667	17.6	Test
PAG044_V3	11.2	16	3	79	2	0	4.9	4	F	52774	15.7	Test
PAG049_V3	13.3	9.7	12.9	75.4	0.8	1.2	7.8	7	M	106910	16.7	Training
PAG050_V3	6	21.4	2.5	71.2	4.5	0.4	3.3	4	M	43741	15.4	Training
PAG053_V3	7.9	17.8	16.3	63.6	1.2	1.1	3.6	4	F	53000	15.7	Test
PAG061_V3	7	34.6	14.8	49.3	0.9	0.4	1.4	6	M	61206	15.9	Training
PAG064_V3	6.6	18.6	9.6	69.3	1.6	0.9	3.7	7	M	110608	16.8	Training
PAG069_V3	10	16.7	23.1	58.5	0.7	1	3.5	4	M	102703	16.6	Training
PAG072_V3	4.7	13.2	13.9	71.4	1	0.5	5.4	9	M	13984	13.8	Test
PAG076_V3	5.4	34.1	12.1	51.3	1.8	0.7	1.5	5	F	24261	14.6	Training
PAG080_V3	11.1	13.7	5.3	79.6	0.9	0.5	5.8	7	F	27979	14.8	Training
PAG083_V3	13.6	14.5	2.7	81.8	0.5	0.5	5.6	4	F	33696	15	Training
PAG094_V3	10.8	17	5	70	8	0	4.1	7	M	26000	14.7	Test
PAG111_V3	19.6	19.3	12.5	65.5	0.4	2.2	3.4	4	M	96000	16.6	Training
PAG115_V3	11.8	20.6	2.2	75	1.5	0.7	3.6	4	M	39676	15.3	Training
PAG132_V3	7.8	22.8	14.9	60.9	0.9	0.5	2.7	6	F	30034	14.9	Test
PAG136_V3	6	45.6	13.4	39.4	0.8	0.8	0.9	4	F	48044	15.6	Test
PAG137_V3	10.9	19.2	12.5	64.9	0.9	2.5	3.4	5	M	46334	15.5	Training
PAG141_V3	5.2	35.8	9.9	46.6	7.1	0.6	1.3	8	M	48576	15.6	Training
PAG143_V3	6.1	26.9	15.7	55.3	0.9	1.2	2.1	4	M	46868	15.5	Test
PAG144_V3	8.3	15.5	14.8	68	0.8	0.9	4.4	7	F	79954	16.3	Test
PAG145_V3	4.3	23.1	12	63.1	1.2	0.6	2.7	4	M	91530	16.5	Training
PAG146_V3	5.1	37.4	14.4	47	0.7	0.5	1.3	5	M	124736	16.9	Test
PAG158_V3	4.6	25.4	7.8	64.8	1	1	2.6	5	M	176905	17.4	Training
PAG163_V3	5.4	31	8.4	59.2	0.9	0.5	1.9	11	F	70154	16.1	Test
PAG001_V3	6.6	35.4	8.9	52.3	1.9	1.6	1.5	6	M	149	7.2	Test
PAG002_V3	8.1	19.1	6.8	73.3	0	0.8	3.8	6	F	6695	12.7	Test
PAG006_V3	17.9	20.6	3.6	74.2	0.3	1.2	3.6	3	M	685	9.4	Test
PAG018_V3	9.5	39.1	6.9	52.2	0.6	1.2	1.3	4	F	2696	11.4	Training
PAG020_V3	10.1	46.7	8	43.1	1.5	0.7	0.9	7	F	1500	10.6	Training
PAG021_V3	11.2	30.9	18.5	46	0.5	4.1	1.5	5	F	19138	14.2	Training
PAG025_V3	4.5	48.6	10.4	39.5	0.7	0.8	0.8	7	M	493	8.9	Test
PAG034_V3	6.7	45.7	8.5	39.2	5.6	1	0.9	5	M	1863	10.9	Training
PAG052_V3	8.2	33.7	6.4	58.1	0.8	1	1.7	7	F	12290	13.6	Training
PAG054_V3	5.9	15.2	11.7	70.3	1	1.8	4.6	5	F	17497	14.1	Training
PAG099_V3	15.2	14.6	3.5	79.3	1.9	0.6	5.4	7	F	9263	13.2	Test
PAG100_V3	6.7	37.4	13.2	48.1	0.7	0.6	1.3	5	F	5085	12.3	Training
PAG102_V3	6.3	42	13	43.3	0.8	0.9	1	6	M	244	7.9	Training
PAG117_V3	5.1	28.6	5.9	62.1	2.7	0.7	2.2	8	M	19748	14.3	Test
PAG120_V3	8.6	30	13.8	53.8	1.8	0.6	1.8	9	M	493	8.9	Training
PAG121_V3	8.3	54.7	14.1	25.9	4.7	0.6	0.5	5	F	5381	12.4	Training
PAG124_V3	10.8	17.5	8.9	70.9	0.4	2.4	4.1	4	F	2273	11.2	Training
PAG151_V3	9.6	10	11.6	75.9	1.5	1	7.6	5	F	791	9.6	Test
PAG153_V3	5.9	15.3	8.8	74.7	0.6	0.6	4.9	8	M	8277	13	Training
PAG155_V3	3.2	44.7	10.3	41.4	2.8	0.8	0.9	5	M	7500	12.9	Test
PAG174_V3	8	28.2	11	59.6	0.6	0.6	2.1	5	F	7090	12.8	Training
PAG178_V3	9.1	21.5	19.7	57.2	0.7	0.9	2.7	7	M	5185	12.3	Test
