# Supplementary material for: Integrative genomic analysis reveals mechanisms of immune evasion in P. falciparum malaria
Source: Nat Commun. 2020 Oct 9;11:5093. doi: 10.1038/s41467-020-18915-6 (PMC7547729; doi:10.1038/s41467-020-18915-6)
Supplement: Supplementary file 6 — Supplementary Data 2 [file 41467_2020_18915_MOESM6_ESM.xlsx]

## Sheet: LEGEND
Supplementary Data 2
Sheet a
Sample_ID		sample identifier
Infection Status		infection status of the sample
RAW Reads Count		Total number of reads count (raw)
Trimmed Reads Count		Total number of reads count after trimming
has_snRNA Reads Count		Total number of human small nuclear RNA reads count after trimming
has_snoRNA Reads Count		Total number of human snoRNA reads count after trimming
has_rrRNA Reads Count		Total number of human ribosomal RNA reads count after trimming
hsa_miRNA Reads Count		Total number of human microRNA reads count after trimming
has_piRNA Reads Count		Total number of human piwi RNA reads count after trimming
Allspecies Reads Count		All RNA species reads count after trimming
Sheet b
Sample_ID		sample identifier
Infection Status		infection status of the sample
RAW Reads Count		Total number of reads count (raw)
Trimmed Reads Count		Total number of reads count after trimming
has_snRNA Reads Count		Total number of human small nuclear RNA reads count after trimming
has_snoRNA Reads Count		Total number of human snoRNA reads count after trimming
has_rrRNA Reads Count		Total number of human ribosomal RNA reads count after trimming
hsa_miRNA Reads Count		Total number of human microRNA reads count after trimming
has_piRNA Reads Count		Total number of human piwi RNA reads count after trimming
Allspecies Reads Count		All RNA species reads count after trimming

## Sheet: a
Sample_ID	Infection Status	RAW Reads Count	Trimmed Reads Count	has_snRNA Reads Count	has_snoRNA Reads Count	has_rrRNA Reads Count	hsa_miRNA Reads Count	has_piRNA Reads Count	Allspecies Reads Count
PAG_093_V1	Before Infection	7242832	7051645	203	6524	100	5156514	10772	5175697
PAG_141_V1	Before Infection	10304181	10118141	203	3628	164	7671903	43960	7722404
PAG_008_V1	Before Infection	6707954	6559228	84	4565	73	4486098	2072	4493521
PAG_150_V1	Before Infection	11148944	11064540	203	6023	80	8147521	13871	8169104
PAG_114_V1	Before Infection	8600776	8517425	195	5197	130	6098130	11670	6117198
PAG_009_V1	Before Infection	10591694	10490767	158	5809	97	8047166	9220	8063621
PAG_144_V1	Before Infection	8261103	8189002	160	4546	144	6024712	8743	6039302
PAG_109_V1	Before Infection	12770592	12749727	241	9046	780	9619914	18473	9649997
PAG_056_V1	Before Infection	1586081	1576778	16	1066	53	1210173	915	1212473
PAG_115_V1	Before Infection	3943214	3925817	42	1731	42	2892417	1446	2896058
PAG_123_V1	Before Infection	6060617	6042373	58	2784	97	4602482	2565	4608570
PAG_149_V1	Before Infection	11228156	11202794	60	4126	49	8781086	3267	8789104
PAG_116_V1	Before Infection	4652133	4629518	56	2060	23	3607331	7444	3617592
PAG_117_V1	Before Infection	5074359	5041486	52	1808	32	4434982	3376	4440601
PAG_023_V1	Before Infection	9632520	9551207	120	5032	683	7294815	5036	7306510
PAG_104_V1	Before Infection	10461975	10424717	167	7271	773	7893782	9731	7912767
PAG_129_V1	Before Infection	10630576	10607692	215	5666	1054	7859888	15233	7883898
PAG_102_V1	Before Infection	12770592	12749727	241	9046	780	9619914	18473	9649997
PAG_112_V1	Before Infection	10284819	10232064	195	6953	1148	7395655	10547	7416129
PAG_056_V2	Infection (Asymptomatic)	3934190	3885489	46	2126	106	2910558	2201	2915431
PAG_115_V2	Infection (Asymptomatic)	6134796	6103782	31	2420	42	4661678	1770	4666361
PAG_123_V2	Infection (Asymptomatic)	4913836	4853160	69	2013	88	3782037	4195	3788972
PAG_149_V2	Infection (Asymptomatic)	8704258	8654756	73	2782	40	6911373	3421	6918288
PAG_116_V2	Infection (Asymptomatic)	7052506	7036930	118	3092	79	5571119	21031	5596579
PAG_117_V2	Infection (Asymptomatic)	4757582	4736507	48	2638	52	3770982	4183	3778584
PAG_075_V2	Infection (Asymptomatic)	15796944	15748848	311	8845	1617	12217097	15499	12245763
PAG_097_V2	Infection (Asymptomatic)	10830460	10798669	156	5505	2223	7781727	20470	7811709
PAG_036_V2	Infection (Asymptomatic)	11952603	11929579	283	6639	1696	9054219	22832	9088142
PAG_102_V2	Infection (Asymptomatic)	15338710	15296394	330	6956	2069	11497166	16037	11524951
PAG_095_V2	Infection (Asymptomatic)	14981500	14963791	349	8062	3245	11112110	18946	11144695
PAG_085_V2	Infection (Asymptomatic)	5918397	5906056	67	3394	497	4614637	6211	4625374
PAG_111_V2	Infection (Asymptomatic)	12618069	12600151	158	6999	9843	9476000	26481	9520917
PAG_137_V2	Infection (Asymptomatic)	11233032	11204010	202	6018	1156	8439761	7196	8456221
PAG_023_V2	Infection (Asymptomatic)	10825385	10812968	230	5662	1739	8405003	9619	8423608
PAG_074_V2	Infection (Asymptomatic)	10575311	10539980	248	7252	1041	7700365	12400	7722528
PAG_093_V3	Infection (Symptomatic)	9394397	9197692	282	5700	2855	5874619	73378	5958714
PAG_141_V3	Infection (Symptomatic)	9566318	9472580	192	2612	164	7428368	23022	7456722
PAG_008_V3	Infection (Symptomatic)	7655257	7629436	135	3248	95	5649525	27142	5681096
PAG_150_V3	Infection (Symptomatic)	12442170	12349500	241	4685	934	8827865	16105	8851480
PAG_114_V3	Infection (Symptomatic)	9524848	9412437	234	3757	256	7316966	5866	7328106
PAG_009_V3	Infection (Symptomatic)	8426401	8375235	230	6506	112	6519197	9449	6536950
PAG_144_V3	Infection (Symptomatic)	9524848	9412437	234	3757	256	7316966	5866	7328106
PAG_129_V3	Infection (Symptomatic)	5715863	5602054	146	1958	772	4079786	14650	4098263
PAG_056_V3	Infection (Symptomatic)	4137235	4121877	86	1826	166	2925821	2877	2931620
PAG_115_V3	Infection (Symptomatic)	4542029	4535308	72	2031	107	3342668	3095	3349080
PAG_149_V3	Infection (Symptomatic)	17099698	17093802	241	8908	251	13211916	4388	13227904
PAG_116_V3	Infection (Symptomatic)	8880704	8875073	305	5059	343	6786896	9866	6804560
PAG_023_V3	Infection (Symptomatic)	11961173	11941460	265	5957	1893	9130030	16022	9155912
PAG_104_V3	Infection (Symptomatic)	15137290	15104993	369	9629	1020	11889405	30749	11933366
PAG_102_V3	Infection (Symptomatic)	12271814	12207647	233	6780	5510	8606128	16129	8636690
PAG_112_V3	Infection (Symptomatic)	9673403	9615595	183	4526	8718	6704748	36692	6755992
PAG_109_V3	Infection (Symptomatic)	9106081	9079009	224	5481	16645	6048905	19004	6091485
PAG_093_V4	After Treatment	7442442	7326732	239	5288	150	5307689	19337	5334829
PAG_141_V4	After Treatment	8842100	8725067	204	2669	197	6547334	52395	6605350
PAG_008_V4	After Treatment	7464291	7412741	229	3714	140	5190750	10135	5206472
PAG_150_V4	After Treatment	6577061	6489940	121	1728	1929	4790656	17102	4812373
PAG_114_V4	After Treatment	4554794	4455726	88	1859	287	3228580	10120	3241647
PAG_009_V4	After Treatment	5606742	5569176	31	1624	36	4518551	820	4521323
PAG_129_V4	After Treatment	4928578	4886263	16	1016	35	3865313	4775	3871407
PAG_056_V4	After Treatment	12035363	12023131	520	13938	1241	8594349	14734	8630191
PAG_115_V4	After Treatment	8876455	8867000	190	5393	317	6546539	11034	6566027
PAG_123_V4	After Treatment	4317840	4316445	23	1543	30	3832311	530	3834666
PAG_116_V4	After Treatment	4837372	4766239	38	1733	36	3854733	2988	3859882
PAG_117_V4	After Treatment	3082824	3059397	26	1210	41	2424387	1681	2427811
PAG_023_V4	After Treatment	6697226	6648513	193	4471	1765	5120149	35728	5163466
PAG_104_V4	After Treatment	15438596	15404433	230	8509	1300	12303992	36586	12352073
PAG_112_V4	After Treatment	3835700	3817300	59	1040	417	3193876	5952	3201714
PAG_102_V4	After Treatment	15338710	15296394	330	6956	2069	11497166	16037	11524951

## Sheet: b
Sample_ID	Infection Status	RAW Reads Count	Trimmed Reads Count	has_snRNA Reads Count	has_snoRNA Reads Count	has_rrRNA Reads Count	hsa_miRNA Reads Count	has_piRNA Reads Count	Allspecies Reads Count
PAG_008_V3	Infection (Symptomatic)	8252805	7976367	1071	7235	3625	6386214	10725	6419602
PAG_016_V3	Infection (Symptomatic)	25040814	24102591	2967	26525	14028	16252374	72439	16411398
PAG_019_V3	Infection (Symptomatic)	10334024	10001189	1550	10813	21489	6665103	28178	6743757
PAG_029_V3	Infection (Symptomatic)	19562381	19092692	4253	18090	4691	14803527	20808	14905728
PAG_030_V3	Infection (Symptomatic)	6501496	6273928	1159	21801	7254	4603086	14977	4653956
PAG_031_V3	Infection (Symptomatic)	3339499	3234964	521	4155	809	2594494	3636	2612543
PAG_037_V3	Infection (Symptomatic)	11452758	11179199	1599	6809	16512	6196617	40398	6287919
PAG_044_V3	Infection (Symptomatic)	13674227	13226273	2953	8547	10118	8022234	35000	8129578
PAG_049_V3	Infection (Symptomatic)	10626437	10279383	840	16535	4222	7870542	19021	7929550
PAG_050_V3	Infection (Symptomatic)	15238926	14729485	2508	26569	4468	11952045	13080	12024141
PAG_053_V3	Infection (Symptomatic)	13056814	12615196	1213	19416	3659	10027029	10266	10082939
PAG_061_V3	Infection (Symptomatic)	16091806	15596851	1337	22597	2802	12786692	10039	12849095
PAG_064_V3	Infection (Symptomatic)	14119951	13585380	9244	39641	7779	10778877	24033	10890489
PAG_069_V3	Infection (Symptomatic)	9486201	9234020	1110	9548	2010	6919710	14637	6980381
PAG_072_V3	Infection (Symptomatic)	10859352	10532650	5312	3640	1925	8413648	10808	8458679
PAG_076_V3	Infection (Symptomatic)	10344042	9922073	1836	6510	1890	8290641	10398	8337632
PAG_080_V3	Infection (Symptomatic)	16846145	16385435	2800	16294	655	13126504	12384	13199238
PAG_083_V3	Infection (Symptomatic)	9912412	9588435	565	8088	2022	7325768	7730	7356607
PAG_094_V3	Infection (Symptomatic)	11083266	10753792	2980	10034	2352	8204111	10766	8257585
PAG_111_V3	Infection (Symptomatic)	20600482	19806922	3198	77893	15714	14213794	72342	14424310
PAG_115_V3	Infection (Symptomatic)	12843877	12404114	1860	42005	35255	7457027	48467	7621427
PAG_132_V3	Infection (Symptomatic)	11590341	11193557	2141	9477	4314	8982288	12823	9029811
PAG_136_V3	Infection (Symptomatic)	16710952	16068963	2843	74665	8424	12377317	20385	12543840
PAG_137_V3	Infection (Symptomatic)	8123005	7810560	1896	7897	541	5703607	10351	5734992
PAG_141_V3	Infection (Symptomatic)	9057080	8725299	5120	7795	1108	7091059	19666	7145291
PAG_143_V3	Infection (Symptomatic)	12084214	11678357	2518	14455	1842	9804555	8463	9840623
PAG_144_V3	Infection (Symptomatic)	4458331	4321292	496	11508	2220	3450937	4776	3477974
PAG_145_V3	Infection (Symptomatic)	8841421	8530994	1462	4210	24305	5688180	20347	5751331
PAG_146_V3	Infection (Symptomatic)	75396144	72590515	5128	67107	4135	27020828	66428	27183231
PAG_158_V3	Infection (Symptomatic)	10302103	9933773	701	6565	4037	8315121	10276	8346864
PAG_163_V3	Infection (Symptomatic)	10738487	10391358	2396	15381	2551	8455736	10853	8503728
PAG_001_V3	Infection (Symptomatic)	13668727	13102930	1144	35410	5439	10353965	16574	10435276
PAG_002_V3	Infection (Symptomatic)	10871742	10491604	1975	6185	605	8612667	4647	8636116
PAG_006_V3	Infection (Symptomatic)	5738326	5470890	1598	20662	4390	4367810	9178	4408244
PAG_018_V3	Infection (Symptomatic)	10576823	10262076	2523	11294	909	8001838	7488	8059156
PAG_020_V3	Infection (Symptomatic)	21469832	20563090	7166	27741	1402	15942138	20526	16058044
PAG_021_V3	Infection (Symptomatic)	16848741	16173751	3387	85993	4667	12909058	28890	13077229
PAG_025_V3	Infection (Symptomatic)	8189578	7915674	7063	10841	1202	6373240	17581	6446306
PAG_034_V3	Infection (Symptomatic)	16147723	15618303	2033	29661	1443	13063787	11411	13143999
PAG_052_V3	Infection (Symptomatic)	5867065	5656641	604	8090	1679	4533593	9126	4569262
PAG_054_V3	Infection (Symptomatic)	13291842	12740990	2719	5986	1995	10966434	13543	11006310
PAG_099_V3	Infection (Symptomatic)	14281710	13779367	1527	9553	1455	11561091	6911	11593193
PAG_100_V3	Infection (Symptomatic)	4980613	4799944	256	3998	388	3770622	2422	3784794
PAG_102_V3	Infection (Symptomatic)	10173389	9869421	1604	16122	1153	7560246	7517	7613439
PAG_117_V3	Infection (Symptomatic)	8430822	8115160	6972	5582	3795	6256402	27459	6321932
PAG_120_V3	Infection (Symptomatic)	25647933	24613524	7254	45054	1993	19935897	36777	20064701
PAG_121_V3	Infection (Symptomatic)	12371082	11952763	3519	21736	2463	9469365	19761	9545678
PAG_124_V3	Infection (Symptomatic)	10314473	10038656	1665	12047	589	7960190	10415	8025466
PAG_151_V3	Infection (Symptomatic)	13034428	12611978	1162	9143	780	10543327	6491	10583456
PAG_153_V3	Infection (Symptomatic)	14400871	13879670	3830	9826	1512	11607042	32149	11676326
PAG_155_V3	Infection (Symptomatic)	5143173	4981548	852	6935	1400	4003186	5593	4031397
PAG_174_V3	Infection (Symptomatic)	21607494	20916544	3480	67100	15839	16127391	35813	16309706
PAG_178_V3	Infection (Symptomatic)	15001006	14477447	2249	12368	1356	12161970	10480	12220717
