# Supplementary material for: Integrative genomic analysis reveals mechanisms of immune evasion in P. falciparum malaria
Source: Nat Commun. 2020 Oct 9;11:5093. doi: 10.1038/s41467-020-18915-6 (PMC7547729; doi:10.1038/s41467-020-18915-6)
Supplement: Supplementary file 7 — Supplementary Data 3 [file 41467_2020_18915_MOESM7_ESM.xlsx]

## Sheet: LEGEND
Supplementary Data 3
Sheet a
Label		ID of miRNA tested
PrF_T3_Infection_Stattus		P value resulting from an analysis of covariance for the total effect of infection.
PrF_T3_WBC		P value resulting from an analysis of covariance for the total effect White blood cell.
PrF_T3_Age		P value resulting from an analysis of covariance for the total effect of Age.
PrF_T3_Sex		P value resulting from an analysis of covariance for the total effect of Sex.
Diff of Infection_Stattus = (After Treatment)-(Symptomatic. Infection)		Magnitude of expression change between (After Treatment)-(Symptomatic. Infection)
Diff of Infection_Stattus = (Asymptomatic. Infection)-(Before. Infection)		Magnitude of expression change between (Asymptomatic. Infection)-(Before. Infection)
Diff of Infection_Stattus = (Symptomatic. Infection)-(Asymptomatic. Infection)		Magnitude of expression change between (Symptomatic. Infection)-(Asymptomatic. Infection)
Diff of Infection_Stattus = (Symptomatic. Infection)-(Before. Infection)		Magnitude of expression change between (Symptomatic. Infection)-(Before. Infection)
t-Statistic for Diff of Infection_Stattus = (After Treatment)-(Symptomatic. Infection)		t- Statistic for the Magnitude of expression change between (After Treatment)-(Symptomatic. Infection)
t-Statistic for Diff of Infection_Stattus = (Asymptomatic. Infection)-(Before. Infection)		t- Statistic for the Magnitude of expression change between (Asymptomatic. Infection)-(Before. Infection)
t-Statistic for Diff of Infection_Stattus = (Symptomatic. Infection)-(Asymptomatic. Infection)		t- Statistic for the Magnitude of expression change between (Symptomatic. Infection)-(Asymptomatic. Infection)
t-Statistic for Diff of Infection_Stattus = (Symptomatic. Infection)-(Before. Infection)		t- Statistic for theMagnitude of expression change between (Symptomatic. Infection)-(Before. Infection)
-log10(p-value) for Diff of Infection_Stattus = (After Treatment)-(Symptomatic. Infection)		Statitical Significance (NegLog10) for the Magnitude of expression change between (After Treatment)-(Symptomatic. Infection)
-log10(p-value) for Diff of Infection_Stattus = (Asymptomatic. Infection)-(Before. Infection)		Statitical Significance (NegLog10) for the Magnitude of expression change between (Asymptomatic. Infection)-(Before. Infection)
-log10(p-value) for Diff of Infection_Stattus = (Symptomatic. Infection)-(Asymptomatic. Infection)		Statitical Significance (NegLog10) for the Magnitude of expression change between (Symptomatic. Infection)-(Asymptomatic. Infection)
-log10(p-value) for Diff of Infection_Stattus = (Symptomatic. Infection)-(Before. Infection)		Statitical Significance (NegLog10) for theMagnitude of expression change between (Symptomatic. Infection)-(Before. Infection)
Sheet b
Label		ID of the miRNA tested
PrF_T3_Age		P value resulting from a multiple regression for the effect of Age.
PrF_T3_Sex		P value resulting from a multiple regression for the effect of Sex.
PrF_T3_WBC		P value resulting from a multiple regression for the effect of White blood cells count.
PrF_T3_Log2_Parasitemia		P value resulting from a multiple regression for the effect of parasitemia.
PrF_T3_Log2_Parasitemia FDR Adjusted		Benjamini Hochberg P value resulting from a multiple regression for the effect of parasitemia.
Pearson Correlation coefficient		Pearson correlation coefficient of miRNA and paraitemia

## Sheet: a
Label	PrF_T3_Infection_Stattus	PrF_T3_WBC	PrF_T3_Age	PrF_T3_Sex	Diff of Infection_Stattus = (After Treatment)-(Symptomatic. Infection)	Diff of Infection_Stattus = (Asymptomatic. Infection)-(Before. Infection)	Diff of Infection_Stattus = (Symptomatic. Infection)-(Asymptomatic. Infection)	Diff of Infection_Stattus = (Symptomatic. Infection)-(Before. Infection)	t-Statistic for Diff of Infection_Stattus = (After Treatment)-(Symptomatic. Infection)	t-Statistic for Diff of Infection_Stattus = (Asymptomatic. Infection)-(Before. Infection)	t-Statistic for Diff of Infection_Stattus = (Symptomatic. Infection)-(Asymptomatic. Infection)	t-Statistic for Diff of Infection_Stattus = (Symptomatic. Infection)-(Before. Infection)	-log10(p-value) for Diff of Infection_Stattus = (After Treatment)-(Symptomatic. Infection)	-log10(p-value) for Diff of Infection_Stattus = (Asymptomatic. Infection)-(Before. Infection)	-log10(p-value) for Diff of Infection_Stattus = (Symptomatic. Infection)-(Asymptomatic. Infection)	-log10(p-value) for Diff of Infection_Stattus = (Symptomatic. Infection)-(Before. Infection)
hsa-let-7a-5p	0.0082347	0.0284248	0.791599	0.872374	0.398583	-0.0181783	-0.0884762	-0.106655	3.385	-0.14738	-0.681318	-1.00373	2.9033	0.0538828	0.302554	0.495563
hsa-let-7b-5p	0.000110949	0.00289635	0.846774	0.572445	0.393077	-0.474032	-0.0456774	-0.51971	2.9474	-3.49752	-0.320802	-4.27871	2.34342	3.05429	0.125253	4.17124
hsa-let-7c-5p	0.067545	0.104558	0.108774	0.931123	0.365237	-0.147963	-0.180184	-0.328147	2.36721	-0.953376	-1.10603	-2.32757	1.67549	0.463237	0.56375	1.63322
hsa-let-7d-3p	0.000835213	0.0137023	0.784195	0.374594	-0.261614	-0.531858	0.194389	-0.33747	-1.63929	-3.44188	1.20356	-2.28154	0.973464	2.97929	0.631878	1.5847
hsa-let-7d-5p	0.182489	0.000547328	0.981784	0.680037	0.186169	0.043179	0.0177196	0.0608986	1.52619	0.353938	0.138441	0.545329	0.878996	0.139898	0.0504403	0.23098
hsa-let-7e-5p	1.76954e-05	0.308921	0.150327	0.492031	0.712819	-0.356433	-0.406673	-0.763106	4.2559	-1.97885	-2.14049	-5.09004	4.1371	1.28107	1.43983	5.43351
hsa-let-7f-5p	0.00011011	0.088575	0.851944	0.313354	0.218574	0.663973	-0.200563	0.46341	1.31335	4.16222	-1.2051	2.98948	0.712236	3.99776	0.63298	2.39528
hsa-let-7g-5p	0.305995	0.704469	0.733825	0.206891	0.211508	0.0727266	-0.140823	-0.0680966	1.85515	0.592566	-1.08772	-0.667481	1.16488	0.25519	0.5513	0.295007
hsa-let-7i-3p	0.560822	0.39605	0.422758	0.72236	-0.224009	0.146303	0.223584	0.369888	-0.801456	0.531971	0.776141	1.43728	0.370612	0.22426	0.355892	0.807579
hsa-let-7i-5p	0.449365	0.053472	0.477311	0.147664	0.173966	0.17121	-0.219321	-0.0481105	1.15435	1.15545	-1.4132	-0.346614	0.59712	0.597891	0.788668	0.136633
hsa-miR-100-5p	0.99648	0.785269	0.836342	0.531489	-0.0694625	0.0432703	0.040603	0.0838733	-0.165306	0.0911654	0.080757	0.226961	0.0608556	0.0326112	0.0287708	0.0855443
hsa-miR-101-3p	0.24256	0.130367	0.694895	0.513844	0.0431825	0.331218	-0.197447	0.133771	0.25771	2.06092	-1.17744	0.857384	0.0982703	1.3607	0.613336	0.403856
hsa-miR-106a-5p	0.0310842	0.845172	0.533151	0.345012	0.250284	0.432861	-0.0451598	0.387701	1.10093	1.92073	-0.191158	1.85718	0.560266	1.2259	0.0710735	1.16676
hsa-miR-106b-3p	0.0811023	0.791088	0.107	0.429246	0.273402	-0.122412	-0.323459	-0.445871	1.48916	-0.695593	-1.76177	-2.60733	0.848942	0.310402	1.0803	1.94098
hsa-miR-106b-5p	0.216895	0.132271	0.955968	0.732247	-0.299747	0.146423	0.090587	0.23701	-1.87131	0.951316	0.563848	1.59061	1.1798	0.461932	0.240389	0.932306
hsa-miR-10a-5p	0.000479114	0.488635	0.763527	0.0225579	0.350161	0.512006	-0.107289	0.404718	1.93018	2.80946	-0.560906	2.44045	1.2348	2.17657	0.238887	1.75476
hsa-miR-10b-5p	0.0413424	0.545891	0.274054	0.906876	0.381255	0.7505	-0.706249	0.0442507	1.30254	2.6528	-2.38909	0.162983	0.704154	1.99302	1.69901	0.0599467
hsa-miR-1180-3p	0.0193307	0.0118685	0.72791	0.0716519	0.153811	-0.38273	0.0956042	-0.287126	1.17657	-2.89829	0.689471	-2.40694	0.61272	2.28346	0.307028	1.7183
hsa-miR-1224-5p	0.00175726	0.198169	0.595812	0.811237	0.363189	-0.450174	-0.236059	-0.686233	1.89936	-2.15827	-1.07179	-4.02803	1.20587	1.45778	0.540549	3.80073
hsa-miR-1226-3p	0.000857105	0.101262	0.581649	0.60483	0.35469	-0.563903	-0.174702	-0.738606	1.83176	-2.99248	-0.886322	-4.12468	1.14345	2.39898	0.421447	3.94233
hsa-miR-1227-3p	0.309449	0.147356	0.857406	0.430078	-0.541603	-0.212895	0.373575	0.16068	-1.78869	-0.73352	1.23373	0.569724	1.10441	0.331566	0.65358	0.243396
hsa-miR-1229-3p	0.00184609	0.492169	0.191185	0.0513637	0.649399	-0.356308	-0.168306	-0.524614	3.49622	-2.00126	-0.906102	-3.03232	3.05253	1.30261	0.433625	2.44851
hsa-miR-1249-3p	0.0613204	0.675505	0.642953	0.756742	0.14891	-0.574801	0.353147	-0.221655	0.679742	-2.62643	1.53816	-1.10481	0.301691	1.96277	0.888805	0.562913
hsa-miR-1254	0.057688	0.945161	0.714271	0.606038	0.119895	-0.554477	0.132332	-0.422146	0.556783	-2.44891	0.554981	-2.17492	0.236787	1.76402	0.235871	1.47465
hsa-miR-1255a	0.080996	0.115553	0.989871	0.943281	0.244785	-0.113774	0.356327	0.242553	1.00884	-0.451157	1.34279	1.10513	0.498892	0.18477	0.73444	0.563131
hsa-miR-125a-5p	0.532615	0.388613	0.94815	0.0159666	0.29025	0.0115839	-0.13879	-0.127206	1.48781	0.0604484	-0.691568	-0.707723	0.847857	0.0213648	0.308183	0.317122
hsa-miR-125b-5p	0.292495	0.37619	0.879845	0.475612	0.144449	-0.131629	0.326645	0.195016	0.581577	-0.485956	1.14207	0.881196	0.249496	0.201529	0.588567	0.418311
hsa-miR-126-3p	0.138535	0.0624332	0.986751	0.0564762	-0.332432	0.184977	0.142356	0.327334	-1.94573	1.12951	0.833192	2.05692	1.2495	0.57987	0.389354	1.35677
hsa-miR-126-5p	9.73637e-08	0.0443436	0.912478	0.255687	-2.43969	1.28058	1.34168	2.62225	-5.43089	2.94576	2.95309	6.29645	5.98676	2.34141	2.3504	7.43288
hsa-miR-1260b	0.000352306	0.354917	0.336798	0.298194	0.527484	-0.703513	-0.114846	-0.818359	2.46638	-3.40176	-0.531418	-4.12602	1.7832	2.92561	0.223983	3.94431
hsa-miR-127-3p	0.000957134	0.526283	0.066615	0.793127	-0.0766724	0.091367	-0.603046	-0.511679	-0.390207	0.417768	-2.60682	-2.94382	0.156305	0.169037	1.94039	2.33903
hsa-miR-1270	0.14977	0.0714422	0.446105	0.778992	0.367708	-0.25195	-0.238382	-0.490332	1.53386	-0.973302	-0.872785	-2.28807	0.885275	0.475932	0.413184	1.59154
hsa-miR-1273g-3p	0.0105606	0.870769	0.967328	0.4337	0.0670364	-0.652363	0.445474	-0.206889	0.351697	-3.41173	2.21998	-1.18682	0.138897	2.93892	1.52076	0.619966
hsa-miR-1273h-3p	0.128676	0.000609917	0.336579	0.698254	0.53584	-0.0607393	-0.102983	-0.163723	2.27566	-0.268492	-0.436136	-0.7474	1.57854	0.102798	0.17765	0.339425
hsa-miR-1273h-5p	0.0409848	0.425095	0.485495	0.424902	0.347304	0.0808081	-0.576446	-0.495638	1.6059	0.389814	-2.66537	-2.46049	0.945158	0.156125	2.00752	1.77673
hsa-miR-128-1-5p	0.29677	0.330763	0.40887	0.507364	-0.170792	0.00928785	-0.157705	-0.148418	-0.858494	0.0483292	-0.785422	-0.804052	0.404525	0.0170002	0.361265	0.372133
hsa-miR-128-3p	7.63532e-06	0.205173	0.121129	0.294395	-0.466239	0.491299	0.0795426	0.570842	-3.67508	3.82221	0.589188	4.93572	3.29799	3.5047	0.253435	5.18698
hsa-miR-1285-3p	3.64263e-05	0.000568669	0.0579745	0.334645	-0.580745	0.0461718	-0.340555	-0.294384	-2.90712	0.24112	-1.70466	-1.58214	2.29419	0.0913698	1.0299	0.925225
hsa-miR-1291	0.0337219	0.568098	0.833381	0.0675177	0.294135	-0.309999	0.524175	0.214175	1.0711	-1.15144	1.85954	0.845881	0.540091	0.59509	1.16893	0.396937
hsa-miR-1294	0.0142261	0.0274935	0.903609	0.184451	0.422601	-0.246678	-0.239738	-0.486416	2.50269	-1.41131	-1.30386	-3.18065	1.82331	0.787193	0.705137	2.63626
hsa-miR-1296-5p	0.0608765	0.538414	0.0290919	0.820146	0.104238	-0.546435	0.245689	-0.300746	0.509165	-2.71435	1.16522	-1.5951	0.212913	2.06437	0.604734	0.936069
hsa-miR-1299	0.167852	0.518024	0.480817	0.124369	0.630802	0.110744	-0.474214	-0.363471	2.23115	0.348233	-1.40831	-1.45931	1.53228	0.137353	0.784848	0.825035
hsa-miR-1301-3p	5.26127e-05	0.725305	0.110987	0.393206	0.482726	-0.184666	-0.298312	-0.482978	4.22552	-1.50454	-2.30436	-4.72172	4.09176	0.861369	1.60868	4.84976
hsa-miR-1303	0.205902	0.527955	0.0945671	0.0899034	0.116198	0.0620703	-0.361271	-0.299201	0.618709	0.32115	-1.77761	-1.75598	0.268886	0.125405	1.09446	1.07515
hsa-miR-1304-3p	0.551053	0.797013	0.993101	0.734675	0.317041	0.0984141	-0.275097	-0.176683	1.3914	0.385173	-1.01716	-0.879091	0.771709	0.154004	0.504327	0.417026
hsa-miR-1304-5p	0.0721347	0.0152419	0.407693	0.441908	0.365155	-0.209068	-0.213227	-0.422294	2.01213	-1.14135	-1.10864	-2.54947	1.31312	0.588066	0.565528	1.87555
hsa-miR-1306-5p	0.000546485	0.865687	0.632219	0.697956	0.0779605	-0.519077	0.0118451	-0.507232	0.528102	-3.33941	0.0723538	-3.81354	0.222324	2.84291	0.0256924	3.49241
hsa-miR-1307-3p	0.00818606	0.19346	0.855095	0.906488	0.110464	-0.34117	-0.0528654	-0.394036	0.831894	-2.50585	-0.36936	-3.26709	0.388581	1.82682	0.146826	2.74806
hsa-miR-1307-5p	0.000508782	0.176944	0.183955	0.0356349	-0.411005	0.615352	0.44786	1.06321	-1.55344	2.28256	1.58102	4.41583	0.901387	1.58576	0.924287	4.3782
hsa-miR-130a-3p	0.00030752	0.21454	0.521343	0.304778	-0.368515	0.704186	-0.0716804	0.632505	-2.02324	3.84949	-0.373348	3.79848	1.32389	3.54349	0.148629	3.47108
hsa-miR-130b-3p	0.00486229	0.011489	0.00178655	0.115449	-0.301172	0.375538	-0.232132	0.143407	-2.12622	2.63962	-1.55459	1.10745	1.42551	1.97788	0.902339	0.56472
hsa-miR-130b-5p	0.191766	0.341076	0.815888	0.429133	-0.0673858	-0.129959	-0.101215	-0.231174	-0.439749	-0.884778	-0.6605	-1.61966	0.179356	0.420502	0.291222	0.956778
hsa-miR-132-3p	0.0599605	0.561964	0.652529	0.542391	-0.116448	0.349975	0.0584105	0.408386	-0.673852	2.11282	0.337998	2.53718	0.298475	1.41211	0.132813	1.86177
hsa-miR-139-5p	0.143428	0.809227	0.254958	0.496173	0.58661	-0.333012	-0.155656	-0.488668	2.00038	-1.1681	-0.522055	-1.80112	1.30176	0.606757	0.219307	1.11562
hsa-miR-140-3p	0.133169	0.288568	0.496168	0.954352	-0.139017	0.193233	-1.57092e-05	0.193218	-1.31656	1.8712	-0.000145336	1.9827	0.714644	1.17969	5.01583e-05	1.28475
hsa-miR-142-3p	0.0523599	0.0492435	0.664128	0.0794817	-0.529241	-0.00949406	0.282285	0.272791	-2.85087	-0.0533541	1.52055	1.57762	2.22614	0.0188049	0.87439	0.921448
hsa-miR-142-5p	0.0417183	0.718101	0.369469	0.739793	-0.561585	0.425409	0.0870268	0.512436	-2.28374	1.72214	0.335664	2.27958	1.587	1.04522	0.131781	1.58264
hsa-miR-143-3p	0.0232423	0.00548247	0.903222	0.774923	-0.249392	0.626837	-0.122958	0.503879	-1.11462	2.80864	-0.525243	2.45773	0.569624	2.17559	0.220896	1.77369
hsa-miR-144-3p	0.00150966	0.935734	0.0539214	0.411244	-0.361901	0.471771	-0.381202	0.0905685	-2.1161	2.72198	-2.09405	0.580941	1.41538	2.07327	1.39342	0.249167
hsa-miR-144-5p	0.281722	0.025973	0.755826	0.312411	0.0332614	-0.426834	0.174203	-0.252632	0.145119	-1.94283	0.760023	-1.18336	0.0530098	1.24675	0.346625	0.617522
hsa-miR-145-5p	0.751062	0.000232663	0.0791568	0.0480163	0.0228937	-0.211519	0.180641	-0.0308777	0.101631	-0.979605	0.801892	-0.147164	0.0365036	0.479975	0.370868	0.0537996
hsa-miR-1468-5p	0.137945	0.0108444	0.173639	0.637108	0.353665	-0.112203	-0.144126	-0.256329	2.21994	-0.683533	-0.834903	-1.7741	1.52072	0.303767	0.390373	1.09131
hsa-miR-146a-5p	0.0646143	0.194303	0.220187	0.498305	0.225535	0.362444	-0.576313	-0.213868	1.09889	1.80361	-2.73955	-1.12959	0.558879	1.11787	2.09386	0.579928
hsa-miR-146b-3p	4.9316e-07	0.390948	0.0318262	0.95084	0.596393	-0.430861	-0.573817	-1.00468	3.53113	-2.58761	-3.28932	-6.46517	3.09992	1.91857	2.77709	7.71966
hsa-miR-146b-5p	0.0109246	0.456316	0.424001	0.456118	0.396457	0.551077	-0.387162	0.163914	1.9628	2.78482	-1.86881	0.8799	1.26573	2.14727	1.17748	0.41752
hsa-miR-148a-3p	0.000321126	0.73052	0.0939181	0.965752	-0.345923	0.238734	-0.378554	-0.13982	-2.24495	1.51832	-2.291	-0.99755	1.54656	0.872568	1.59462	0.491553
hsa-miR-148a-5p	0.500821	0.142887	0.380255	0.682606	0.0708164	0.112182	0.132802	0.244984	0.300396	0.496448	0.56332	1.11569	0.116397	0.206655	0.240119	0.570362
hsa-miR-148b-3p	0.947087	0.364788	0.931658	0.297257	0.0257681	-0.102865	0.0426892	-0.060176	0.143245	-0.578681	0.229167	-0.36388	0.0522875	0.248001	0.0864479	0.144356
hsa-miR-148b-5p	5.45759e-07	0.296346	0.00149631	0.399757	-0.15622	0.392074	0.713309	1.10538	-0.754098	1.97447	3.44318	5.72865	0.343239	1.27688	2.98103	6.47851
hsa-miR-150-3p	9.50861e-06	0.7836	0.0716124	0.585312	0.856153	-0.410168	-0.97699	-1.38716	3.21115	-1.60495	-3.66428	-5.58576	2.67551	0.944356	3.28298	6.24165
hsa-miR-150-5p	1.65997e-07	0.696927	0.136133	0.365388	0.112358	-0.588462	-0.630549	-1.21901	0.497996	-2.46385	-2.50575	-6.00642	0.207414	1.78042	1.82672	6.94305
hsa-miR-151a-3p	0.00448176	0.0860428	0.0129509	0.449885	-0.215633	0.329686	-0.364298	-0.0346123	-1.39296	2.22185	-2.35326	-0.24005	0.772916	1.52269	1.66056	0.0909276
hsa-miR-151a-5p	0.00018387	0.312181	0.583913	0.128931	-0.168301	0.284794	0.438479	0.723273	-0.960139	1.63768	2.40511	4.4947	0.467532	0.972093	1.71633	4.49853
hsa-miR-152-3p	0.0750231	0.220313	0.231312	0.414989	-0.0906742	0.316997	-0.439478	-0.122481	-0.442531	1.5776	-2.08889	-0.648378	0.180673	0.921438	1.3883	0.284687
hsa-miR-1538	0.0133248	0.0928931	0.351346	0.46249	0.519077	-0.19823	-0.481175	-0.679405	2.35024	-0.936357	-2.17858	-3.30261	1.65734	0.452494	1.47838	2.79449
hsa-miR-155-5p	0.00158445	0.80738	0.373908	0.842109	0.570751	0.19095	-0.417056	-0.226106	3.95343	1.35775	-2.83465	-1.69426	3.69254	0.745824	2.20668	1.02083
hsa-miR-15a-5p	4.36739e-05	0.766848	0.387444	0.415912	-0.623149	0.657464	0.256478	0.913942	-3.09835	3.38287	1.26299	4.89844	2.53145	2.90047	0.674899	5.12784
hsa-miR-15b-5p	0.00290331	0.913403	0.0506265	0.744855	-0.297788	0.00891029	0.579067	0.587977	-1.65365	0.051402	3.19926	3.51312	0.985748	0.018103	2.66019	3.07544
hsa-miR-16-5p	2.00573e-05	0.670967	0.908758	0.188615	-0.678216	0.818036	0.341687	1.15972	-2.84378	3.57843	1.43267	5.22071	2.21762	3.16453	0.803938	5.64425
hsa-miR-17-3p	0.238556	0.0211934	0.177893	0.345919	-0.106705	-0.241981	0.357335	0.115354	-0.601163	-1.42227	2.01313	0.697731	0.25967	0.795765	1.31408	0.311583
hsa-miR-17-5p	0.181771	0.659107	0.706299	0.768141	-0.169452	0.222867	0.0718955	0.294763	-1.12984	1.55027	0.479359	2.11003	0.580096	0.89877	0.198324	1.40933
hsa-miR-181a-2-3p	0.426107	0.444464	0.677239	0.312612	0.259143	0.140867	-0.228111	-0.0872439	1.47547	0.829997	-1.28633	-0.535457	0.837944	0.387453	0.692097	0.226008
hsa-miR-181a-3p	0.141347	0.201757	0.708324	0.232377	0.212021	0.505467	-0.20956	0.295907	0.815558	1.99009	-0.788361	1.23279	0.3789	1.29185	0.362972	0.652898
hsa-miR-181a-5p	0.227758	0.00802312	0.592225	0.779972	0.216848	-0.0260155	-0.195513	-0.221528	1.69191	-0.191958	-1.36932	-1.92083	1.01879	0.071393	0.754685	1.226
hsa-miR-181b-5p	0.748854	0.226328	0.0883115	0.700377	-0.0358706	0.0885392	-0.11108	-0.0225407	-0.277	0.673163	-0.803939	-0.191082	0.106395	0.298099	0.372067	0.0710432
hsa-miR-181c-5p	1.70225e-06	0.026393	0.596855	0.269672	-0.752868	0.670898	0.522506	1.1934	-3.50195	3.14245	2.33425	6.04897	3.06029	2.58741	1.64031	7.01462
hsa-miR-181d-5p	0.565606	0.683172	0.0568404	0.475555	0.0389971	0.220938	-0.274113	-0.0531748	0.184179	1.0886	-1.29457	-0.269625	0.0682959	0.551895	0.698216	0.103276
hsa-miR-182-5p	0.00670069	0.686554	0.771178	0.414434	-0.227523	0.604307	-0.800752	-0.196445	-0.813195	2.15478	-2.72092	-0.767508	0.377507	1.45425	2.07204	0.350918
hsa-miR-183-3p	0.258053	0.870181	0.000209387	0.0367966	0.33266	0.0499728	-0.111066	-0.0610937	1.90513	0.284113	-0.601492	-0.383084	1.21127	0.109419	0.259842	0.153051
hsa-miR-183-5p	0.0383851	0.643178	0.35664	0.738888	-0.349712	0.377832	-0.592936	-0.215104	-1.07303	1.20946	-1.81927	-0.708589	0.541383	0.636099	1.13207	0.317603
hsa-miR-185-3p	0.093333	0.0407082	0.654629	0.168906	-0.108429	-0.211696	-0.00583145	-0.217528	-0.778564	-1.53182	-0.0402482	-1.70158	0.357292	0.883599	0.0141127	1.02721
hsa-miR-185-5p	0.0135083	0.73645	0.0396519	0.0992353	0.262134	-0.213184	0.376686	0.163502	1.33874	-1.13584	1.92371	0.896482	0.731364	0.584248	1.2287	0.427686
hsa-miR-186-5p	0.00556285	0.578859	0.202854	0.0113777	-0.54732	0.381212	0.0988543	0.480066	-2.95862	2.14984	0.534359	2.7861	2.3572	1.44926	0.225457	2.14879
hsa-miR-18a-3p	0.0191914	0.395981	0.0545283	0.120908	0.0760697	-0.352032	0.0409137	-0.311118	0.598757	-2.74444	0.303772	-2.68323	0.258414	2.0996	0.117854	2.02817
hsa-miR-18a-5p	0.139226	0.580288	0.901645	0.65907	-0.0902128	0.0796633	-0.348609	-0.268946	-0.409178	0.375261	-1.57262	-1.3127	0.165044	0.149496	0.917287	0.711745
hsa-miR-18b-3p	0.336211	0.780914	0.771083	0.919646	0.0139687	-0.232602	-0.0239055	-0.256507	0.0786839	-1.31829	-0.129213	-1.57491	0.0280095	0.715942	0.0469104	0.919191
hsa-miR-1908-5p	0.0367036	0.00637783	0.755187	0.533024	0.38868	-0.555691	0.0516694	-0.504021	1.65219	-2.37757	0.210844	-2.33499	0.984493	1.68662	0.0789839	1.64109
hsa-miR-190a-5p	0.0191225	0.384571	0.00866918	0.111217	0.197666	0.338322	-0.00704297	0.331279	1.10778	1.84256	-0.0364778	2.0463	0.564941	1.15332	0.0127716	1.34637
hsa-miR-190b	0.0856786	0.0995093	0.29307	0.354344	0.207517	-0.294341	-0.18196	-0.476301	1.0483	-1.55123	-0.919175	-2.58323	0.524858	0.899561	0.441742	1.9136
hsa-miR-191-5p	0.497826	0.0176622	0.171638	0.950599	0.171323	0.238932	-0.176956	0.0619767	0.878235	1.262	-0.893897	0.343142	0.416504	0.674171	0.426096	0.135091
hsa-miR-192-5p	0.0200156	0.233771	0.577223	0.782879	-0.154297	0.493722	-0.462947	0.0307746	-0.806234	2.56748	-2.2937	0.17592	0.373413	1.89581	1.59746	0.0650272
hsa-miR-193a-5p	0.00158961	0.213603	0.539961	0.765399	0.406704	-0.605989	-0.0593138	-0.665303	2.05268	-2.82269	-0.261783	-3.76047	1.35261	2.19236	0.0999769	3.41745
hsa-miR-194-5p	5.08485e-05	0.576674	0.00618611	0.302349	-0.573453	0.414175	-0.230932	0.183244	-3.65106	2.65757	-1.4134	1.27095	3.26465	1.99852	0.78882	0.680742
hsa-miR-196b-5p	0.315157	0.147662	0.975216	0.891402	-0.217097	0.101389	0.00663631	0.108025	-1.67745	0.736639	0.0457481	0.92923	1.00624	0.333327	0.0160759	0.448022
hsa-miR-197-3p	0.072223	0.351042	0.395115	0.574801	-0.184338	-0.36027	0.163655	-0.196615	-1.09984	-2.24251	0.97641	-1.25944	0.559524	1.54403	0.477924	0.672297
hsa-miR-1976	0.00188388	0.0825816	0.553987	0.875496	0.0803514	-0.641762	0.15082	-0.490942	0.456925	-3.78483	0.851593	-3.0063	0.187522	3.45179	0.400367	2.41613
hsa-miR-199a-5p	0.187765	0.653203	0.840391	0.460167	-0.386602	0.231097	0.000446347	0.231543	-1.82998	1.13936	0.00210858	1.17771	1.14183	0.586687	0.000728281	0.613522
hsa-miR-199b-3p__hsa-miR-199a-3p	0.0251467	0.327364	0.139787	0.079647	-0.023695	0.494537	-0.45702	0.0375175	-0.126946	2.76409	-2.44842	0.215796	0.0460467	2.12275	1.76348	0.0809915
hsa-miR-19a-3p	0.114242	0.700182	0.463029	0.553152	-0.222817	-0.0380538	-0.339949	-0.378003	-0.762681	-0.135218	-1.15672	-1.39264	0.348148	0.0492047	0.598775	0.772665
hsa-miR-19b-3p	0.00495417	0.0549608	0.20967	0.930651	-0.548998	0.393654	0.057701	0.451355	-2.9753	2.21699	0.311237	2.63151	2.37775	1.51768	0.121087	1.96858
hsa-miR-20a-5p	0.000743911	0.45437	0.50604	0.328564	-0.254013	0.503009	0.0176656	0.520674	-1.73453	3.58339	0.120627	3.81716	1.05614	3.17133	0.0436475	3.49754
hsa-miR-20b-5p	0.0138271	0.681511	0.493868	0.178759	-0.389087	0.185503	0.239236	0.424739	-2.65791	1.29372	1.59373	3.1457	1.99891	0.697587	0.934927	2.59155
hsa-miR-21-3p	0.861346	0.00181598	0.173196	0.641185	-0.125946	0.01874	0.108738	0.127478	-0.708991	0.110058	0.612111	0.770445	0.317827	0.0396601	0.265409	0.352608
hsa-miR-21-5p	0.00548574	0.139956	0.117074	0.934798	-0.171242	0.466638	-0.114912	0.351726	-1.21274	3.41728	-0.805281	2.68606	0.638452	2.94634	0.372854	2.03144
hsa-miR-210-3p	0.0647758	0.123957	0.56703	0.837579	-0.242491	-0.12193	-0.00750802	-0.129438	-1.70214	-0.892899	-0.0527006	-0.975459	1.0277	0.425482	0.0185698	0.477315
hsa-miR-210-5p	0.0688711	0.76878	0.954486	0.678927	0.111617	-0.650053	0.285001	-0.365051	0.450957	-2.66065	1.11326	-1.60372	0.184675	2.00207	0.568696	0.943322
hsa-miR-2110	0.0444684	0.00517989	0.679263	0.224427	0.104028	-0.308659	-0.0950918	-0.403751	0.639824	-1.88857	-0.554322	-2.71708	0.280103	1.19581	0.235536	2.06755
hsa-miR-215-5p	0.0712125	0.572863	0.0982136	0.420256	0.282279	0.481949	-0.742931	-0.260982	1.01904	1.81096	-2.67455	-1.01273	0.505555	1.12453	2.01812	0.501427
hsa-miR-219a-1-3p	0.319088	0.0216974	0.856548	0.758501	0.245686	0.25566	-0.517514	-0.261854	0.908168	0.975452	-1.88896	-1.04461	0.434904	0.47731	1.19617	0.522411
hsa-miR-22-3p	0.00649213	0.744617	0.921738	0.0843713	-0.27845	0.351882	0.155047	0.506929	-1.80585	2.36644	0.99828	3.54047	1.1199	1.67467	0.492027	3.11264
hsa-miR-221-3p	0.434266	0.208927	0.288455	0.794554	0.0602514	-0.167505	0.0510363	-0.116469	0.558821	-1.48533	0.429891	-1.19651	0.237825	0.845862	0.174711	0.626851
hsa-miR-221-5p	0.298492	0.175431	0.0903676	0.232963	-0.298549	0.182648	-0.0777693	0.104878	-1.4542	0.917217	-0.373546	0.551607	0.820973	0.440523	0.148719	0.234158
hsa-miR-222-3p	0.0181644	0.320624	0.000691999	0.0432344	-0.199288	0.300556	-0.169319	0.131237	-1.66916	2.56105	-1.37758	1.19332	0.999082	1.88857	0.761034	0.624583
hsa-miR-223-3p	0.0215788	0.000133325	0.0282528	0.159516	-0.34904	0.110601	0.403129	0.51373	-1.97197	0.651892	2.2775	3.11607	1.27448	0.286577	1.58047	2.55388
hsa-miR-223-5p	0.715197	0.137885	0.304115	0.558853	0.146266	0.234542	-0.208558	0.0259843	0.606278	1.01424	-0.864461	0.115635	0.262347	0.502417	0.408133	0.0417602
hsa-miR-23a-3p	1.97247e-05	0.000263743	0.354766	0.0195417	-0.0530696	0.156069	0.356949	0.513018	-0.450022	1.34037	2.92557	4.73079	0.18423	0.732599	2.3167	4.86394
hsa-miR-23b-3p	0.0122042	0.787914	0.997164	0.329318	0.110615	0.265372	-0.0546397	0.210733	1.03134	2.47565	-0.485876	2.14572	0.513639	1.7934	0.20149	1.44511
hsa-miR-24-3p	0.798578	0.00885027	0.197285	0.613683	0.124172	0.0380807	0.00644299	0.0445236	0.681252	0.217962	0.0353476	0.262254	0.302518	0.0818718	0.0123704	0.100174
hsa-miR-25-3p	0.000611775	0.0557995	0.273907	0.66081	-0.110404	0.566806	-0.0853322	0.481474	-0.746595	3.99876	-0.577034	3.49558	0.338968	3.75816	0.247153	3.05167
hsa-miR-25-5p	3.78589e-06	0.372041	0.853103	0.407833	0.0989487	-0.42277	-0.511886	-0.934656	0.515009	-2.23875	-2.58817	-5.28123	0.215805	1.54013	1.9192	5.74246
hsa-miR-26a-5p	0.0503282	0.889047	0.608627	0.291909	-0.250685	0.176436	0.0919603	0.268396	-2.16382	1.52309	0.756663	2.5304	1.4634	0.876459	0.344704	1.85418
hsa-miR-26b-3p	0.616987	0.12201	0.623466	0.071438	0.0629268	-0.212771	0.264583	0.0518117	0.245868	-0.858343	1.02114	0.218448	0.0933364	0.404434	0.506932	0.0820698
hsa-miR-26b-5p	0.000629818	0.0448569	0.128772	0.500781	0.178671	0.436337	-0.106877	0.32946	1.34757	3.28635	-0.767159	2.7154	0.738069	2.77321	0.350718	2.06559
hsa-miR-27a-3p	0.146018	0.00398656	0.378108	0.232768	-0.312569	0.0222351	0.298666	0.320901	-1.88574	0.139948	1.80182	2.07852	1.19318	0.0510192	1.11625	1.37805
hsa-miR-27b-3p	0.0575263	0.247914	0.853403	0.996419	-0.241653	0.184716	-0.100244	0.0844723	-1.97395	1.50073	-0.775915	0.755029	1.27637	0.858289	0.355761	0.343771
hsa-miR-28-3p	0.0428377	0.711275	0.106805	0.429742	0.147919	-0.0181579	-0.467557	-0.485715	0.707583	-0.0897377	-2.21087	-2.50649	0.317044	0.0320826	1.5114	1.82753
hsa-miR-28-5p	0.227016	0.836798	0.575821	0.872215	-0.235323	0.269916	0.0261112	0.296027	-1.29665	1.55159	0.14387	1.7512	0.699759	0.899856	0.0525285	1.07089
hsa-miR-296-5p	0.168982	0.32428	0.167361	0.845556	0.0860515	-0.0656416	0.277076	0.211434	0.461374	-0.358922	1.44697	1.22957	0.189652	0.142129	0.81524	0.650565
hsa-miR-29a-3p	0.00870312	0.48245	0.594679	0.0799911	-0.349743	0.404103	0.216201	0.620304	-1.82372	2.19834	1.12735	3.47266	1.13612	1.49854	0.578378	3.0207
hsa-miR-29b-3p	0.0693161	0.772786	0.688658	0.234224	-0.353198	0.548612	-0.161664	0.386948	-1.41266	2.28636	-0.645622	1.66265	0.788242	1.58974	0.283208	0.99348
hsa-miR-29c-3p	0.14747	0.723941	0.998699	0.00123763	-0.557354	-0.0994154	0.508695	0.40928	-2.10409	-0.391542	1.92035	1.65882	1.4034	0.156916	1.22554	0.990189
hsa-miR-29c-5p	0.0760928	0.78317	0.399167	0.796384	0.120304	0.152385	0.257598	0.409984	0.517533	0.675944	1.09294	1.90431	0.217058	0.299616	0.554837	1.2105
hsa-miR-301a-3p	0.798189	0.0213637	0.123576	0.184608	-0.133026	-0.0498584	-0.020678	-0.0705364	-0.608779	-0.22775	-0.0900158	-0.352807	0.263658	0.0858673	0.0321855	0.139393
hsa-miR-30a-5p	0.366275	0.155616	0.403633	0.143393	0.289072	0.208167	-0.38371	-0.175543	1.46374	0.918193	-1.59473	-1.01809	0.828565	0.44113	0.935763	0.50493
hsa-miR-30b-5p	0.744395	0.00132497	0.285244	0.42065	-0.196098	0.105262	-0.0175839	0.0876781	-0.905394	0.505438	-0.0808787	0.435322	0.433187	0.211074	0.0288155	0.177266
hsa-miR-30c-1-3p	0.139731	0.488766	0.316431	0.285287	0.161883	-0.190745	-0.23067	-0.421415	0.838595	-1.03085	-1.1949	-2.34374	0.392576	0.513315	0.625708	1.65041
hsa-miR-30c-5p	0.871058	0.000567374	0.887151	0.701874	-0.171311	0.0146279	0.0794288	0.0940567	-0.834037	0.0718773	0.372332	0.498593	0.389857	0.0255184	0.14817	0.207707
hsa-miR-30d-5p	0.466381	0.172086	0.257849	0.101505	-0.149337	-0.046762	0.0785341	0.0317721	-1.51553	-0.476134	0.762409	0.351795	0.870296	0.196762	0.347992	0.138941
hsa-miR-30e-3p	2.15111e-06	0.151605	0.737614	0.568008	-1.31983	0.741426	1.16308	1.90451	-3.86502	2.2545	3.3868	6.00219	3.56563	1.55648	2.90569	6.93594
hsa-miR-30e-5p	0.158175	0.013831	0.325475	0.51328	-0.313239	0.0642597	0.120518	0.184778	-2.25182	0.473023	0.847727	1.43845	1.5537	0.195258	0.398044	0.8085
hsa-miR-31-5p	0.0105317	0.0112877	0.325371	0.13486	0.649552	-0.367663	-0.302375	-0.670038	2.7576	-1.52316	-1.19167	-3.13128	2.1151	0.876523	0.623411	2.5732
hsa-miR-3135b	0.0316755	0.157738	0.938205	0.226755	0.55862	-0.4986	0.0890402	-0.40956	2.19598	-2.02731	0.346462	-1.73592	1.49613	1.32784	0.136565	1.05737
hsa-miR-3141	0.0890338	0.0757301	0.985499	0.140398	-0.112882	-0.22067	0.562978	0.342308	-0.485341	-0.96701	2.35607	1.5967	0.20123	0.47191	1.66357	0.937414
hsa-miR-3158-3p	0.549029	0.500693	0.662341	0.644395	0.184291	0.22493	-0.286848	-0.0619178	0.893449	1.10056	-1.33893	-0.326843	0.42582	0.560015	0.731513	0.127899
hsa-miR-3163	0.909064	0.0296	0.255204	0.113445	-0.0498163	0.013029	-0.0804917	-0.0674627	-0.241939	0.064688	-0.381799	-0.355032	0.0917084	0.0229013	0.152466	0.140387
hsa-miR-3176	0.0356581	0.104177	0.109873	0.0341922	0.152685	-0.297832	0.617776	0.319944	0.542215	-1.10342	2.19379	1.21982	0.229409	0.561963	1.4939	0.64354
hsa-miR-3182	0.00135508	0.0281254	0.338714	0.00824197	-0.844257	0.00327291	1.00146	1.00473	-2.9253	0.0114585	3.34518	3.78902	2.31636	0.00397236	2.85053	3.45771
hsa-miR-3184-5p	0.0188724	0.959563	0.0133789	0.465074	-0.0410477	-0.424683	0.146558	-0.278125	-0.285183	-3.04483	1.00519	-2.08558	0.109875	2.46415	0.496516	1.38502
hsa-miR-3195	0.000382865	0.000197344	0.804274	0.612804	-0.871957	0.311958	1.42146	1.73342	-2.03255	0.738128	3.21052	4.39042	1.33294	0.334169	2.67471	4.33964
hsa-miR-3196	0.0631953	0.431613	0.774064	0.0205523	0.342093	-0.131671	0.15774	0.0260685	1.8159	-0.72199	0.827542	0.149287	1.12901	0.325084	0.385994	0.0546204
hsa-miR-32-5p	5.03222e-05	0.323169	0.286942	0.53152	-0.708574	1.24601	-0.0466971	1.19931	-2.35522	4.32076	-0.155212	4.27984	1.66266	4.23441	0.0569181	4.17293
hsa-miR-3200-3p	0.0773129	0.145859	0.000268349	3.27508e-05	0.242568	-0.138288	-0.0896794	-0.227967	2.17998	-1.15939	-0.71297	-2.2865	1.4798	0.600643	0.320043	1.5899
hsa-miR-3200-5p	0.131217	0.817741	0.0189011	0.00899618	-0.346125	0.354851	-0.0565676	0.298284	-1.64452	1.7102	-0.26022	1.54029	0.977929	1.03475	0.0993214	0.890548
hsa-miR-320a	0.00105038	0.0262136	0.962394	0.020766	0.375801	-0.391356	-0.13632	-0.527676	2.60443	-2.81001	-0.936954	-3.93988	1.93767	2.17722	0.452869	3.67299
hsa-miR-320b	0.0327817	0.0724705	0.403192	0.273059	0.415013	-0.342058	-0.295182	-0.63724	1.82511	-1.56935	-1.29809	-3.0087	1.13738	0.914568	0.700838	2.4191
hsa-miR-324-3p	0.0069484	0.134303	0.644737	0.904279	0.308628	-0.351449	-0.0469652	-0.398414	2.22987	-2.58536	-0.329906	-3.12419	1.53096	1.91602	0.129244	2.56418
hsa-miR-324-5p	0.0177562	0.489613	0.917156	0.619472	-0.123793	0.18497	0.213934	0.398904	-0.902856	1.34403	1.48118	3.1817	0.431617	0.735383	0.842525	2.63762
hsa-miR-326	0.0236681	0.936423	0.757163	0.987246	0.217022	-0.327849	0.10431	-0.223538	1.70441	-2.62546	0.797796	-1.90428	1.02968	1.96166	0.368471	1.21047
hsa-miR-328-3p	0.000785309	4.6745e-06	0.545429	0.355793	0.29744	-0.169585	-0.602981	-0.772566	1.45938	-0.84202	-2.85693	-4.12331	0.825095	0.394624	2.23344	3.94032
hsa-miR-330-5p	0.550752	0.478028	0.778156	0.368551	-0.0418556	-0.23363	0.157049	-0.0765812	-0.25294	-1.44335	0.926935	-0.501483	0.096278	0.812375	0.446586	0.209126
hsa-miR-331-3p	0.0231694	0.2484	0.613833	0.569972	-0.202349	-0.325061	-0.135436	-0.460497	-0.882723	-1.44175	-0.573512	-2.18143	0.419245	0.811104	0.245341	1.48128
hsa-miR-331-5p	0.00643266	0.049244	0.57913	0.0137501	-0.394034	-0.224438	0.0299772	-0.19446	-2.33055	-1.36542	0.174379	-1.24316	1.63638	0.751698	0.0644195	0.660417
hsa-miR-335-3p	0.0642203	0.225774	0.431893	0.910162	0.515511	0.250011	-0.323968	-0.0739567	2.46724	1.21523	-1.50325	-0.384519	1.78414	0.640237	0.860328	0.153706
hsa-miR-339-3p	0.474311	0.276208	0.0162602	0.935743	-0.0121581	-0.272522	0.365128	0.092606	-0.0489267	-1.10495	1.41206	0.406015	0.0172145	0.56301	0.787778	0.163579
hsa-miR-339-5p	0.0887813	0.264768	0.0486183	0.777496	-0.368811	-0.22592	0.408951	0.183031	-2.11973	-1.33998	2.32038	1.13541	1.41901	0.73231	1.6256	0.583952
hsa-miR-33b-5p	0.874097	0.0178211	0.165594	0.31356	0.0658767	0.0339777	0.0609583	0.094936	0.300796	0.148921	0.253862	0.479567	0.11657	0.0544785	0.0966626	0.198424
hsa-miR-340-3p	0.168423	0.196557	0.698609	0.404747	0.344725	-0.301311	0.0525626	-0.248749	1.66139	-1.48026	0.246614	-1.30053	0.992394	0.84179	0.093646	0.702653
hsa-miR-340-5p	0.0511863	0.376482	0.564718	0.644912	-0.0150071	0.688141	-0.35494	0.333201	-0.0601402	2.85598	-1.41003	1.43885	0.0212533	2.2323	0.786188	0.808819
hsa-miR-342-3p	0.0302297	0.0570804	0.813783	0.777797	0.70633	-0.188639	-0.136826	-0.325465	2.89437	-0.800798	-0.556002	-1.43691	2.2787	0.370227	0.23639	0.807285
hsa-miR-342-5p	0.00568501	0.143019	0.576806	0.246964	0.417063	-0.529715	-0.0837015	-0.613416	2.06977	-2.70247	-0.408268	-3.29118	1.36941	2.05051	0.164622	2.77953
hsa-miR-345-5p	0.0418913	0.00394835	0.642113	0.571518	-0.445011	0.0545591	0.349096	0.403655	-2.54724	0.292889	1.77779	2.57434	1.87304	0.11317	1.09462	1.90356
hsa-miR-3605-3p	0.00368901	0.000509653	0.527509	0.36798	0.177314	-0.294746	-0.176277	-0.471023	1.30321	-2.19152	-1.25066	-3.76623	0.704655	1.49157	0.665881	3.42556
hsa-miR-3607-5p	0.00256524	0.975743	0.990921	0.820823	0.447093	-0.593689	-0.0221176	-0.615806	2.23777	-2.99589	-0.106464	-3.35723	1.53913	2.40321	0.0383114	2.86646
hsa-miR-361-3p	0.0832683	0.963887	0.321117	0.985032	-0.203487	-0.0629495	-0.0118515	-0.074801	-1.77721	-0.563829	-0.101456	-0.707004	1.0941	0.240379	0.0364382	0.316722
hsa-miR-361-5p	0.0840252	0.75839	0.471214	0.274202	0.335253	0.0105381	-0.044959	-0.0344209	2.32085	0.0728462	-0.296189	-0.260399	1.62609	0.0258722	0.114587	0.0993964
hsa-miR-3613-5p	0.000845139	0.686951	0.735422	0.946811	-0.806008	0.135859	0.533401	0.66926	-3.95181	0.662339	2.47739	3.59084	3.69021	0.292218	1.79532	3.18157
hsa-miR-3615	0.20043	0.814523	0.907276	0.279769	0.08844	-0.251602	-0.025717	-0.277319	0.571039	-1.56381	-0.151908	-1.97925	0.244071	0.909971	0.0556355	1.28145
hsa-miR-362-5p	0.0292068	0.613412	0.308483	0.298722	0.808984	0.239362	-0.238323	0.00103868	2.65543	0.763053	-0.722485	0.00375851	1.99605	0.348361	0.325362	0.001299
hsa-miR-3620-3p	0.231279	0.394125	0.621148	0.606801	0.140208	-0.393477	0.137231	-0.256246	0.67651	-1.96189	0.654703	-1.33365	0.299924	1.26486	0.288092	0.727516
hsa-miR-363-3p	0.000637733	0.00992892	0.190938	0.00840191	-0.242873	0.503467	0.113471	0.616938	-1.51426	3.27481	0.707454	4.12964	0.869268	2.75813	0.316972	3.94964
hsa-miR-3653-5p	0.0189382	0.666282	0.620168	0.91169	0.543089	-0.488933	-0.184024	-0.672957	2.19994	-2.04757	-0.737445	-2.93985	1.50019	1.3476	0.333782	2.33416
hsa-miR-3656	0.0744836	0.0194555	0.47949	0.476671	0.17037	-0.294137	0.20642	-0.0877164	1.20245	-2.08162	1.39275	-0.675599	0.631085	1.38111	0.772756	0.299427
hsa-miR-3688-3p	0.558754	0.408881	0.599884	0.196044	0.147187	0.297292	-0.22926	0.0680326	0.653392	1.3005	-0.954745	0.331445	0.287385	0.702631	0.464105	0.129921
hsa-miR-374a-5p	0.154813	0.798924	0.975597	0.191978	-0.472775	0.227982	0.200648	0.42863	-1.98721	0.999729	0.84336	1.93428	1.28908	0.492966	0.395426	1.23867
hsa-miR-375	0.010742	0.00522385	0.072915	0.319825	0.220347	-0.250144	-0.537399	-0.787543	0.843993	-0.987289	-2.0286	-3.25792	0.395805	0.48492	1.3291	2.73612
hsa-miR-378a-3p	0.129255	0.00481619	0.527809	0.119207	0.0399597	0.294242	-0.143842	0.1504	0.308695	2.3714	-1.11118	1.24739	0.119984	1.67999	0.567269	0.663496
hsa-miR-378a-5p	0.173381	0.512937	0.199825	0.454346	0.0167736	-0.0915118	0.275088	0.183577	0.111078	-0.597653	1.71042	1.33383	0.0400435	0.257838	1.03494	0.727652
hsa-miR-3909	0.221573	0.0525192	0.0528948	0.0794532	0.218107	-0.103294	0.224263	0.120969	0.98387	-0.48611	1.01162	0.585857	0.482717	0.201604	0.500701	0.251709
hsa-miR-3928-3p	0.016395	0.172887	0.316417	0.463972	0.114758	-0.341325	-0.0617159	-0.403041	0.782351	-2.19333	-0.376346	-3.05666	0.359484	1.49342	0.149988	2.47896
hsa-miR-3940-3p	0.439514	0.00681283	0.588077	0.211259	0.269972	0.00195929	-0.197907	-0.195948	1.5601	0.0117667	-1.13836	-1.21811	0.906895	0.00407968	0.585994	0.642307
hsa-miR-3960	0.00702455	0.993355	0.0469832	0.971017	0.377353	-0.594001	0.341975	-0.252026	1.74177	-2.86037	1.57843	-1.24892	1.06253	2.23758	0.922131	0.664614
hsa-miR-409-3p	0.128253	0.982431	0.184786	0.750644	0.206738	0.0597432	-0.518662	-0.458918	0.851849	0.228969	-1.88458	-2.11234	0.400521	0.086367	1.1921	1.41163
hsa-miR-410-3p	0.28704	0.889358	0.0363841	0.889806	0.272608	0.225426	-0.555855	-0.33043	0.992963	0.813615	-1.91073	-1.31858	0.488584	0.377755	1.21651	0.716159
hsa-miR-421	0.000667381	0.00219324	0.267652	0.990096	-0.257993	0.266432	-0.236527	0.0299041	-2.34412	2.47683	-2.10091	0.294327	1.65081	1.79471	1.40024	0.113787
hsa-miR-423-3p	0.015139	0.699964	0.00931012	0.684405	-0.0686095	-0.709878	0.511843	-0.198035	-0.310364	-3.31902	2.28988	-0.966218	0.120708	2.81605	1.59344	0.471404
hsa-miR-424-3p	0.00504481	0.028951	0.0659345	0.72358	-0.0392994	-0.449343	-0.273521	-0.722864	-0.158799	-1.88091	-1.09596	-3.14705	0.0583136	1.1887	0.556886	2.59328
hsa-miR-425-3p	0.242492	0.312143	0.316137	0.737158	-0.198646	-0.0342503	0.247169	0.212919	-1.48089	-0.263397	1.81827	1.71349	0.842296	0.100654	1.13116	1.03763
hsa-miR-425-5p	0.000152405	0.360952	0.123193	0.0836847	-0.402629	0.471528	-0.0103479	0.461181	-3.01816	3.68756	-0.0775673	3.71157	2.43087	3.31535	0.0275999	3.34886
hsa-miR-4286	0.00247351	0.0161284	0.479289	0.784434	-0.227617	-0.729438	0.203615	-0.525823	-0.997345	-3.33442	0.892154	-2.47358	0.49142	2.83633	0.425024	1.79113
hsa-miR-4301	0.044472	0.728644	0.272172	0.0387768	0.624699	-0.53566	0.113933	-0.421726	2.10362	-1.88182	0.383652	-1.52467	1.40294	1.18954	0.15331	0.877753
hsa-miR-4326	0.48421	0.13304	0.930349	0.00188456	0.115976	-0.346043	-0.276043	-0.622086	0.241047	-0.653326	-0.493188	-1.45581	0.0913395	0.287349	0.205059	0.82225
hsa-miR-4435	0.0309424	0.0106921	0.451715	0.866119	0.0131327	0.310585	-0.509474	-0.198888	0.0747877	1.73288	-2.70489	-1.24526	0.0265819	1.05468	2.05334	0.661942
hsa-miR-4443	0.112363	0.546416	0.896376	0.000588743	0.232544	-0.506215	0.274077	-0.232138	0.983873	-2.1903	1.133	-1.06411	0.482719	1.49032	0.582284	0.535404
hsa-miR-4448	0.0217275	0.973525	0.791079	0.657208	-0.503108	-0.485692	1.06033	0.574634	-1.56809	-1.53041	3.18789	1.94892	0.913517	0.882447	2.64557	1.25253
hsa-miR-4454	0.236054	0.20173	0.339301	0.301687	-0.11948	0.179336	0.258586	0.437922	-0.49471	0.742579	1.02058	1.98052	0.205803	0.336689	0.506562	1.28266
hsa-miR-4482-3p	0.079615	0.267158	0.827597	0.381647	-0.557642	-0.10901	0.11786	0.00884983	-2.27753	-0.401822	0.410892	0.0407916	1.5805	0.161643	0.165839	0.0143063
hsa-miR-4497	0.0281656	0.456435	0.555131	0.653679	0.0231883	-0.33151	0.555248	0.223738	0.123434	-1.64369	2.61033	1.32983	0.0447119	0.977217	1.94439	0.72463
hsa-miR-4508	0.00430677	0.330539	0.365146	0.447326	0.564233	-0.318078	0.168849	-0.149229	2.89833	-1.59044	0.803	-0.844459	2.28351	0.932163	0.371517	0.396084
hsa-miR-450b-5p	0.0280341	0.304044	0.773197	0.705956	-0.53652	-0.102228	0.0148846	-0.0873436	-2.37135	-0.444289	0.0615731	-0.423962	1.67993	0.181506	0.021772	0.17193
hsa-miR-4511	0.0013516	0.229823	0.0253547	0.760625	-0.519162	0.338574	0.492877	0.831451	-2.41906	1.62184	2.2573	4.18843	1.73146	0.958625	1.55939	4.0366
hsa-miR-4516	0.289652	0.705648	0.283591	0.57422	0.306652	-0.214974	0.2157	0.000725322	1.15929	-0.828013	0.793396	0.00297526	0.600577	0.386273	0.365903	0.00102798
hsa-miR-451a	2.93858e-07	0.747572	0.456493	0.484278	-0.149068	0.796112	0.220132	1.01624	-0.806987	4.45802	1.17966	5.93155	0.373855	4.44245	0.614901	6.81735
hsa-miR-454-3p	0.00302211	0.182836	0.944335	0.491795	-0.469342	0.484155	-0.110093	0.374061	-2.6124	2.81106	-0.612677	2.23548	1.94675	2.17847	0.265707	1.53676
hsa-miR-454-5p	0.00489372	0.343273	0.484679	0.140461	-0.191046	0.189982	0.472971	0.662953	-0.931878	0.944232	2.2449	3.50861	0.449682	0.457453	1.5465	3.06932
hsa-miR-4646-3p	0.25305	0.101438	0.821047	0.301568	0.132455	-0.23759	-0.0790825	-0.316673	0.748346	-1.35132	-0.428985	-1.9498	0.339963	0.740924	0.174285	1.25337
hsa-miR-4659a-3p	0.00341945	0.6302	0.966525	0.636384	-0.0150304	0.401519	0.146116	0.547635	-0.0844836	2.24898	0.779839	3.36614	0.0301423	1.55074	0.358029	2.87826
hsa-miR-4677-3p	0.00722008	0.921797	0.599026	0.106701	0.196485	0.685153	-0.183154	0.501999	0.835848	3.04073	-0.779121	2.29271	0.390937	2.45902	0.357614	1.59642
hsa-miR-4685-3p	0.0195144	0.011748	0.111713	0.109098	-0.0814725	-0.201901	-0.204742	-0.406644	-0.460302	-1.15362	-1.11626	-2.49969	0.189138	0.596613	0.570752	1.81998
hsa-miR-4707-3p	0.37595	0.186825	0.453192	0.414885	0.0672353	-0.189031	-0.19004	-0.379072	0.265227	-0.735695	-0.704179	-1.64048	0.101424	0.332794	0.315154	0.974476
hsa-miR-4732-3p	5.64022e-06	0.00519981	0.395738	0.02978	0.169002	-0.472249	-0.279449	-0.751698	1.14266	-3.31725	-1.87997	-5.46823	0.588978	2.81373	1.18782	6.04804
hsa-miR-4732-5p	0.525289	0.70184	0.337678	0.0678721	0.0927433	-0.235896	0.0242441	-0.211652	0.497355	-1.28644	0.126232	-1.23244	0.2071	0.692184	0.0457752	0.65264
hsa-miR-4742-3p	0.00399095	0.0822384	0.757059	0.374345	0.273618	0.361221	0.16547	0.526692	1.206	1.64369	0.720336	2.50514	0.633626	0.977217	0.324158	1.82604
hsa-miR-4746-5p	0.018702	0.356079	0.752822	0.0668679	0.0569405	0.105016	-0.451869	-0.346853	0.33847	0.651027	-2.68487	-2.21396	0.133021	0.286112	2.03007	1.51457
hsa-miR-4781-3p	0.254753	0.0258251	0.322113	0.651453	-0.286396	0.446218	-0.0162371	0.429981	-1.02969	1.62034	-0.0562524	1.6828	0.512546	0.957353	0.019849	1.01088
hsa-miR-4791	5.47923e-05	0.873535	0.858884	0.68319	0.963998	-0.464465	0.0896915	-0.374773	4.2571	-2.11274	0.390177	-1.78779	4.1389	1.41202	0.156291	1.1036
hsa-miR-484	0.00413598	0.603048	0.155751	0.0900347	-0.362479	0.271355	0.327418	0.598774	-2.13393	1.6303	1.87892	3.82229	1.43324	0.965803	1.18685	3.50482
hsa-miR-486-3p	0.00306454	0.130477	0.828504	0.770793	0.491555	-0.396883	-0.370972	-0.767855	2.28993	-1.86788	-1.66576	-3.89343	1.5935	1.17663	0.996158	3.60626
hsa-miR-486-5p	0.0107698	0.532166	0.839274	0.526723	0.748504	-0.376587	-0.265197	-0.641784	2.99488	-1.55195	-1.04519	-2.77392	2.40196	0.900157	0.522796	2.13436
hsa-miR-5001-3p	0.372179	0.0848573	0.20564	0.0701915	-0.166197	-0.0606943	0.285528	0.224833	-0.985235	-0.358871	1.6088	1.45708	0.483596	0.142106	0.947596	0.823267
hsa-miR-500a-3p	0.421527	0.905628	0.115514	0.341439	-0.0978791	0.0160882	0.125696	0.141784	-1.01293	0.163909	1.21903	1.6108	0.501559	0.0603087	0.642971	0.949283
hsa-miR-500a-5p	0.0155133	0.274127	0.0156273	0.00558486	-0.114528	0.28166	0.305552	0.587212	-0.565167	1.44592	1.50263	3.11568	0.241063	0.81441	0.859829	2.55339
hsa-miR-501-3p	0.097924	0.631184	0.859674	0.691809	-0.663606	0.307801	0.0108965	0.318698	-2.25638	0.982573	0.0330002	1.20697	1.55844	0.481882	0.0115382	0.634317
hsa-miR-501-5p	0.081049	0.671458	0.0710556	0.0380043	0.418637	-0.147817	0.190521	0.0427038	1.74221	-0.631016	0.777359	0.192309	1.06292	0.275407	0.356595	0.0715331
hsa-miR-5010-3p	0.0415347	0.408594	0.0131343	0.980726	0.111537	-0.318618	-0.137519	-0.456137	0.627537	-1.84817	-0.762978	-2.7711	0.273558	1.15847	0.348318	2.13103
hsa-miR-502-3p	0.0364362	0.557103	0.96	0.257898	-0.182312	0.262154	0.254607	0.516761	-0.963016	1.43171	1.33058	2.94368	0.469363	0.803187	0.725197	2.33886
hsa-miR-503-5p	0.0936798	0.321205	0.767142	0.146159	0.0230509	-0.353369	0.469645	0.116276	0.11391	-1.74189	2.20612	0.628137	0.0411098	1.06264	1.50652	0.273877
hsa-miR-505-3p	0.0495387	0.294454	0.136001	0.442908	0.111009	0.0747537	0.175365	0.250118	0.755953	0.512802	1.14741	1.85579	0.344298	0.214712	0.592283	1.16547
hsa-miR-5100	0.903948	0.22904	0.622714	0.0501334	-0.11978	-0.0198571	0.0918461	0.071989	-0.718803	-0.123125	0.544904	0.466014	0.3233	0.0445949	0.230766	0.19188
hsa-miR-5189-5p	0.242995	0.645175	0.985278	0.365812	0.493278	0.435828	-0.932804	-0.496977	1.22905	0.981109	-1.98622	-1.39692	0.650191	0.480941	1.28814	0.775988
hsa-miR-532-3p	0.00820501	0.0272618	0.760877	0.598111	-0.184581	-0.498982	0.215977	-0.283005	-1.12751	-3.04919	1.25801	-1.88801	0.578488	2.4696	0.671247	1.1953
hsa-miR-532-5p	0.000386331	0.9538	0.703664	0.62559	-0.387233	0.326884	-0.325208	0.00167576	-2.53467	2.18475	-2.07623	0.0118915	1.85896	1.48467	1.37578	0.00412318
hsa-miR-548k	7.62981e-07	0.324306	0.0624751	0.380307	-0.821239	0.512088	0.586415	1.0985	-4.28582	2.75216	3.01397	6.19317	4.1819	2.10868	2.42565	7.25797
hsa-miR-548o-3p	0.107477	0.727959	0.845388	0.105945	0.0324334	0.149699	0.14819	0.29789	0.205681	0.990406	0.939746	2.02817	0.0768984	0.486931	0.454625	1.32868
hsa-miR-548q	0.121935	0.149948	0.868755	0.973473	-0.105036	-0.00782099	-0.28951	-0.297331	-0.499068	-0.0377923	-1.33569	-1.53394	0.20794	0.0132387	0.729055	0.885342
hsa-miR-550a-5p	0.182976	0.638254	0.0317607	0.726118	0.05187	-0.298669	0.200612	-0.0980568	0.381526	-2.15165	1.37521	-0.793051	0.152342	1.45108	0.759211	0.365702
hsa-miR-5585-3p	0.0334956	0.238362	0.922113	0.0200538	0.299471	-0.206395	0.362551	0.156157	1.39038	-0.921787	1.53876	0.801559	0.770919	0.44337	0.889294	0.370673
hsa-miR-574-3p	0.138022	0.265562	0.0493667	0.385359	-0.125673	-0.28804	0.0867017	-0.201339	-0.793296	-1.89687	0.54728	-1.36448	0.365845	1.20355	0.231967	0.750974
hsa-miR-574-5p	0.0366728	0.0934622	0.0840113	0.0466264	0.28465	-0.261816	-0.357728	-0.619544	1.26766	-1.19487	-1.56022	-2.9868	0.678322	0.625688	0.906995	2.39196
hsa-miR-576-5p	1.12547e-06	0.820433	0.220822	0.175204	-0.76508	0.619274	0.384211	1.00349	-4.16236	3.4616	2.05317	5.90365	3.99797	3.00579	1.35309	6.7706
hsa-miR-582-5p	0.0151833	3.50067e-05	0.283772	0.423703	-0.399926	-0.104004	0.765502	0.661498	-1.57013	-0.420704	2.96146	2.80506	0.915214	0.170407	2.3607	2.17132
hsa-miR-584-5p	1.0408e-05	0.108135	0.223447	0.192498	-0.205448	0.181806	-0.637634	-0.455828	-1.23301	1.04093	-3.46741	-3.03216	0.653056	0.519972	3.01363	2.44831
hsa-miR-589-3p	0.0441428	0.23381	0.00354599	0.213235	-0.315469	-0.0498362	0.518406	0.46857	-1.5721	-0.256583	2.55371	2.519	0.916855	0.0977989	1.88031	1.84145
hsa-miR-589-5p	0.000961063	0.00320812	0.0101542	0.388539	-0.111171	-0.223831	0.527251	0.30342	-0.84414	-1.75792	3.96275	2.48411	0.395893	1.07687	3.706	1.80274
hsa-miR-598-3p	8.32647e-05	0.278837	0.404523	0.513794	-0.79181	0.652945	0.525556	1.1785	-3.09373	2.66152	2.05338	4.94355	2.5256	2.00307	1.3533	5.19943
hsa-miR-6087	0.00110715	0.00231333	0.4494	0.0719136	-0.797124	0.701052	0.976616	1.67767	-1.86072	1.67396	2.22804	4.24254	1.17002	1.00323	1.52907	4.11715
hsa-miR-6089	0.000565135	4.30213e-05	0.586169	0.046077	-0.966106	-0.244425	1.59686	1.35244	-2.46082	-0.644753	4.03187	3.71213	1.77708	0.282742	3.80632	3.34964
hsa-miR-616-5p	0.094495	0.250752	0.971496	0.0833432	-0.44621	0.251987	0.316156	0.568143	-1.81392	1.05196	1.26168	2.49808	1.12721	0.527289	0.673939	1.81821
hsa-miR-624-5p	4.12888e-05	0.284073	0.412887	0.872223	-0.173551	0.531208	0.284191	0.815399	-0.947823	2.83522	1.44309	4.89982	0.459722	2.20735	0.812164	5.13002
hsa-miR-627-3p	0.0011363	0.508451	0.303835	0.330097	-0.484429	0.371049	0.572603	0.943652	-2.01601	1.5913	2.34867	4.24124	1.31687	0.932884	1.65567	4.1152
hsa-miR-628-3p	0.2316	0.0897753	0.270148	0.654199	-0.15372	0.0929292	-0.109404	-0.0164743	-1.20926	0.757463	-0.853632	-0.139617	0.635956	0.345161	0.401594	0.0508918
hsa-miR-628-5p	0.000690069	0.243467	0.334865	0.190107	-0.175128	0.465216	0.475678	0.940894	-0.710211	1.96824	1.929	4.09656	0.318506	1.27091	1.23369	3.90096
hsa-miR-629-5p	0.0320898	0.00522456	0.477063	0.89847	0.173532	-0.470463	0.35924	-0.111224	0.976015	-2.59937	1.8891	-0.68721	0.477671	1.93192	1.19631	0.305785
hsa-miR-636	0.0353867	0.137183	0.837051	0.281511	-0.147354	-0.154464	-0.0682562	-0.22272	-1.10966	-1.16584	-0.491139	-1.83058	0.566228	0.605167	0.204057	1.14237
hsa-miR-641	0.0236923	0.664648	0.900511	0.281053	0.00459796	-0.146872	0.53111	0.384238	0.0219136	-0.70692	2.43886	1.99345	0.00762836	0.316676	1.75302	1.29509
hsa-miR-6501-5p	0.0644521	0.260304	0.0546035	0.0622996	0.393094	-0.484551	0.0317289	-0.452822	1.68403	-2.06656	0.12893	-2.12205	1.01195	1.36624	0.0468025	1.42133
hsa-miR-6511a-3p	0.00738558	0.0875841	0.312421	0.800613	0.215682	-0.342563	-0.108319	-0.450881	1.50775	-2.36602	-0.712368	-3.45627	0.863973	1.67422	0.319707	2.99863
hsa-miR-6511b-3p	0.00113292	0.055785	0.0286787	0.204345	0.190289	-0.402848	-0.27105	-0.673898	1.07417	-2.37244	-1.53003	-4.08417	0.542155	1.68111	0.882137	3.88279
hsa-miR-6513-3p	0.00085334	0.672751	0.914419	0.333808	-0.579331	0.516973	0.339201	0.856173	-2.64267	2.43963	1.53189	4.21056	1.98138	1.75387	0.883662	4.06948
hsa-miR-652-3p	0.273152	6.59131e-05	0.380632	0.137833	-0.0624575	-0.0126992	-0.0582247	-0.0709239	-0.806798	-0.154702	-0.67313	-1.01903	0.373744	0.0567197	0.298081	0.505545
hsa-miR-654-3p	0.600674	0.539457	0.357776	0.437387	0.220835	-0.0741074	0.0380587	-0.0360487	1.1133	-0.342426	0.166538	-0.20399	0.568719	0.134773	0.0613382	0.0762173
hsa-miR-660-5p	0.00469124	0.254107	0.559522	0.180474	-0.389836	0.341454	-0.236314	0.105139	-2.34262	2.10918	-1.3956	0.683088	1.64921	1.40847	0.774962	0.303524
hsa-miR-664a-3p	2.04327e-07	0.140945	0.1863	0.0280737	-0.783563	0.445288	0.778063	1.22335	-3.94472	2.30087	3.84294	6.66285	3.67998	1.605	3.53417	8.05704
hsa-miR-664a-5p	0.0138813	0.00326094	0.342058	0.404013	0.640757	0.194787	-0.663207	-0.46842	2.87614	0.912156	-2.97684	-2.25735	2.25662	0.437377	2.37965	1.55944
hsa-miR-671-3p	0.000434955	0.149985	0.197669	0.882175	0.314035	-0.0479544	-0.625429	-0.673383	1.78722	-0.284722	-3.55933	-4.11444	1.10309	0.109679	3.13838	3.92725
hsa-miR-6734-5p	0.0749663	0.000849389	0.606473	0.700173	0.25214	-0.217428	-0.274912	-0.49234	1.24896	-1.04676	-1.25867	-2.6879	0.664638	0.523832	0.671729	2.03358
hsa-miR-6741-3p	0.0481772	0.203203	0.901809	0.411648	0.176372	-0.176548	-0.340027	-0.516575	0.864099	-0.855549	-1.56912	-2.77426	0.407914	0.402749	0.914377	2.13476
hsa-miR-6747-3p	0.143409	0.0926524	0.632252	0.928167	-0.100038	-0.180066	-0.145232	-0.325298	-0.487596	-0.891053	-0.686036	-1.72266	0.202328	0.424348	0.305141	1.04567
hsa-miR-6749-3p	0.017213	0.0991516	0.715407	0.470647	0.111435	-0.401636	-0.0884769	-0.490112	0.637557	-2.3973	-0.506195	-3.01052	0.278892	1.70788	0.211447	2.42137
hsa-miR-6775-3p	0.086242	0.808507	0.326588	0.49824	0.158881	-0.58728	0.220223	-0.367056	0.657205	-2.51061	0.900827	-1.63767	0.289442	1.83212	0.430365	0.972078
hsa-miR-6777-3p	0.0251699	0.0201471	0.275113	0.566983	0.0653935	-0.739719	0.495128	-0.244591	0.277575	-3.10915	1.98194	-1.13766	0.106639	2.5451	1.28403	0.585508
hsa-miR-6783-3p	0.0908396	0.240245	0.759963	0.0816407	0.226533	-0.300131	-0.233384	-0.533515	1.01569	-1.40137	-1.04412	-2.5706	0.503363	0.779445	0.522083	1.89933
hsa-miR-6793-3p	0.0276466	0.692777	0.86827	0.393742	0.416704	-0.440415	-0.0860312	-0.526446	1.98101	-2.18431	-0.408984	-2.68697	1.28314	1.48422	0.164954	2.0325
hsa-miR-6803-3p	1.01189e-05	0.446412	0.600458	0.881957	0.0352456	-0.417457	-0.230343	-0.6478	0.252405	-3.11887	-1.64952	-4.98061	0.0960551	2.55743	0.98221	5.25842
hsa-miR-6815-5p	0.00303183	0.0374526	0.560881	0.24711	0.472646	-0.760309	0.160552	-0.599757	2.05625	-3.18083	0.6383	-2.88506	1.35612	2.6365	0.279289	2.26741
hsa-miR-6842-3p	0.321007	0.644354	0.923299	0.601439	0.278599	0.142239	-0.255286	-0.113046	1.65828	0.883262	-1.51948	-0.722409	0.989719	0.419574	0.873514	0.325319
hsa-miR-6852-5p	0.0304283	0.399028	0.233383	0.935479	0.516986	-0.179397	-0.472227	-0.651624	2.19077	-0.793099	-2.00105	-2.96458	1.49081	0.36573	1.30241	2.36454
hsa-miR-6894-3p	0.0687248	0.215178	0.572551	0.0315733	0.398884	-0.379902	-0.12411	-0.504012	1.79463	-1.78317	-0.558375	-2.43454	1.10976	1.09945	0.237597	1.74832
hsa-miR-744-5p	0.0461202	0.321554	0.59972	0.498731	0.0614003	-0.416437	0.0260089	-0.390428	0.348233	-2.41021	0.143781	-2.40113	0.137353	1.72185	0.0524941	1.71201
hsa-miR-7641	0.0100106	0.0710953	0.698836	0.167447	0.223584	-0.0961982	0.310733	0.214535	1.37875	-0.552272	1.69139	1.47742	0.761934	0.234495	1.01834	0.839505
hsa-miR-766-3p	0.134721	0.65689	0.14879	0.630208	0.240495	0.054874	-0.273471	-0.218597	1.9247	0.415628	-1.9662	-1.94375	1.22963	0.16804	1.26897	1.24762
hsa-miR-769-5p	0.0499028	0.00933035	0.117687	0.870056	0.234253	-0.466122	-0.067766	-0.533888	1.06582	-2.18329	-0.303533	-2.62459	0.536545	1.48317	0.117751	1.96067
hsa-miR-7704	0.4711	0.00226016	0.198248	0.512663	-0.134211	-0.199215	0.302153	0.102939	-0.702498	-1.08548	1.57736	0.57914	0.314222	0.549779	0.921232	0.248238
hsa-miR-7706	0.0259338	0.250238	0.554269	0.215612	0.309293	-0.306837	-0.180145	-0.486982	1.78946	-1.80464	-1.01154	-3.05973	1.10511	1.1188	0.500651	2.4828
hsa-miR-7847-3p	0.307968	0.324829	0.306613	0.239025	0.44204	0.170599	-0.406199	-0.2356	1.73434	0.684808	-1.55792	-1.00134	1.05597	0.304467	0.905091	0.494013
hsa-miR-7976	0.0574774	0.290508	0.0715604	0.746578	-0.234281	0.0504351	0.573245	0.62368	-0.871247	0.195672	2.13174	2.49009	0.41225	0.0728777	1.43104	1.80935
hsa-miR-874-3p	0.226305	0.107461	0.613093	0.123237	0.0863692	-0.335826	-0.0164503	-0.352276	0.417732	-1.65125	-0.0772241	-1.85024	0.16902	0.983691	0.0274741	1.16037
hsa-miR-874-5p	0.33457	0.472813	0.754631	0.477328	-0.190913	-0.199013	0.149309	-0.0497047	-1.23246	-1.31413	0.941982	-0.347622	0.652655	0.712821	0.456034	0.137081
hsa-miR-877-5p	2.43686e-06	0.0387839	0.636214	0.341114	0.406021	-0.295843	-0.512197	-0.80804	2.79074	-2.09782	-3.4743	-5.99533	2.1543	1.39717	3.02291	6.92441
hsa-miR-92a-3p	5.52931e-12	0.000468238	0.0955721	0.602124	-0.163834	-0.293818	-0.306466	-0.600284	-1.7456	-3.18445	-3.17138	-6.94395	1.06593	2.64114	2.62438	8.53876
hsa-miR-92b-3p	6.21837e-06	9.36091e-05	0.0537844	0.376109	-0.0707917	-0.188175	-0.28645	-0.474625	-0.614211	-1.64499	-2.38845	-4.48647	0.266514	0.978328	1.69833	4.48592
hsa-miR-93-3p	7.09279e-05	0.309037	0.0021065	0.571924	-0.34304	0.315747	0.512186	0.827933	-1.93078	1.85404	2.88273	5.00299	1.23536	1.16387	2.26459	5.29412
hsa-miR-93-5p	0.0602956	0.165039	0.228366	0.0325881	-0.285615	0.190356	0.0456397	0.235996	-2.26644	1.53099	0.350335	2.03592	1.56891	0.882923	0.13829	1.33623
hsa-miR-937-3p	0.00328125	0.258536	0.119815	0.63588	0.115602	-0.515685	-0.347352	-0.863038	0.440016	-2.0049	-1.29004	-3.56083	0.179483	1.30612	0.694849	3.14044
hsa-miR-939-5p	0.00251824	0.0961546	0.0215261	0.921227	0.163666	-0.219767	-0.501251	-0.721018	0.768506	-1.07211	-2.34191	-3.64261	0.351492	0.540768	1.64846	3.25294
hsa-miR-941	0.00036495	0.248876	0.70691	0.35924	-0.301254	-0.309638	-0.0671857	-0.376824	-1.88717	-1.82771	-0.376336	-2.62628	1.19451	1.13975	0.149983	1.96259
hsa-miR-942-5p	0.0307964	0.0543791	0.878437	0.404106	-0.429904	-0.189769	0.143693	-0.0460755	-2.48635	-1.13401	0.821589	-0.287456	1.80522	0.582981	0.382465	0.110845
hsa-miR-96-5p	0.114301	0.181312	0.0272925	0.558612	-0.763959	0.32311	0.30662	0.62973	-2.20828	0.974378	0.886287	1.95428	1.50873	0.476621	0.421425	1.25762
hsa-miR-98-5p	0.00010889	0.00155855	0.233203	0.0440163	0.178805	0.59179	-0.16391	0.42788	1.20147	4.05496	-1.07265	3.11855	0.630387	3.84001	0.541133	2.55702
hsa-miR-99a-5p	0.258376	0.716896	0.770367	0.0315028	0.414393	0.193188	-0.145301	0.0478874	1.62968	0.778865	-0.559857	0.203841	0.96528	0.357466	0.238353	0.076157
hsa-miR-99b-5p	0.179032	0.225526	0.548757	0.0474131	0.467798	0.174867	-0.56206	-0.387193	1.77085	0.658593	-2.0168	-1.60367	1.08841	0.290191	1.31763	0.943278

## Sheet: b
Label	PrF_T3_Log2_Parasitemia	PrF_T3_Age	PrF_T3_Sex	PrF_T3_WBC	PrF_T3_Log2_Parasitemia FDR Adjusted	Pearson Correlation
hsa-let-7a-5p	0.1445	0.6259	0.4279	0.0196	0.30701	-0.218943
hsa-let-7b-5p	0.2874	0.748	0.414	0.05	0.475784	-0.135104
hsa-let-7c-5p	0.7415	0.7028	0.3784	0.4367	0.840015	0.0306314
hsa-let-7d-3p	0.9355	0.7524	0.3518	0.0334	0.956386	-0.0241871
hsa-let-7d-5p	0.4594	0.8455	0.4793	0.001	0.618384	-0.0891893
hsa-let-7e-5p	0.0154	0.34	0.9636	0.8811	0.0650214	-0.354361
hsa-let-7f-5p	0.965	0.547	0.3418	0.2138	0.974261	-0.00505501
hsa-let-7g-5p	0.1589	0.5136	0.8238	0.0017	0.323893	-0.191701
hsa-let-7i-3p	0.88	0.5296	0.7286	0.1295	0.914448	0.029414
hsa-let-7i-5p	0.2467	0.8104	0.9445	0.0008	0.429227	-0.158201
hsa-miR-101-3p	0.0211	0.1523	0.5885	0.028	0.07862	-0.33101
hsa-miR-106a-5p	0.0966	0.3006	0.8806	0.6442	0.234432	0.253846
hsa-miR-106b-3p	0.0793	0.2697	0.2033	0.0004	0.204676	-0.249873
hsa-miR-106b-5p	0.0195	0.479	0.4021	0.3432	0.0737245	0.329685
hsa-miR-10a-5p	0.5793	0.9568	0.2327	0.2394	0.718485	-0.0930688
hsa-miR-10b-5p	0.0877	0.6547	0.6644	0.2592	0.219386	0.244451
hsa-miR-1180-3p	0.6055	0.4624	0.8689	0.0171	0.736721	0.0797006
hsa-miR-1224-5p	0.3577	0.6789	0.3778	0.6064	0.547516	0.150088
hsa-miR-1226-3p	0.8685	0.7739	0.0892	0.5692	0.911261	0.00597008
hsa-miR-1227-3p	0.0013	0.1665	0.2535	0.791	0.0119132	0.435217
hsa-miR-1229-3p	0.0376	0.0144	0.3885	0.6699	0.115832	-0.231824
hsa-miR-1249-3p	0.2496	0.0991	0.6701	0.4819	0.429374	-0.192248
hsa-miR-1254	0.0761	0.2545	0.8984	0.4169	0.201206	-0.268568
hsa-miR-1255a	0.3803	0.3662	0.8443	0.4454	0.571704	0.14206
hsa-miR-125a-5p	0.0035	0.6328	0.9759	0.0768	0.0205508	-0.400356
hsa-miR-125b-5p	0.7431	0.1987	0.8657	0.4579	0.840015	0.0255343
hsa-miR-126-3p	0.8177	0.5741	0.3107	0.3865	0.87509	-0.0293555
hsa-miR-126-5p	<.0001	0.9706	0.602	0.8386	6.91143e-07	0.717241
hsa-miR-1260b	0.2408	0.588	0.6391	0.9236	0.423327	-0.184877
hsa-miR-127-3p	0.1615	0.1472	0.4999	0.9301	0.326993	-0.18457
hsa-miR-1270	0.247	0.248	0.2906	0.7344	0.429227	-0.196583
hsa-miR-1273g-3p	0.2119	0.7828	0.1596	0.3337	0.390914	-0.16059
hsa-miR-1273h-3p	0.0915	0.7071	0.3829	0.0027	0.225288	-0.215206
hsa-miR-1273h-5p	0.1071	0.1253	0.0182	0.5851	0.244471	-0.164273
hsa-miR-128-1-5p	0.017	0.1281	0.4238	0.1011	0.0680836	-0.317988
hsa-miR-128-3p	0.6266	0.9266	0.5258	0.5078	0.756649	0.0795258
hsa-miR-1285-3p	0.0447	0.6415	0.9858	0.6623	0.130053	-0.293755
hsa-miR-1285-5p	0.1103	0.4601	0.3987	0.4288	0.246773	-0.24981
hsa-miR-1287-5p	0.4143	0.9636	0.1987	0.1273	0.598712	-0.0939289
hsa-miR-1294	0.1036	0.9441	0.6804	0.1768	0.243814	-0.225998
hsa-miR-1299	0.6211	0.2768	0.0989	0.1706	0.752906	0.104303
hsa-miR-1301-3p	0.0027	0.1602	0.9872	0.2216	0.0177987	-0.393854
hsa-miR-1303	0.0703	0.6031	0.0796	0.5481	0.189076	0.262581
hsa-miR-1304-3p	0.4344	0.4328	0.0897	0.8119	0.613457	-0.121519
hsa-miR-1304-5p	0.1774	0.2108	0.0493	0.0249	0.342026	-0.192141
hsa-miR-1306-5p	0.0288	0.8349	0.9258	0.7084	0.0971214	-0.316529
hsa-miR-1307-3p	0.003	0.414	0.4841	0.6648	0.0189201	-0.427715
hsa-miR-1307-5p	0.3578	0.1303	0.6902	0.9646	0.547516	-0.159835
hsa-miR-130a-3p	0.5107	0.2412	0.0865	0.5644	0.657608	-0.0490634
hsa-miR-130b-3p	0.6848	0.2274	0.1253	0.6051	0.793986	-0.0158846
hsa-miR-130b-5p	0.0026	0.9869	0.4228	0.4572	0.0175388	-0.426836
hsa-miR-132-3p	0.0277	0.9055	0.5901	0.0589	0.0963125	0.314172
hsa-miR-140-3p	0.0315	0.1477	0.1373	0.0211	0.101724	-0.318879
hsa-miR-140-5p	0.1754	0.1252	0.3106	0.0222	0.340171	0.179111
hsa-miR-142-3p	0.0013	0.7949	0.0303	0.0014	0.0119132	0.426285
hsa-miR-142-5p	0.1878	0.6147	0.2739	0.1641	0.357783	0.203261
hsa-miR-143-3p	0.9903	0.8856	0.2028	<.0001	0.99025	-0.00960351
hsa-miR-144-3p	0.722	0.4043	0.5118	0.1147	0.825186	0.0565471
hsa-miR-144-5p	0.0125	0.8262	0.7086	0.3771	0.0549096	0.349856
hsa-miR-145-5p	0.2309	0.5914	0.8777	<.0001	0.409317	-0.144486
hsa-miR-1468-5p	0.0883	0.3352	0.1032	0.3452	0.219386	-0.271798
hsa-miR-146a-5p	0.5219	0.8679	0.5498	0.0354	0.668083	0.0796938
hsa-miR-146b-3p	<.0001	0.3474	0.1818	0.8451	0.00136545	-0.527789
hsa-miR-146b-5p	0.8902	0.502	0.6423	0.2447	0.921872	0.000219647
hsa-miR-148a-3p	0.1155	0.1488	0.2679	0.007	0.254845	-0.234517
hsa-miR-148a-5p	0.1449	0.3044	0.7925	0.4101	0.30701	-0.225629
hsa-miR-148b-3p	0.0263	0.5566	0.3301	0.0488	0.0926521	0.284589
hsa-miR-148b-5p	0.3733	0.4405	0.0357	0.9785	0.56617	0.139512
hsa-miR-150-5p	0.1055	0.4715	0.594	0.2513	0.244471	-0.221053
hsa-miR-151a-3p	0.3232	0.7894	0.6447	0.3237	0.51204	0.146716
hsa-miR-151a-5p	0.2724	0.4925	0.2257	0.6862	0.458701	0.160529
hsa-miR-152-3p	0.0351	0.4292	0.6335	0.4197	0.110026	-0.302033
hsa-miR-1538	0.4619	0.6587	0.7655	0.3478	0.618384	-0.119083
hsa-miR-155-5p	0.1747	0.8887	0.2739	0.1514	0.340171	-0.206738
hsa-miR-15a-5p	0.0013	0.3446	0.5607	0.6299	0.0119132	0.458238
hsa-miR-15b-5p	0.0052	0.2201	0.4861	0.7152	0.0278921	0.40832
hsa-miR-16-5p	0.0218	0.4534	0.256	0.5168	0.0797401	0.319642
hsa-miR-17-3p	0.0014	0.4371	0.4287	0.0547	0.0120428	-0.427423
hsa-miR-17-5p	0.3202	0.8931	0.5251	0.5826	0.510239	0.138068
hsa-miR-181a-2-3p	0.0007	0.9983	0.403	0.7746	0.00879295	-0.475582
hsa-miR-181a-3p	0.5117	0.5254	0.9332	0.6941	0.657608	0.107442
hsa-miR-181a-5p	0.0291	0.9553	0.2802	0.2583	0.0971214	-0.321439
hsa-miR-181b-5p	0.3019	0.3024	0.7799	0.8184	0.495356	-0.128043
hsa-miR-181c-5p	<.0001	0.417	0.5202	0.0751	0.00117048	0.538449
hsa-miR-181d-5p	0.7426	0.473	0.8601	0.0131	0.840015	-0.0262967
hsa-miR-182-5p	0.2293	0.3345	0.8514	0.1198	0.409317	0.147279
hsa-miR-183-3p	0.6493	0.4444	0.5412	0.5691	0.775213	0.0604742
hsa-miR-183-5p	0.1015	0.5362	0.8793	0.4619	0.240631	0.221277
hsa-miR-185-3p	0.0304	0.8613	0.6712	0.2338	0.0991271	-0.300597
hsa-miR-185-5p	0.4655	0.8878	0.4944	0.3044	0.620684	-0.118914
hsa-miR-186-5p	0.558	0.0143	0.3894	0.994	0.700195	0.0526967
hsa-miR-18a-3p	0.0013	0.9647	0.9319	0.3603	0.0119132	-0.442444
hsa-miR-18a-5p	0.684	0.2061	0.7853	0.0808	0.793986	-0.0701195
hsa-miR-18b-3p	<.0001	0.9459	0.0664	0.3143	0.000883505	-0.517353
hsa-miR-190a-5p	0.3072	0.034	0.9669	0.4954	0.501537	-0.172978
hsa-miR-190b	0.3248	0.0579	0.7224	0.009	0.512042	-0.151215
hsa-miR-191-5p	0.0062	0.12	0.6683	0.5301	0.0310017	-0.398554
hsa-miR-192-5p	0.8522	0.1837	0.0535	0.1765	0.900016	-0.068944
hsa-miR-193a-5p	0.9289	0.3171	0.2826	0.4921	0.952743	-0.0102246
hsa-miR-194-5p	0.0183	0.5833	0.1037	0.0703	0.0715535	0.346979
hsa-miR-196b-5p	0.1672	0.9394	0.296	0.7306	0.334314	0.184861
hsa-miR-197-3p	0.2167	0.3249	0.4515	0.0063	0.396261	-0.182282
hsa-miR-1976	0.0219	0.2818	0.5579	0.087	0.0797401	-0.311723
hsa-miR-199a-5p	0.0281	0.0082	0.6068	0.0011	0.0966394	-0.29906
hsa-miR-199b-3p__hsa-miR-199a-3p	<.0001	0.5958	0.3231	0.8878	3.97141e-06
hsa-miR-199b-5p	0.0011	0.4208	0.0293	<.0001	0.011226	0.417559
hsa-miR-19a-3p	0.8412	0.73	0.8823	0.0511	0.891336	-0.0167095
hsa-miR-19b-3p	<.0001	0.0765	0.0498	0.1607	0.000437096	0.578733
hsa-miR-20a-5p	0.0005	0.31	0.3929	0.8105	0.00748197	0.467833
hsa-miR-20b-5p	0.0149	0.6439	0.247	0.1224	0.0637744	0.333108
hsa-miR-21-3p	0.0025	0.7802	0.5946	0.2521	0.0175388	0.407652
hsa-miR-21-5p	0.2759	0.3687	0.6998	0.0112	0.462313	0.145117
hsa-miR-210-3p	0.1705	0.2954	0.535	0.6064	0.336786	-0.220096
hsa-miR-210-5p	0.0019	0.6071	0.067	0.0241	0.0141414	-0.431138
hsa-miR-2110	0.4331	0.3651	0.3098	0.6389	0.613457	0.139522
hsa-miR-219a-1-3p	0.0423	0.5103	0.8394	0.475	0.12548	-0.283559
hsa-miR-22-3p	0.4154	0.3895	0.3011	0.8578	0.598712	-0.11599
hsa-miR-221-3p	0.4111	0.3615	0.1142	0.4045	0.597938	0.0781165
hsa-miR-221-5p	0.441	0.5513	0.9217	0.0509	0.618384	-0.112227
hsa-miR-222-3p	0.0768	0.7929	0.8225	0.6389	0.20152	-0.246616
hsa-miR-223-3p	0.1509	0.5282	0.338	<.0001	0.316252	-0.163923
hsa-miR-223-5p	0.6517	0.9226	0.2127	0.2054	0.775213	0.0856159
hsa-miR-23a-3p	0.7165	0.1981	0.6383	0.001	0.821804	0.0409362
hsa-miR-23b-3p	0.0696	0.3465	0.4624	0.8833	0.188625	-0.261762
hsa-miR-24-3p	0.8369	0.8356	0.4639	0.6817	0.889765	-0.0237217
hsa-miR-25-3p	0.029	0.95	0.121	0.001	0.0971214	0.253512
hsa-miR-25-5p	0.0016	0.1942	0.1612	0.4386	0.012678	-0.395894
hsa-miR-26a-5p	0.1085	0.5939	0.1033	0.1995	0.244471	0.246299
hsa-miR-26b-3p	0.6602	0.1643	0.9451	0.05	0.776409	-0.0800458
hsa-miR-26b-5p	0.758	0.0648	0.3401	0.7954	0.841266	-0.0849823
hsa-miR-27a-3p	0.8126	0.7947	0.1772	<.0001	0.874611	0.048872
hsa-miR-27b-3p	0.7598	0.4141	0.4098	0.6805	0.841266	-0.0462759
hsa-miR-28-3p	0.0039	0.9621	0.1042	0.0073	0.021332	-0.375221
hsa-miR-28-5p	0.3957	0.5227	0.5845	0.5029	0.580811	0.139017
hsa-miR-296-5p	0.0635	0.1362	0.1061	0.0246	0.175097	-0.207366
hsa-miR-29a-3p	0.8145	0.9624	0.201	0.0021	0.874611	-0.00912997
hsa-miR-29b-3p	0.0045	0.6756	0.0482	0.006	0.0245572	0.386417
hsa-miR-29c-3p	0.1241	0.2519	0.1634	0.0927	0.266454	0.217012
hsa-miR-29c-5p	0.1063	0.2904	0.3905	0.3368	0.244471	0.254707
hsa-miR-301a-3p	0.5669	0.1852	0.1047	0.0012	0.705926	0.0819706
hsa-miR-30a-5p	0.6656	0.6577	0.5335	0.7516	0.777383	0.0475937
hsa-miR-30b-5p	0.2315	0.9019	0.7129	0.0617	0.409317	0.166975
hsa-miR-30c-1-3p	0.0884	0.0884	0.5315	0.0923	0.219386	-0.248861
hsa-miR-30c-5p	0.8345	0.4237	0.1974	0.0769	0.889765	-0.0550743
hsa-miR-30d-3p	0.461	0.201	0.2523	0.3038	0.618384	-0.14032
hsa-miR-30d-5p	0.868	0.6724	0.6539	0.3872	0.911261	-0.0389511
hsa-miR-30e-3p	<.0001	0.9514	0.5881	0.6499	6.91143e-07	0.719366
hsa-miR-30e-5p	0.6952	0.0259	0.2592	0.0373	0.803173	-0.096734
hsa-miR-3135b	0.9543	0.2035	0.4837	0.4979	0.96949	0.0206609
hsa-miR-3141	0.0003	0.8662	0.3585	0.6608	0.00542433	0.480752
hsa-miR-3158-3p	0.6624	0.9335	0.2851	0.2487	0.776409	0.0729285
hsa-miR-3163	0.4478	0.9446	0.6315	0.308	0.618384	-0.117297
hsa-miR-3173-5p	0.0081	0.2657	0.1414	0.075	0.0382328	-0.384541
hsa-miR-3176	0.8961	0.1797	0.9375	0.4988	0.922043	0.00532083
hsa-miR-3182	0.0008	0.6629	0.2461	0.8739	0.0101548	0.474115
hsa-miR-3184-5p	0.1795	0.8875	0.1025	0.3292	0.344029	-0.214255
hsa-miR-3195	<.0001	0.7599	0.6397	0.3177	0.00136545	0.528103
hsa-miR-3196	0.0502	0.4013	0.9098	0.5827	0.143334	0.266578
hsa-miR-32-3p	0.4352	0.3567	0.4882	0.2619	0.613457	0.084554
hsa-miR-32-5p	0.0303	0.6336	0.2164	0.6567	0.0991271	0.326758
hsa-miR-3200-3p	0.6514	0.9113	0.0348	0.6777	0.775213	-0.0925257
hsa-miR-3200-5p	0.4985	0.2828	0.0914	0.7291	0.645806	0.0878281
hsa-miR-320a	0.0059	0.9055	0.8539	0.0002	0.0300656	-0.345346
hsa-miR-320b	0.0408	0.3262	0.622	0.0219	0.124459	-0.260999
hsa-miR-324-3p	0.0196	0.6902	0.1492	0.8109	0.0737245	-0.335366
hsa-miR-324-5p	0.0057	0.3655	0.6296	0.6	0.0298643	0.401056
hsa-miR-326	0.0026	0.6474	0.1782	0.3406	0.0175388	-0.427269
hsa-miR-328-3p	0.001	0.234	0.8712	0.8118	0.011226	-0.460695
hsa-miR-330-5p	0.6604	0.2374	0.1761	0.1735	0.776409	-0.100164
hsa-miR-331-3p	0.0974	0.9754	0.1264	0.2013	0.234432	-0.2442
hsa-miR-331-5p	0.7508	0.4501	0.6705	0.4226	0.840015	-0.0260582
hsa-miR-335-3p	0.4481	0.9804	0.4	0.4103	0.618384	-0.118423
hsa-miR-339-3p	0.6562	0.0939	0.7564	0.0849	0.776409	-0.0809617
hsa-miR-339-5p	0.3593	0.0458	0.0621	0.0451	0.547516	0.120708
hsa-miR-33b-5p	0.3945	0.0298	0.8733	0.0788	0.580811	0.0887313
hsa-miR-340-3p	0.001	0.7688	0.1475	0.2075	0.011226	-0.430917
hsa-miR-340-5p	0.0344	0.8281	0.454	0.8575	0.109039	0.313673
hsa-miR-342-3p	0.0092	0.4919	0.6517	0.3328	0.0420714	-0.354884
hsa-miR-342-5p	0.0416	0.2174	0.5134	0.0238	0.124473	-0.271802
hsa-miR-345-5p	0.0528	0.7359	0.6516	0.8744	0.149627	0.266565
hsa-miR-3605-3p	0.0002	0.7175	0.775	0.3133	0.00405469	-0.498992
hsa-miR-3605-5p	0.5939	0.5064	0.9165	0.7207	0.730951	0.0891855
hsa-miR-361-3p	0.7836	0.7641	0.1476	0.7346	0.855804	-0.0635596
hsa-miR-361-5p	0.3188	0.1045	0.3438	0.9041	0.510239	0.102546
hsa-miR-3613-5p	<.0001	0.7948	0.2848	0.6249	0.000122424	0.614254
hsa-miR-3615	0.7791	0.2034	0.7765	0.3232	0.853779	-0.017791
hsa-miR-362-5p	0.5966	0.5326	0.8714	0.8588	0.731477	-0.0898192
hsa-miR-3620-3p	0.8098	0.3378	0.2563	0.4527	0.874611	0.0324265
hsa-miR-363-3p	0.3823	0.223	0.1073	0.04	0.571704	-0.0819484
hsa-miR-3656	0.7693	0.6482	0.0117	0.1349	0.845985	0.00949428
hsa-miR-3688-3p	0.3814	0.7608	0.9497	0.3347	0.571704	-0.131967
hsa-miR-374a-5p	0.0458	0.0673	0.5332	0.0561	0.132147	0.256894
hsa-miR-375	0.204	0.034	0.9658	0.0018	0.379584	-0.139294
hsa-miR-378a-3p	0.0036	0.7708	0.4441	0.0322	0.0205508	-0.399152
hsa-miR-378a-5p	0.591	0.7671	0.2627	0.117	0.730173	-0.0900963
hsa-miR-3909	0.0089	0.8311	0.0912	0.043	0.0410461	-0.331466
hsa-miR-3912-3p	0.7933	0.8089	0.7767	0.723	0.860513	-0.0375444
hsa-miR-3928-3p	0.4054	0.3024	0.6741	0.5662	0.592422	-0.096042
hsa-miR-3940-3p	0.1696	0.1965	0.7704	0.1733	0.336786	-0.215533
hsa-miR-3960	0.0987	0.4097	0.0966	0.757	0.235591	-0.262903
hsa-miR-409-3p	0.9722	0.43	0.1967	0.0733	0.975296	-0.00406996
hsa-miR-421	0.3848	0.9576	0.5716	0.1208	0.57279	0.128019
hsa-miR-423-3p	0.0004	0.3697	0.8668	0.8749	0.00550188	-0.493088
hsa-miR-424-3p	0.9682	0.3885	0.2903	0.6001	0.974261	-0.00777947
hsa-miR-425-3p	0.354	0.8973	0.8719	0.1514	0.547226	-0.139121
hsa-miR-425-5p	0.097	0.3897	0.2932	0.2021	0.234432	0.255033
hsa-miR-4286	0.2214	0.3804	0.9042	0.0053	0.400332	-0.14321
hsa-miR-4301	0.9679	0.5234	0.4433	0.6382	0.974261	0.0143561
hsa-miR-4326	0.5421	0.6755	0.0441	0.2626	0.685718	-0.108324
hsa-miR-4435	0.9387	0.173	0.4467	0.431	0.956589	-0.022851
hsa-miR-4443	0.3158	0.4053	0.5429	0.0326	0.510239	-0.143628
hsa-miR-4448	0.0038	0.7711	0.0622	0.0018	0.021332	0.391315
hsa-miR-4454	0.1892	0.8931	0.2092	0.0511	0.358194	-0.159543
hsa-miR-4482-3p	0.4821	0.9129	0.7679	0.8883	0.637521	0.104784
hsa-miR-4488	0.1625	0.6715	0.5957	0.3769	0.326993	0.20312
hsa-miR-4497	0.0164	0.853	0.9636	0.7182	0.0673207	0.342192
hsa-miR-4508	0.7065	0.9682	0.0227	0.144	0.813191	-0.086203
hsa-miR-450b-5p	0.1134	0.2529	0.1748	0.092	0.252086	0.251584
hsa-miR-4511	0.1938	0.1128	0.0282	0.0479	0.364738	0.115383
hsa-miR-4516	0.1084	0.5887	0.4179	0.4331	0.244471	0.228
hsa-miR-451a	0.5557	0.7045	0.8057	0.3587	0.70007	0.0847455
hsa-miR-454-3p	0.0015	0.622	0.0569	0.9683	0.0126751	0.438988
hsa-miR-454-5p	0.0076	0.7477	0.812	0.8541	0.0371313	0.374194
hsa-miR-4646-3p	0.1521	0.0224	0.5862	0.1819	0.316252	-0.170926
hsa-miR-4677-3p	0.4756	0.1391	0.3147	0.1838	0.631498	0.085152
hsa-miR-4685-3p	0.3205	0.5264	0.4964	0.0668	0.510239	-0.142856
hsa-miR-4732-3p	0.0011	0.7713	0.7092	0.4066	0.011226	-0.457113
hsa-miR-4732-5p	0.1748	0.7311	0.811	0.4455	0.340171	0.196494
hsa-miR-4742-3p	0.6051	0.5092	0.4734	0.0677	0.736721	0.0670395
hsa-miR-4746-5p	0.0254	0.8393	0.6391	0.1646	0.0902022	-0.317568
hsa-miR-4775	<.0001	0.1144	0.7886	0.4902	0.000529296	0.553142
hsa-miR-4781-3p	0.2677	0.6025	0.3531	0.4181	0.453259	-0.180776
hsa-miR-484	<.0001	0.1864	0.1273	0.6734	0.000835768	0.567475
hsa-miR-486-3p	0.019	0.4227	0.1134	0.2651	0.0733734	-0.3328
hsa-miR-486-5p	0.0019	0.3827	0.0068	0.8139	0.0141414	-0.440868
hsa-miR-5001-3p	0.1539	0.7731	0.3072	0.8286	0.316252	-0.195198
hsa-miR-500a-3p	0.0878	0.2331	0.877	0.6943	0.219386	-0.261961
hsa-miR-500a-5p	0.0174	0.0202	0.7121	0.5034	0.0686123	0.352398
hsa-miR-501-3p	0.4913	0.7339	0.3635	0.6553	0.643363	-0.105447
hsa-miR-501-5p	0.1532	0.8633	0.3601	0.693	0.316252	-0.220765
hsa-miR-5010-3p	0.0031	0.659	0.1681	0.3979	0.0189201	-0.426232
hsa-miR-5010-5p	0.7673	0.0726	0.8162	0.1535	0.845985	-0.0126795
hsa-miR-502-3p	0.524	0.3069	0.779	0.8294	0.668084	-0.0801058
hsa-miR-503-5p	0.4208	0.5019	0.8818	0.28	0.603883	0.122522
hsa-miR-505-3p	0.1202	0.2653	0.469	0.4471	0.26087	-0.226585
hsa-miR-5100	0.3929	0.0869	0.767	0.3256	0.580811	-0.142138
hsa-miR-5189-5p	0.0749	0.155	0.7967	0.8553	0.199738	-0.234043
hsa-miR-532-3p	0.0778	0.7398	0.2939	0.1113	0.202436	-0.247239
hsa-miR-532-5p	0.003	0.3253	0.2826	0.2873	0.0189201	-0.427107
hsa-miR-548at-5p	0.7493	0.1411	0.1577	0.1926	0.840015	0.0368556
hsa-miR-548k	0.0009	0.2249	0.714	0.4161	0.0105067	0.437127
hsa-miR-548o-3p	0.2621	0.9728	0.9704	0.1933	0.446189	-0.163815
hsa-miR-548q	0.2481	0.2941	0.4675	0.5437	0.429227	-0.189813
hsa-miR-550a-5p	0.0058	0.3712	0.2332	0.0586	0.0299784	-0.394568
hsa-miR-5585-3p	0.3188	0.8052	0.0662	0.0922	0.510239	-0.106045
hsa-miR-5701	0.0095	0.6479	0.1519	0.8472	0.0427936	-0.368018
hsa-miR-574-3p	0.0077	0.6009	0.5006	0.568	0.0371313	-0.371344
hsa-miR-574-5p	0.2878	0.4651	0.6586	0.015	0.475784	-0.15122
hsa-miR-576-5p	<.0001	0.9081	0.5376	0.3361	3.97141e-06	0.677477
hsa-miR-582-5p	0.457	0.1748	0.4576	<.0001	0.618384	0.0674413
hsa-miR-584-5p	0.2126	0.8425	0.0192	0.0132	0.390914	-0.200847
hsa-miR-589-3p	0.014	0.2454	0.8663	0.2929	0.0605249	0.31911
hsa-miR-589-5p	0.229	0.042	0.947	0.1773	0.409317	0.128051
hsa-miR-598-3p	<.0001	0.111	0.3745	0.1852	6.91143e-07	0.722466
hsa-miR-6087	<.0001	0.6781	0.9408	0.4239	0.00117048	0.545552
hsa-miR-6089	<.0001	0.6714	0.4639	0.4224	0.000883505	0.545136
hsa-miR-6128	0.7584	0.2711	0.9831	0.3969	0.841266	-0.0286183
hsa-miR-616-5p	0.4976	0.6019	0.5517	0.9453	0.645806	-0.0817825
hsa-miR-624-5p	0.0016	0.648	0.0309	0.0031	0.012678	0.42595
hsa-miR-627-3p	0.0432	0.0186	0.869	0.0557	0.126699	-0.297967
hsa-miR-628-3p	0.4482	0.8108	0.4013	0.0219	0.618384	-0.105294
hsa-miR-628-5p	0.3411	0.7746	0.401	0.2291	0.533406	0.145791
hsa-miR-629-5p	0.3419	0.2998	0.9956	<.0001	0.533406	0.0789499
hsa-miR-636	0.4504	0.2553	0.9434	0.5105	0.618384	-0.0929266
hsa-miR-641	0.8802	0.0829	0.4712	0.7652	0.914448	-0.0393226
hsa-miR-6511a-3p	0.0344	0.933	0.3331	0.2328	0.109039	-0.309928
hsa-miR-6511b-3p	<.0001	0.2173	0.8187	0.0332	0.00056877	-0.54404
hsa-miR-6513-3p	0.0017	0.4247	0.9668	0.0953	0.0129738	0.408507
hsa-miR-652-3p	0.4328	0.8276	0.6078	0.2177	0.613457	-0.118917
hsa-miR-654-3p	0.2577	0.1838	0.8618	0.6176	0.440956	-0.144449
hsa-miR-659-5p	0.7901	0.4466	0.5984	0.5991	0.859956	0.0425053
hsa-miR-660-5p	0.643	0.6522	0.6207	0.4847	0.773545	0.0544759
hsa-miR-664a-3p	<.0001	0.7075	0.6677	0.8498	9.04557e-06	0.66425
hsa-miR-664a-5p	0.1981	0.2912	0.5469	0.0173	0.370686	-0.155903
hsa-miR-671-3p	0.0013	0.554	0.8243	0.8392	0.0119132	-0.450159
hsa-miR-6734-5p	0.4898	0.241	0.4392	0.1343	0.643363	-0.0712351
hsa-miR-6741-3p	0.2884	0.202	0.6128	0.7091	0.475784	-0.136884
hsa-miR-6747-3p	0.0167	0.4687	0.2661	0.1006	0.0676183	-0.305838
hsa-miR-6749-3p	0.1207	0.6627	0.5373	0.0392	0.26087	-0.231056
hsa-miR-6775-3p	0.0105	0.2662	0.0558	0.3942	0.0464953	-0.337519
hsa-miR-6777-3p	0.1061	0.3459	0.7471	0.2412	0.244471	-0.213039
hsa-miR-6783-3p	0.0687	0.0987	0.9196	0.0421	0.187882	-0.23006
hsa-miR-6803-3p	0.2198	0.8263	0.3542	0.2684	0.399562	-0.186646
hsa-miR-6842-3p	0.0081	0.2386	0.8558	0.8473	0.0382328	-0.3858
hsa-miR-6852-5p	0.0004	0.5884	0.545	0.5934	0.00550188	-0.486821
hsa-miR-6859-5p	0.7495	0.4953	0.3034	0.9467	0.840015	0.0496309
hsa-miR-6894-3p	0.1542	0.9997	<.0001	0.2607	0.316252	-0.225765
hsa-miR-744-5p	0.0027	0.6858	0.7416	0.064	0.0177987	-0.399439
hsa-miR-7641	0.8945	0.4757	0.0484	0.7652	0.922043	0.0193655
hsa-miR-766-3p	0.0615	0.1778	0.0911	0.5413	0.171101	-0.297155
hsa-miR-769-5p	0.8715	0.0795	0.0458	0.1943	0.911414	-0.0771981
hsa-miR-7704	0.0163	0.3354	0.4382	0.2507	0.0673207	0.354985
hsa-miR-7706	0.4926	0.7016	0.7123	0.4585	0.643363	-0.109306
hsa-miR-7855-5p	0.1181	0.6692	0.7442	0.8725	0.258878	-0.21515
hsa-miR-7976	0.0413	0.4271	0.303	0.3193	0.124473	-0.310378
hsa-miR-874-3p	0.0007	0.0465	0.7247	0.0721	0.00879295	-0.469942
hsa-miR-874-5p	0.4523	0.5149	0.8081	0.6771	0.618384	-0.115534
hsa-miR-877-5p	0.0576	0.4779	0.8776	0.4143	0.161756	-0.259751
hsa-miR-92a-3p	0.0033	0.9765	0.2022	0.1453	0.0200348	-0.415918
hsa-miR-92b-3p	0.0036	0.7203	0.6858	0.0465	0.0205508	-0.397069
hsa-miR-93-3p	0.0019	0.8739	0.6943	0.9807	0.0141414	-0.438095
hsa-miR-93-5p	0.4555	0.5608	0.5499	0.0006	0.618384	0.072507
hsa-miR-937-3p	0.0369	0.1309	0.8483	0.5721	0.114551	-0.269306
hsa-miR-939-5p	0.4497	0.5828	0.6689	0.5966	0.618384	0.108144
hsa-miR-941	0.5396	0.8368	0.9427	0.3271	0.685144	0.0865591
hsa-miR-942-5p	0.3434	0.2723	0.2082	0.0321	0.533406	0.156547
hsa-miR-96-5p	0.0248	0.8129	0.2878	0.1895	0.0891294	0.325049
hsa-miR-98-5p	0.0848	0.7979	0.8346	0.0004	0.216982	0.204557
hsa-miR-99a-5p	0.5611	0.4608	0.4741	0.4512	0.701386	0.106717
hsa-miR-99b-5p	0.0011	0.8244	0.7775	0.0026	0.011226	-0.41355
