# Supplementary material for: Integrative genomic analysis reveals mechanisms of immune evasion in P. falciparum malaria
Source: Nat Commun. 2020 Oct 9;11:5093. doi: 10.1038/s41467-020-18915-6 (PMC7547729; doi:10.1038/s41467-020-18915-6)
Supplement: Supplementary file 8 — Supplementary Data 4 [file 41467_2020_18915_MOESM8_ESM.xlsx]

## Sheet: LEGEND
Supplementary Data 4
Sheet a
miRNA_ID		ID of the MIRNA tested
Primer Accession number		Accession number of the corresponding primer on GeneGlobe
Primer sequence		Sequence of the primer
Company		Company where the primer was procured
Log 2 Fold Change (qPCR)		Magnitude of change (log2) in miRNA expression profiled using qPCR between Symptomatic parasitemia and before infection samples.
Log 2 Fold Change (NGS=miRNA-Seq)		Magnitude of change (log2) in miRNA expression profiled using Next generation of seqencing (NGS) method between Symptomatic parasitemia and before infection samples.
p-Value (qPCR)		P value resulting from two-tailed Student's t test
p-Value (NGS)		P value (nominal) resulting from an analysis of covariance (ANCOVA)
Same Regulation Direction		Is the expression change of the miRNA the same between qPCR and NGS?
Replicated		Is the expression change of the miRNA replicated using qPCR?

## Sheet: a
miRNA_ID	Primer Accession number number	Sequence	Company	Log 2 Fold Change (qPCR)	Log 2 Fold Change (NGS=miRNA-Seq)	p-Value (qPCR)	p-Value (NGS)	Same Regulation Direction	Replicated
hsa-miR-1260b	MS00020279	5'AUCCCACCACUGCCACCAU	Qiagen	-1.0372	-1.76144	0.898058	0.000113681	yes	No
hsa-miR-148b-5p	MS00008743	5'AAGUUCUGUUAUACACUCAGGC	Qiagen	2.7022	2.15472	1.1e-05	3.32268e-07	yes	yes
hsa-miR-150-3p	MS00049952	5'CUGGUACAGGCCUGGGGGACAG	Qiagen	1.0646	-2.6149	0.355917	5.73257e-07	no	No
hsa-miR-16-5p	MS00031493	5'UAGCAGCACGUAAAUAUUGGCG	Qiagen	2.4463	2.21788	1e-06	2.26854e-06	yes	yes
hsa-miR-20a-5p	MS00003199	5'UAAAGUGCUUAUAGUGCAGGUAG	Qiagen	2.727	1.42959	3e-06	0.000318026	yes	yes
hsa-miR-25-5p	MS00009212	5'AGGCGGAGACUUGGGCAAUUG	Qiagen	-1.0508	-1.91248	0.918065	1.80944e-06	yes	No
hsa-miR-29a-3p	MS00003262	5'UAGCACCAUCUGAAAUCGGUUA	Qiagen	2.6635	1.53273	1e-06	0.000953456	yes	yes
hsa-miR-30e-3p	MS00009408	5'CUUUCAGUCGGAUGUUUACAGC	Qiagen	10.7724	3.75573	0.000115	1.15894e-07	yes	yes
hsa-miR-3195	MS00044975	5'CGCGCCGGGCCCGGGUU	Qiagen	1.3786	3.32754	0.002693	4.57471e-05	yes	yes
hsa-miR-451a	MS00004242	5'AAACCGUUACCAUUACUGAGUU	Qiagen	1.6822	2.01314	0.000806	1.52282e-07	yes	yes
hsa-miR-548k	MS00014777	5'AAAAGUACUUGCGGAUUUUGCU	Qiagen	4.5563	2.14042	2.7e-05	5.52121e-08	yes	yes
hsa-miR-598-3p	MS00010290	5'UACGUCAUCGUUGUCAUCGUCA	Qiagen	4.1988	2.26388	1e-06	6.3179e-06	yes	yes
hsa-miR-664a-3p	MS00014819	5'UAUUCAUUUAUCCCCAGCCUACA	Qiagen	5.2164	2.33615	1e-06	8.76914e-09	yes	yes
hsa-miR-6803-3p	MS00047124	5'UCCCUCGCCUUCUCACCCUCAG	Qiagen	1.1996	-1.5698	0.079924	5.51546e-06	no	No
hsa-miR-93-3p	MS00010815	5'ACUGCUGAGCUAGCACUUCCCG	Qiagen	3.094	1.77159	1e-06	5.0802e-06	yes	yes
hsa-miR-98-5p	MS00003367	5'UGAGGUAGUAAGUUGUAUUGUU	Qiagen	2.9017	1.3444	1e-05	0.00277322	yes	yes
