# Supplementary material for: Integrative genomic analysis reveals mechanisms of immune evasion in P. falciparum malaria
Source: Nat Commun. 2020 Oct 9;11:5093. doi: 10.1038/s41467-020-18915-6 (PMC7547729; doi:10.1038/s41467-020-18915-6)
Supplement: Supplementary file 9 — Supplementary Data 5 [file 41467_2020_18915_MOESM9_ESM.xlsx]

## Sheet: LEGEND
Supplementary Data 5
Sheet a
Variable		ID of miRNA tested
miRNA_Ensb		miRNA and gene pair
With		Ensembl gene ID
Pearson Correlation		Pearson correlation coefficient of the association
NObs		sample size used for the test
Raw_p		Nominal P-value of the Pearson correlation
-log10(p)		Negative log10 transformation of the P-value of the Pearson correlation
B-H FDR p-value		Benjamini Hochberg adjustement of the P-value of the Pearson correlation

## Sheet: a
Variable	miRNA_Ensb	With	Pearson Correlation	NObs	Raw_p	-log10(p)	B-H FDR p-value
hsa-miR-342-3p	hsa-miR-342-3p_ENSG00000185049	ENSG00000185049	0.725026	51	1.78249e-09	8.74897	0.00141173
hsa-miR-150-5p	hsa-miR-150-5p_ENSG00000101161	ENSG00000101161	0.691561	51	1.92152e-08	7.71636	0.00588429
hsa-miR-576-5p	hsa-miR-576-5p_ENSG00000165169	ENSG00000165169	0.68834	51	2.37565e-08	7.62422	0.00588429
hsa-miR-4448	hsa-miR-4448_ENSG00000204933	ENSG00000204933	0.6541	51	1.93772e-07	6.71271	0.0161972
hsa-miR-98-5p	hsa-miR-98-5p_ENSG00000259865	ENSG00000259865	0.652262	51	2.15264e-07	6.66703	0.0161972
hsa-miR-664a-3p	hsa-miR-664a-3p_ENSG00000202538	ENSG00000202538	0.651283	51	2.27607e-07	6.64282	0.0161972
hsa-miR-3182	hsa-miR-3182_ENSG00000100554	ENSG00000100554	0.651021	51	2.31016e-07	6.63636	0.0161972
hsa-miR-146b-3p	hsa-miR-146b-3p_ENSG00000071655	ENSG00000071655	0.64594	51	3.0744e-07	6.51224	0.0173285
hsa-miR-4732-3p	hsa-miR-4732-3p_ENSG00000171161	ENSG00000171161	0.644846	51	3.26723e-07	6.48582	0.0173285
hsa-miR-223-3p	hsa-miR-223-3p_ENSG00000223722	ENSG00000223722	0.642338	51	3.75299e-07	6.42562	0.0173285
hsa-miR-1260b	hsa-miR-1260b_ENSG00000084693	ENSG00000084693	0.641974	51	3.82891e-07	6.41692	0.0173285
hsa-miR-1307-3p	hsa-miR-1307-3p_ENSG00000077684	ENSG00000077684	0.639437	51	4.39858e-07	6.35669	0.0189604
hsa-miR-150-5p	hsa-miR-150-5p_ENSG00000101445	ENSG00000101445	0.638805	51	4.55232e-07	6.34177	0.0189604
hsa-miR-576-5p	hsa-miR-576-5p_ENSG00000148943	ENSG00000148943	0.637768	51	4.81556e-07	6.31735	0.0189604
hsa-miR-98-5p	hsa-miR-98-5p_ENSG00000188206	ENSG00000188206	0.637418	51	4.90768e-07	6.30912	0.0189604
hsa-miR-223-3p	hsa-miR-223-3p_ENSG00000257594	ENSG00000257594	0.63692	51	5.04148e-07	6.29744	0.0190136
hsa-miR-210-5p	hsa-miR-210-5p_ENSG00000071655	ENSG00000071655	0.634928	51	5.61127e-07	6.25094	0.0205512
hsa-miR-3141	hsa-miR-3141_ENSG00000238622	ENSG00000238622	0.634416	51	5.76715e-07	6.23904	0.0205512
hsa-miR-4448	hsa-miR-4448_ENSG00000159496	ENSG00000159496	0.634186	51	5.83842e-07	6.2337	0.0205512
hsa-miR-3182	hsa-miR-3182_ENSG00000012223	ENSG00000012223	0.633705	51	5.99038e-07	6.22255	0.0206277
hsa-miR-598-3p	hsa-miR-598-3p_ENSG00000238622	ENSG00000238622	0.631711	51	6.65994e-07	6.17653	0.02219
hsa-miR-3182	hsa-miR-3182_ENSG00000118113	ENSG00000118113	0.631481	51	6.74157e-07	6.17124	0.02219
hsa-miR-146b-3p	hsa-miR-146b-3p_ENSG00000112514	ENSG00000112514	0.63114	51	6.86433e-07	6.1634	0.02219
hsa-miR-4448	hsa-miR-4448_ENSG00000118113	ENSG00000118113	0.629083	51	7.64939e-07	6.11637	0.0242333
hsa-miR-4448	hsa-miR-4448_ENSG00000204936	ENSG00000204936	0.626439	51	8.7818e-07	6.05642	0.0272752
hsa-miR-146b-3p	hsa-miR-146b-3p_ENSG00000182196	ENSG00000182196	0.62551	51	9.2158e-07	6.03547	0.0275431
hsa-miR-4732-3p	hsa-miR-4732-3p_ENSG00000147654	ENSG00000147654	0.624367	51	9.77681e-07	6.0098	0.0281787
hsa-miR-576-5p	hsa-miR-576-5p_ENSG00000126653	ENSG00000126653	0.624003	51	9.96215e-07	6.00165	0.0281787
hsa-miR-320b	hsa-miR-320b_ENSG00000135108	ENSG00000135108	0.623224	51	1.03693e-06	5.98425	0.0285017
hsa-miR-146b-3p	hsa-miR-146b-3p_ENSG00000168495	ENSG00000168495	0.623099	51	1.04362e-06	5.98146	0.0285017
hsa-miR-598-3p	hsa-miR-598-3p_ENSG00000165169	ENSG00000165169	0.621773	51	1.11705e-06	5.95193	0.029464
hsa-miR-4448	hsa-miR-4448_ENSG00000123836	ENSG00000123836	0.621085	51	1.15694e-06	5.93669	0.029464
hsa-miR-3613-5p	hsa-miR-3613-5p_ENSG00000238622	ENSG00000238622	0.620489	51	1.19265e-06	5.92349	0.029464
hsa-miR-146b-3p	hsa-miR-146b-3p_ENSG00000137054	ENSG00000137054	0.619897	51	1.22912e-06	5.9104	0.029464
hsa-miR-6087	hsa-miR-6087_ENSG00000118113	ENSG00000118113	0.619624	51	1.24627e-06	5.90439	0.029464
hsa-miR-146b-3p	hsa-miR-146b-3p_ENSG00000149136	ENSG00000149136	0.619214	51	1.27243e-06	5.89537	0.0296401
hsa-miR-223-3p	hsa-miR-223-3p_ENSG00000163510	ENSG00000163510	0.618917	51	1.29169e-06	5.88884	0.0296528
hsa-miR-150-5p	hsa-miR-150-5p_ENSG00000136718	ENSG00000136718	0.618292	51	1.33318e-06	5.87511	0.0298598
hsa-miR-4448	hsa-miR-4448_ENSG00000168288	ENSG00000168288	0.618197	51	1.33963e-06	5.87302	0.0298598
hsa-miR-6089	hsa-miR-6089_ENSG00000118113	ENSG00000118113	0.617938	51	1.35726e-06	5.86734	0.0298598
hsa-miR-181c-5p	hsa-miR-181c-5p_ENSG00000165813	ENSG00000165813	0.616108	51	1.48809e-06	5.82737	0.0318532
hsa-miR-1260b	hsa-miR-1260b_ENSG00000164068	ENSG00000164068	0.613006	51	1.73708e-06	5.76018	0.0347125
hsa-miR-146b-3p	hsa-miR-146b-3p_ENSG00000211786	ENSG00000211786	0.612617	51	1.77087e-06	5.75181	0.0347125
hsa-miR-199ab-3p	hsa-miR-199ab-3p_ENSG00000196588	ENSG00000196588	0.612601	51	1.77231e-06	5.75146	0.0347125
hsa-miR-126-5p	hsa-miR-126-5p_ENSG00000202538	ENSG00000202538	0.612572	51	1.77488e-06	5.75083	0.0347125
hsa-miR-4448	hsa-miR-4448_ENSG00000054793	ENSG00000054793	0.611961	51	1.82926e-06	5.73772	0.0347125
hsa-miR-320b	hsa-miR-320b_ENSG00000126243	ENSG00000126243	0.611365	51	1.88392e-06	5.72494	0.0347125
hsa-miR-15b-5p	hsa-miR-15b-5p_ENSG00000173451	ENSG00000173451	0.610618	51	1.95458e-06	5.70895	0.0347125
hsa-miR-320b	hsa-miR-320b_ENSG00000246223	ENSG00000246223	0.610449	51	1.97084e-06	5.70535	0.0347125
hsa-miR-199ab-3p	hsa-miR-199ab-3p_ENSG00000023902	ENSG00000023902	0.610208	51	1.9943e-06	5.70021	0.0347125
hsa-miR-1260b	hsa-miR-1260b_ENSG00000168734	ENSG00000168734	0.609695	51	2.04521e-06	5.68926	0.0347125
hsa-miR-425-5p	hsa-miR-425-5p_ENSG00000054219	ENSG00000054219	0.609596	51	2.05517e-06	5.68715	0.0347125
hsa-miR-6511b-3p	hsa-miR-6511b-3p_ENSG00000135108	ENSG00000135108	0.609119	51	2.10379e-06	5.677	0.0347125
hsa-miR-1307-5p	hsa-miR-1307-5p_ENSG00000155252	ENSG00000155252	0.605923	51	2.45788e-06	5.60944	0.0381694
hsa-miR-223-3p	hsa-miR-223-3p_ENSG00000234436	ENSG00000234436	0.605511	51	2.50732e-06	5.60079	0.0385592
hsa-miR-423-3p	hsa-miR-423-3p_ENSG00000071655	ENSG00000071655	0.604912	51	2.58092e-06	5.58822	0.0389351
hsa-miR-1260b	hsa-miR-1260b_ENSG00000109762	ENSG00000109762	0.604223	51	2.66806e-06	5.5738	0.0389751
hsa-miR-1260b	hsa-miR-1260b_ENSG00000008513	ENSG00000008513	0.604081	51	2.68637e-06	5.57083	0.0389751
hsa-miR-4448	hsa-miR-4448_ENSG00000143476	ENSG00000143476	0.604014	51	2.69496e-06	5.56945	0.0389751
hsa-miR-181c-5p	hsa-miR-181c-5p_ENSG00000174405	ENSG00000174405	0.603693	51	2.73688e-06	5.56274	0.0390561
hsa-miR-146b-3p	hsa-miR-146b-3p_ENSG00000226979	ENSG00000226979	0.602941	51	2.83753e-06	5.54706	0.0401307
hsa-miR-146b-3p	hsa-miR-146b-3p_ENSG00000131634	ENSG00000131634	0.602236	51	2.93488e-06	5.53241	0.0405354
hsa-miR-146b-3p	hsa-miR-146b-3p_ENSG00000130811	ENSG00000130811	0.601948	51	2.97562e-06	5.52642	0.0405354
hsa-miR-6087	hsa-miR-6087_ENSG00000238622	ENSG00000238622	0.601637	51	3.02e-06	5.51999	0.0405354
hsa-miR-342-3p	hsa-miR-342-3p_ENSG00000116478	ENSG00000116478	0.601453	51	3.04674e-06	5.51616	0.0405354
hsa-miR-223-3p	hsa-miR-223-3p_ENSG00000166272	ENSG00000166272	0.601286	51	3.07104e-06	5.51272	0.0405354
hsa-miR-150-5p	hsa-miR-150-5p_ENSG00000116478	ENSG00000116478	0.600168	51	3.23877e-06	5.48962	0.0407226
hsa-miR-30e-3p	hsa-miR-30e-3p_ENSG00000165169	ENSG00000165169	0.600131	51	3.24451e-06	5.48885	0.0407226
hsa-miR-378a-3p	hsa-miR-378a-3p_ENSG00000170734	ENSG00000170734	0.599778	51	3.29927e-06	5.48158	0.0407226
hsa-miR-146b-3p	hsa-miR-146b-3p_ENSG00000130723	ENSG00000130723	0.599625	51	3.32321e-06	5.47844	0.0407226
hsa-miR-92a-3p	hsa-miR-92a-3p_ENSG00000147654	ENSG00000147654	0.599588	51	3.32903e-06	5.47768	0.0407226
hsa-miR-223-3p	hsa-miR-223-3p_ENSG00000072518	ENSG00000072518	0.599205	51	3.39008e-06	5.46979	0.0407226
hsa-miR-126-5p	hsa-miR-126-5p_ENSG00000160307	ENSG00000160307	0.599183	51	3.39355e-06	5.46935	0.0407226
hsa-miR-3182	hsa-miR-3182_ENSG00000122741	ENSG00000122741	0.598741	51	3.46516e-06	5.46028	0.0412427
hsa-miR-146b-3p	hsa-miR-146b-3p_ENSG00000135272	ENSG00000135272	0.598596	51	3.48896e-06	5.4573	0.0412427
hsa-miR-4448	hsa-miR-4448_ENSG00000115604	ENSG00000115604	0.598077	51	3.57549e-06	5.44666	0.0419524
hsa-miR-3182	hsa-miR-3182_ENSG00000148175	ENSG00000148175	0.597521	51	3.67046e-06	5.43528	0.0424387
hsa-miR-30e-3p	hsa-miR-30e-3p_ENSG00000144566	ENSG00000144566	0.597488	51	3.67612e-06	5.43461	0.0424387
hsa-miR-181c-5p	hsa-miR-181c-5p_ENSG00000139832	ENSG00000139832	0.597274	51	3.71326e-06	5.43025	0.0424387
hsa-miR-19b-3p	hsa-miR-19b-3p_ENSG00000202538	ENSG00000202538	0.596604	51	3.83197e-06	5.41658	0.043356
hsa-miR-4448	hsa-miR-4448_ENSG00000197299	ENSG00000197299	0.595531	51	4.0293e-06	5.39477	0.044081
hsa-miR-146b-3p	hsa-miR-146b-3p_ENSG00000182054	ENSG00000182054	0.595339	51	4.06562e-06	5.39087	0.044081
hsa-miR-146b-3p	hsa-miR-146b-3p_ENSG00000276966	ENSG00000276966	0.595335	51	4.06645e-06	5.39078	0.044081
hsa-miR-320a	hsa-miR-320a_ENSG00000246223	ENSG00000246223	0.595207	51	4.09085e-06	5.38819	0.044081
hsa-miR-146b-3p	hsa-miR-146b-3p_ENSG00000107223	ENSG00000107223	0.59485	51	4.15949e-06	5.38096	0.0442801
hsa-miR-146b-3p	hsa-miR-146b-3p_ENSG00000137078	ENSG00000137078	0.594713	51	4.18614e-06	5.37819	0.0442801
hsa-miR-320b	hsa-miR-320b_ENSG00000135372	ENSG00000135372	0.594677	51	4.19319e-06	5.37746	0.0442801
hsa-miR-1307-5p	hsa-miR-1307-5p_ENSG00000042753	ENSG00000042753	0.594224	51	4.28266e-06	5.36829	0.0446298
hsa-miR-150-5p	hsa-miR-150-5p_ENSG00000115053	ENSG00000115053	0.593862	51	4.35525e-06	5.36099	0.0450897
hsa-miR-1260b	hsa-miR-1260b_ENSG00000167815	ENSG00000167815	0.593685	51	4.39127e-06	5.35741	0.0451674
hsa-miR-3182	hsa-miR-3182_ENSG00000155962	ENSG00000155962	0.593543	51	4.4204e-06	5.35454	0.0451736
hsa-miR-576-5p	hsa-miR-576-5p_ENSG00000115084	ENSG00000115084	0.592752	51	4.58537e-06	5.33863	0.045429
hsa-miR-19b-3p	hsa-miR-19b-3p_ENSG00000035681	ENSG00000035681	0.592572	51	4.62389e-06	5.33499	0.045429
hsa-miR-3182	hsa-miR-3182_ENSG00000114126	ENSG00000114126	0.59257	51	4.62416e-06	5.33497	0.045429
hsa-miR-1260b	hsa-miR-1260b_ENSG00000167986	ENSG00000167986	0.592541	51	4.63044e-06	5.33438	0.045429
hsa-miR-150-5p	hsa-miR-150-5p_ENSG00000110711	ENSG00000110711	0.592335	51	4.67482e-06	5.33023	0.045429
hsa-miR-29a-3p	hsa-miR-29a-3p_ENSG00000147679	ENSG00000147679	0.591483	51	4.86226e-06	5.31316	0.0458226
hsa-miR-1260b	hsa-miR-1260b_ENSG00000105325	ENSG00000105325	0.591462	51	4.86712e-06	5.31273	0.0458226
hsa-miR-4448	hsa-miR-4448_ENSG00000058063	ENSG00000058063	0.591365	51	4.8889e-06	5.31079	0.0458226
hsa-miR-181c-5p	hsa-miR-181c-5p_ENSG00000159082	ENSG00000159082	0.591159	51	4.93559e-06	5.30666	0.04594
hsa-miR-199ab-3p	hsa-miR-199ab-3p_ENSG00000270066	ENSG00000270066	0.590522	51	5.0822e-06	5.29395	0.046323
hsa-miR-181c-5p	hsa-miR-181c-5p_ENSG00000158290	ENSG00000158290	0.590456	51	5.09773e-06	5.29262	0.046323
hsa-miR-130b-5p	hsa-miR-130b-5p_ENSG00000071655	ENSG00000071655	0.590381	51	5.11536e-06	5.29112	0.046323
hsa-miR-320b	hsa-miR-320b_ENSG00000229119	ENSG00000229119	0.59033	51	5.12735e-06	5.29011	0.046323
hsa-miR-550a-5p	hsa-miR-550a-5p_ENSG00000091592	ENSG00000091592	0.590247	51	5.147e-06	5.28845	0.046323
hsa-miR-1260b	hsa-miR-1260b_ENSG00000112977	ENSG00000112977	0.589317	51	5.37096e-06	5.26995	0.0471521
hsa-miR-3195	hsa-miR-3195_ENSG00000118113	ENSG00000118113	0.589286	51	5.37859e-06	5.26933	0.0471521
hsa-miR-6089	hsa-miR-6089_ENSG00000238622	ENSG00000238622	0.589248	51	5.38796e-06	5.26858	0.0471521
hsa-miR-3182	hsa-miR-3182_ENSG00000136021	ENSG00000136021	0.589121	51	5.4195e-06	5.26604	0.0471675
hsa-miR-223-3p	hsa-miR-223-3p_ENSG00000183255	ENSG00000183255	0.588682	51	5.52944e-06	5.25732	0.0472303
hsa-miR-576-5p	hsa-miR-576-5p_ENSG00000139826	ENSG00000139826	0.588425	51	5.5945e-06	5.25224	0.0472303
hsa-miR-181a-2-3p	hsa-miR-181a-2-3p_ENSG00000124587	ENSG00000124587	0.588344	51	5.61519e-06	5.25064	0.0472303
hsa-miR-92a-3p	hsa-miR-92a-3p_ENSG00000071655	ENSG00000071655	0.588257	51	5.63757e-06	5.24891	0.0472303
hsa-miR-532-5p	hsa-miR-532-5p_ENSG00000211698	ENSG00000211698	0.588006	51	5.70263e-06	5.24392	0.0472303
hsa-miR-320b	hsa-miR-320b_ENSG00000138796	ENSG00000138796	0.587789	51	5.75917e-06	5.23964	0.0472303
hsa-miR-3195	hsa-miR-3195_ENSG00000238622	ENSG00000238622	0.586617	51	6.07438e-06	5.2165	0.0483092
hsa-miR-3182	hsa-miR-3182_ENSG00000166946	ENSG00000166946	0.58645	51	6.12059e-06	5.21321	0.0483092
hsa-miR-1260b	hsa-miR-1260b_ENSG00000223609	ENSG00000223609	0.586418	51	6.12927e-06	5.21259	0.0483092
hsa-miR-146b-3p	hsa-miR-146b-3p_ENSG00000089248	ENSG00000089248	0.586364	51	6.1443e-06	5.21153	0.0483092
hsa-miR-378a-3p	hsa-miR-378a-3p_ENSG00000135272	ENSG00000135272	0.586102	51	6.21785e-06	5.20636	0.0483092
hsa-miR-6089	hsa-miR-6089_ENSG00000154710	ENSG00000154710	0.585141	51	6.49387e-06	5.1875	0.0497092
hsa-miR-150-5p	hsa-miR-150-5p_ENSG00000063978	ENSG00000063978	0.585133	51	6.49608e-06	5.18735	0.0497092
hsa-miR-3182	hsa-miR-3182_ENSG00000140941	ENSG00000140941	0.584763	51	6.60563e-06	5.18009	0.0500968
hsa-miR-7706	hsa-miR-7706_ENSG00000104341	ENSG00000104341	0.584392	51	6.71678e-06	5.17284	0.0504236
hsa-miR-6087	hsa-miR-6087_ENSG00000121486	ENSG00000121486	0.58421	51	6.77225e-06	5.16927	0.0504708
hsa-miR-146b-3p	hsa-miR-146b-3p_ENSG00000188986	ENSG00000188986	0.583917	51	6.86204e-06	5.16355	0.0505104
hsa-miR-146b-3p	hsa-miR-146b-3p_ENSG00000108961	ENSG00000108961	0.58376	51	6.91069e-06	5.16048	0.0505104
hsa-miR-378a-3p	hsa-miR-378a-3p_ENSG00000147654	ENSG00000147654	0.583626	51	6.95225e-06	5.15787	0.0505104
hsa-miR-1307-5p	hsa-miR-1307-5p_ENSG00000198356	ENSG00000198356	0.583527	51	6.98344e-06	5.15593	0.0505104
hsa-miR-181c-5p	hsa-miR-181c-5p_ENSG00000238622	ENSG00000238622	0.583211	51	7.08287e-06	5.14979	0.050783
hsa-miR-324-3p	hsa-miR-324-3p_ENSG00000124772	ENSG00000124772	0.583201	51	7.08629e-06	5.14958	0.050783
hsa-miR-181c-5p	hsa-miR-181c-5p_ENSG00000265808	ENSG00000265808	0.583103	51	7.11731e-06	5.14768	0.050783
hsa-miR-550a-5p	hsa-miR-550a-5p_ENSG00000183625	ENSG00000183625	0.58273	51	7.23733e-06	5.14042	0.0509095
hsa-miR-3182	hsa-miR-3182_ENSG00000143479	ENSG00000143479	0.582612	51	7.27559e-06	5.13813	0.0509095
hsa-miR-4448	hsa-miR-4448_ENSG00000120705	ENSG00000120705	0.582535	51	7.3009e-06	5.13662	0.0509095
hsa-miR-342-3p	hsa-miR-342-3p_ENSG00000196683	ENSG00000196683	0.58226	51	7.39129e-06	5.13128	0.0509095
hsa-miR-98-5p	hsa-miR-98-5p_ENSG00000135999	ENSG00000135999	0.582194	51	7.4131e-06	5.13	0.0509095
hsa-miR-3182	hsa-miR-3182_ENSG00000132912	ENSG00000132912	0.582175	51	7.4193e-06	5.12964	0.0509095
hsa-miR-1307-5p	hsa-miR-1307-5p_ENSG00000126088	ENSG00000126088	0.581971	51	7.48712e-06	5.12569	0.0509095
hsa-miR-486-3p	hsa-miR-486-3p_ENSG00000271869	ENSG00000271869	0.581898	51	7.51173e-06	5.12426	0.0509095
hsa-miR-20b-5p	hsa-miR-20b-5p_ENSG00000114126	ENSG00000114126	0.581816	51	7.5394e-06	5.12266	0.0509095
hsa-miR-3182	hsa-miR-3182_ENSG00000096006	ENSG00000096006	0.581514	51	7.64149e-06	5.11682	0.0510722
hsa-miR-223-3p	hsa-miR-223-3p_ENSG00000135956	ENSG00000135956	0.581083	51	7.78986e-06	5.10847	0.0515036
hsa-miR-146b-3p	hsa-miR-146b-3p_ENSG00000146701	ENSG00000146701	0.580747	51	7.90732e-06	5.10197	0.051544
hsa-miR-15b-5p	hsa-miR-15b-5p_ENSG00000271533	ENSG00000271533	0.580241	51	8.08706e-06	5.09221	0.0519923
hsa-miR-181a-2-3p	hsa-miR-181a-2-3p_ENSG00000160679	ENSG00000160679	0.580207	51	8.09914e-06	5.09156	0.0519923
hsa-miR-223-3p	hsa-miR-223-3p_ENSG00000117222	ENSG00000117222	0.579946	51	8.19364e-06	5.08652	0.0519923
hsa-miR-30e-3p	hsa-miR-30e-3p_ENSG00000202538	ENSG00000202538	0.579822	51	8.23868e-06	5.08414	0.0519923
hsa-miR-423-3p	hsa-miR-423-3p_ENSG00000188986	ENSG00000188986	0.57962	51	8.31291e-06	5.08025	0.0520686
hsa-miR-150-5p	hsa-miR-150-5p_ENSG00000213402	ENSG00000213402	0.578859	51	8.59778e-06	5.06561	0.0525922
hsa-miR-98-5p	hsa-miR-98-5p_ENSG00000273284	ENSG00000273284	0.578725	51	8.6488e-06	5.06304	0.0525922
hsa-miR-223-3p	hsa-miR-223-3p_ENSG00000136875	ENSG00000136875	0.578688	51	8.66289e-06	5.06234	0.0525922
hsa-miR-98-5p	hsa-miR-98-5p_ENSG00000198718	ENSG00000198718	0.578541	51	8.71964e-06	5.0595	0.0525922
hsa-miR-574-5p	hsa-miR-574-5p_ENSG00000111752	ENSG00000111752	0.578384	51	8.78006e-06	5.0565	0.0525922
hsa-miR-126-5p	hsa-miR-126-5p_ENSG00000238622	ENSG00000238622	0.578266	51	8.82586e-06	5.05424	0.0525922
hsa-miR-150-5p	hsa-miR-150-5p_ENSG00000107581	ENSG00000107581	0.577948	51	8.95064e-06	5.04815	0.0525922
hsa-miR-1307-3p	hsa-miR-1307-3p_ENSG00000175886	ENSG00000175886	0.577804	51	9.00767e-06	5.04539	0.0525922
hsa-miR-342-5p	hsa-miR-342-5p_ENSG00000100445	ENSG00000100445	0.577408	51	9.16605e-06	5.03782	0.0525922
hsa-miR-150-5p	hsa-miR-150-5p_ENSG00000204568	ENSG00000204568	0.577318	51	9.20249e-06	5.03609	0.0525922
hsa-miR-3182	hsa-miR-3182_ENSG00000175931	ENSG00000175931	0.577228	51	9.23879e-06	5.03439	0.0525922
hsa-miR-1260b	hsa-miR-1260b_ENSG00000153443	ENSG00000153443	0.577181	51	9.25817e-06	5.03347	0.0525922
hsa-miR-146b-3p	hsa-miR-146b-3p_ENSG00000213402	ENSG00000213402	0.577061	51	9.3071e-06	5.03119	0.0525922
hsa-miR-664a-3p	hsa-miR-664a-3p_ENSG00000238622	ENSG00000238622	0.577025	51	9.3216e-06	5.03051	0.0525922
hsa-miR-181c-5p	hsa-miR-181c-5p_ENSG00000111911	ENSG00000111911	0.576978	51	9.34095e-06	5.02961	0.0525922
hsa-miR-150-5p	hsa-miR-150-5p_ENSG00000139675	ENSG00000139675	0.576597	51	9.49878e-06	5.02233	0.0525922
hsa-miR-146b-3p	hsa-miR-146b-3p_ENSG00000147138	ENSG00000147138	0.576589	51	9.50188e-06	5.02219	0.0525922
hsa-miR-98-5p	hsa-miR-98-5p_ENSG00000196074	ENSG00000196074	0.576431	51	9.5681e-06	5.01917	0.0525922
hsa-miR-181a-2-3p	hsa-miR-181a-2-3p_ENSG00000124160	ENSG00000124160	0.576219	51	9.65717e-06	5.01515	0.0525922
hsa-miR-320b	hsa-miR-320b_ENSG00000204256	ENSG00000204256	0.576166	51	9.6799e-06	5.01413	0.0525922
hsa-miR-223-3p	hsa-miR-223-3p_ENSG00000124209	ENSG00000124209	0.575829	51	9.82388e-06	5.00772	0.0525922
hsa-miR-150-5p	hsa-miR-150-5p_ENSG00000143799	ENSG00000143799	0.575636	51	9.90707e-06	5.00405	0.0525922
hsa-miR-150-5p	hsa-miR-150-5p_ENSG00000095585	ENSG00000095585	0.575615	51	9.91627e-06	5.00365	0.0525922
hsa-miR-150-5p	hsa-miR-150-5p_ENSG00000065150	ENSG00000065150	0.575453	51	9.98683e-06	5.00057	0.0525922
hsa-miR-98-5p	hsa-miR-98-5p_ENSG00000280347	ENSG00000280347	0.575433	51	9.99561e-06	5.00019	0.0525922
hsa-miR-342-5p	hsa-miR-342-5p_ENSG00000095585	ENSG00000095585	0.575346	51	1.00337e-05	4.99854	0.0525922
hsa-miR-146b-3p	hsa-miR-146b-3p_ENSG00000105447	ENSG00000105447	0.57529	51	1.00582e-05	4.99748	0.0525922
hsa-miR-320a	hsa-miR-320a_ENSG00000250251	ENSG00000250251	0.575271	51	1.00665e-05	4.99712	0.0525922
hsa-miR-25-3p	hsa-miR-25-3p_ENSG00000187951	ENSG00000187951	0.575244	51	1.00783e-05	4.99661	0.0525922
hsa-miR-6089	hsa-miR-6089_ENSG00000012223	ENSG00000012223	0.57521	51	1.00934e-05	4.99596	0.0525922
hsa-miR-3182	hsa-miR-3182_ENSG00000198900	ENSG00000198900	0.574882	51	1.0239e-05	4.98974	0.052862
hsa-miR-130b-5p	hsa-miR-130b-5p_ENSG00000189114	ENSG00000189114	0.57463	51	1.03521e-05	4.98497	0.0532393
hsa-miR-3182	hsa-miR-3182_ENSG00000124172	ENSG00000124172	0.573841	51	1.07139e-05	4.97005	0.0543096
hsa-miR-3195	hsa-miR-3195_ENSG00000121486	ENSG00000121486	0.573803	51	1.07316e-05	4.96933	0.0543096
hsa-miR-1307-5p	hsa-miR-1307-5p_ENSG00000100243	ENSG00000100243	0.573504	51	1.08718e-05	4.9637	0.0546547
hsa-miR-223-3p	hsa-miR-223-3p_ENSG00000167378	ENSG00000167378	0.57347	51	1.08882e-05	4.96304	0.0546547
hsa-miR-320b	hsa-miR-320b_ENSG00000127054	ENSG00000127054	0.573172	51	1.10301e-05	4.95742	0.055049
hsa-miR-4448	hsa-miR-4448_ENSG00000169826	ENSG00000169826	0.573055	51	1.10863e-05	4.95522	0.055049
hsa-miR-199ab-3p	hsa-miR-199ab-3p_ENSG00000250182	ENSG00000250182	0.572684	51	1.1266e-05	4.94823	0.0551474
hsa-miR-576-5p	hsa-miR-576-5p_ENSG00000134371	ENSG00000134371	0.572012	51	1.1598e-05	4.93562	0.0553349
hsa-miR-6513-3p	hsa-miR-6513-3p_ENSG00000152683	ENSG00000152683	0.571544	51	1.18352e-05	4.92682	0.0559496
hsa-miR-3613-5p	hsa-miR-3613-5p_ENSG00000202538	ENSG00000202538	0.571479	51	1.18681e-05	4.92562	0.0559496
hsa-miR-146b-3p	hsa-miR-146b-3p_ENSG00000137309	ENSG00000137309	0.571398	51	1.19099e-05	4.92409	0.0559802
hsa-miR-181a-2-3p	hsa-miR-181a-2-3p_ENSG00000185085	ENSG00000185085	0.571182	51	1.20212e-05	4.92005	0.0563359
hsa-miR-146b-3p	hsa-miR-146b-3p_ENSG00000139193	ENSG00000139193	0.571072	51	1.20787e-05	4.91798	0.0563699
hsa-miR-199ab-3p	hsa-miR-199ab-3p_ENSG00000181817	ENSG00000181817	0.571	51	1.21162e-05	4.91663	0.0563699
hsa-miR-146b-3p	hsa-miR-146b-3p_ENSG00000121895	ENSG00000121895	0.570329	51	1.24709e-05	4.9041	0.0574241
hsa-miR-3182	hsa-miR-3182_ENSG00000246705	ENSG00000246705	0.570081	51	1.26046e-05	4.89947	0.0574663
hsa-miR-342-3p	hsa-miR-342-3p_ENSG00000130332	ENSG00000130332	0.569877	51	1.27153e-05	4.89567	0.0575575
hsa-miR-664a-3p	hsa-miR-664a-3p_ENSG00000144566	ENSG00000144566	0.569777	51	1.277e-05	4.89381	0.0575575
hsa-miR-1260b	hsa-miR-1260b_ENSG00000124191	ENSG00000124191	0.569601	51	1.28668e-05	4.89053	0.0575575
hsa-miR-3182	hsa-miR-3182_ENSG00000133742	ENSG00000133742	0.569434	51	1.29597e-05	4.8874	0.0575575
hsa-miR-98-5p	hsa-miR-98-5p_ENSG00000178694	ENSG00000178694	0.569406	51	1.2975e-05	4.88689	0.0575575
hsa-miR-150-5p	hsa-miR-150-5p_ENSG00000135316	ENSG00000135316	0.569295	51	1.30368e-05	4.88483	0.0575575
hsa-miR-223-3p	hsa-miR-223-3p_ENSG00000167703	ENSG00000167703	0.569257	51	1.30579e-05	4.88413	0.0575575
hsa-miR-582-5p	hsa-miR-582-5p_ENSG00000182872	ENSG00000182872	0.56918	51	1.31016e-05	4.88268	0.0575575
hsa-miR-6089	hsa-miR-6089_ENSG00000121486	ENSG00000121486	0.569082	51	1.31563e-05	4.88087	0.0575575
hsa-miR-3182	hsa-miR-3182_ENSG00000205726	ENSG00000205726	0.568954	51	1.32287e-05	4.87848	0.0575575
hsa-miR-223-3p	hsa-miR-223-3p_ENSG00000274213	ENSG00000274213	0.568856	51	1.32842e-05	4.87667	0.0575575
hsa-miR-342-3p	hsa-miR-342-3p_ENSG00000101161	ENSG00000101161	0.568729	51	1.33564e-05	4.87431	0.0575575
hsa-miR-223-3p	hsa-miR-223-3p_ENSG00000163866	ENSG00000163866	0.56863	51	1.34132e-05	4.87247	0.0575575
hsa-miR-19b-3p	hsa-miR-19b-3p_ENSG00000144566	ENSG00000144566	0.568625	51	1.34162e-05	4.87237	0.0575575
hsa-miR-150-5p	hsa-miR-150-5p_ENSG00000196230	ENSG00000196230	0.568311	51	1.35972e-05	4.86655	0.0575575
hsa-miR-454-3p	hsa-miR-454-3p_ENSG00000148943	ENSG00000148943	0.5683	51	1.36037e-05	4.86634	0.0575575
hsa-miR-98-5p	hsa-miR-98-5p_ENSG00000164118	ENSG00000164118	0.568293	51	1.36077e-05	4.86622	0.0575575
hsa-miR-146b-3p	hsa-miR-146b-3p_ENSG00000241106	ENSG00000241106	0.568247	51	1.36349e-05	4.86535	0.0575575
hsa-miR-21-3p	hsa-miR-21-3p_ENSG00000100554	ENSG00000100554	0.568162	51	1.3684e-05	4.86379	0.0575575
hsa-miR-425-5p	hsa-miR-425-5p_ENSG00000134697	ENSG00000134697	0.568013	51	1.37717e-05	4.86101	0.0575575
hsa-miR-223-3p	hsa-miR-223-3p_ENSG00000101190	ENSG00000101190	0.567642	51	1.39913e-05	4.85414	0.0581124
hsa-miR-598-3p	hsa-miR-598-3p_ENSG00000139826	ENSG00000139826	0.567494	51	1.40798e-05	4.8514	0.0582085
hsa-miR-150-5p	hsa-miR-150-5p_ENSG00000182199	ENSG00000182199	0.567378	51	1.41494e-05	4.84926	0.0582085
hsa-miR-191-5p	hsa-miR-191-5p_ENSG00000005469	ENSG00000005469	0.567284	51	1.42059e-05	4.84753	0.0582085
hsa-miR-181c-5p	hsa-miR-181c-5p_ENSG00000101844	ENSG00000101844	0.567253	51	1.42251e-05	4.84694	0.0582085
hsa-miR-342-3p	hsa-miR-342-3p_ENSG00000276966	ENSG00000276966	0.56712	51	1.43055e-05	4.8445	0.0582085
hsa-miR-6087	hsa-miR-6087_ENSG00000112299	ENSG00000112299	0.567065	51	1.43389e-05	4.84348	0.0582085
hsa-miR-150-5p	hsa-miR-150-5p_ENSG00000159958	ENSG00000159958	0.567025	51	1.43637e-05	4.84273	0.0582085
hsa-miR-3182	hsa-miR-3182_ENSG00000202538	ENSG00000202538	0.566959	51	1.4404e-05	4.84152	0.0582085
hsa-miR-6087	hsa-miR-6087_ENSG00000012223	ENSG00000012223	0.566882	51	1.44511e-05	4.8401	0.0582085
hsa-miR-363-3p	hsa-miR-363-3p_ENSG00000119509	ENSG00000119509	0.566604	51	1.46227e-05	4.83497	0.0582085
hsa-miR-199b-5p	hsa-miR-199b-5p_ENSG00000166188	ENSG00000166188	0.566458	51	1.47137e-05	4.83228	0.0582085
hsa-miR-150-5p	hsa-miR-150-5p_ENSG00000120278	ENSG00000120278	0.566342	51	1.47866e-05	4.83013	0.0582085
hsa-miR-874-3p	hsa-miR-874-3p_ENSG00000071655	ENSG00000071655	0.565921	51	1.50528e-05	4.82238	0.0582085
hsa-miR-150-5p	hsa-miR-150-5p_ENSG00000237702	ENSG00000237702	0.565819	51	1.51181e-05	4.8205	0.0582085
hsa-miR-3195	hsa-miR-3195_ENSG00000012223	ENSG00000012223	0.565773	51	1.51477e-05	4.81965	0.0582085
hsa-miR-98-5p	hsa-miR-98-5p_ENSG00000148690	ENSG00000148690	0.565698	51	1.51955e-05	4.81829	0.0582085
hsa-miR-6087	hsa-miR-6087_ENSG00000154710	ENSG00000154710	0.565545	51	1.52944e-05	4.81547	0.0582085
hsa-miR-181c-5p	hsa-miR-181c-5p_ENSG00000202538	ENSG00000202538	0.56551	51	1.53172e-05	4.81482	0.0582085
hsa-miR-199ab-3p	hsa-miR-199ab-3p_ENSG00000249855	ENSG00000249855	0.565369	51	1.54087e-05	4.81223	0.0582085
hsa-miR-4448	hsa-miR-4448_ENSG00000134248	ENSG00000134248	0.565301	51	1.5453e-05	4.81099	0.0582085
hsa-miR-1260b	hsa-miR-1260b_ENSG00000115649	ENSG00000115649	0.565268	51	1.54744e-05	4.81039	0.0582085
hsa-miR-146b-3p	hsa-miR-146b-3p_ENSG00000160683	ENSG00000160683	0.56522	51	1.5506e-05	4.8095	0.0582085
hsa-miR-3182	hsa-miR-3182_ENSG00000119326	ENSG00000119326	0.565163	51	1.55433e-05	4.80846	0.0582085
hsa-miR-150-5p	hsa-miR-150-5p_ENSG00000115241	ENSG00000115241	0.565122	51	1.55709e-05	4.80769	0.0582085
hsa-miR-320a	hsa-miR-320a_ENSG00000120616	ENSG00000120616	0.565099	51	1.55857e-05	4.80727	0.0582085
hsa-miR-15b-5p	hsa-miR-15b-5p_ENSG00000143952	ENSG00000143952	0.56505	51	1.56178e-05	4.80638	0.0582085
hsa-miR-146b-3p	hsa-miR-146b-3p_ENSG00000100823	ENSG00000100823	0.564913	51	1.57084e-05	4.80387	0.0584088
hsa-miR-223-3p	hsa-miR-223-3p_ENSG00000273628	ENSG00000273628	0.564803	51	1.57821e-05	4.80184	0.0584271
hsa-miR-4448	hsa-miR-4448_ENSG00000107566	ENSG00000107566	0.564795	51	1.57871e-05	4.8017	0.0584271
hsa-miR-4448	hsa-miR-4448_ENSG00000213300	ENSG00000213300	0.564348	51	1.60875e-05	4.79351	0.058731
hsa-miR-146b-3p	hsa-miR-146b-3p_ENSG00000173141	ENSG00000173141	0.56429	51	1.61275e-05	4.79243	0.058731
hsa-miR-664a-3p	hsa-miR-664a-3p_ENSG00000159082	ENSG00000159082	0.564288	51	1.61285e-05	4.79241	0.058731
hsa-miR-151a-5p	hsa-miR-151a-5p_ENSG00000163611	ENSG00000163611	0.564288	51	1.61288e-05	4.7924	0.058731
hsa-miR-30e-3p	hsa-miR-30e-3p_ENSG00000148481	ENSG00000148481	0.56417	51	1.62088e-05	4.79025	0.0588871
hsa-miR-30e-3p	hsa-miR-30e-3p_ENSG00000174405	ENSG00000174405	0.56406	51	1.62843e-05	4.78823	0.059026
hsa-miR-150-5p	hsa-miR-150-5p_ENSG00000102977	ENSG00000102977	0.563911	51	1.63867e-05	4.78551	0.0592616
hsa-miR-146b-3p	hsa-miR-146b-3p_ENSG00000089289	ENSG00000089289	0.563667	51	1.65561e-05	4.78104	0.0594603
hsa-miR-548k	hsa-miR-548k_ENSG00000153006	ENSG00000153006	0.563608	51	1.65973e-05	4.77996	0.0594603
hsa-miR-150-5p	hsa-miR-150-5p_ENSG00000085662	ENSG00000085662	0.563568	51	1.6625e-05	4.77924	0.0594603
hsa-miR-3141	hsa-miR-3141_ENSG00000202538	ENSG00000202538	0.563396	51	1.67456e-05	4.7761	0.0597411
hsa-miR-1260b	hsa-miR-1260b_ENSG00000130165	ENSG00000130165	0.563193	51	1.68894e-05	4.77239	0.0599015
hsa-miR-1260b	hsa-miR-1260b_ENSG00000169609	ENSG00000169609	0.563159	51	1.69129e-05	4.77178	0.0599015
hsa-miR-19b-3p	hsa-miR-19b-3p_ENSG00000174405	ENSG00000174405	0.563095	51	1.69591e-05	4.7706	0.0599015
hsa-miR-98-5p	hsa-miR-98-5p_ENSG00000229152	ENSG00000229152	0.562798	51	1.71713e-05	4.7652	0.060309
hsa-miR-98-5p	hsa-miR-98-5p_ENSG00000134186	ENSG00000134186	0.562467	51	1.74118e-05	4.75916	0.0604112
hsa-miR-21-3p	hsa-miR-21-3p_ENSG00000205726	ENSG00000205726	0.562148	51	1.76455e-05	4.75337	0.0610163
hsa-miR-146b-3p	hsa-miR-146b-3p_ENSG00000186298	ENSG00000186298	0.5621	51	1.76809e-05	4.7525	0.0610163
hsa-miR-3182	hsa-miR-3182_ENSG00000123080	ENSG00000123080	0.561595	51	1.80587e-05	4.74331	0.0614262
hsa-miR-3182	hsa-miR-3182_ENSG00000166848	ENSG00000166848	0.561534	51	1.81047e-05	4.74221	0.0614262
hsa-miR-1260b	hsa-miR-1260b_ENSG00000244687	ENSG00000244687	0.561533	51	1.81054e-05	4.74219	0.0614262
hsa-miR-223-3p	hsa-miR-223-3p_ENSG00000111837	ENSG00000111837	0.561474	51	1.815e-05	4.74112	0.0614262
hsa-miR-30e-3p	hsa-miR-30e-3p_ENSG00000139826	ENSG00000139826	0.56143	51	1.81836e-05	4.74032	0.0614262
hsa-miR-624-5p	hsa-miR-624-5p_ENSG00000169446	ENSG00000169446	0.56138	51	1.82213e-05	4.73942	0.0614262
hsa-miR-375	hsa-miR-375_ENSG00000147457	ENSG00000147457	0.561364	51	1.82335e-05	4.73913	0.0614262
hsa-miR-1307-5p	hsa-miR-1307-5p_ENSG00000138279	ENSG00000138279	0.561316	51	1.827e-05	4.73826	0.0614262
hsa-miR-598-3p	hsa-miR-598-3p_ENSG00000265808	ENSG00000265808	0.561194	51	1.83636e-05	4.73604	0.0614966
hsa-miR-1307-5p	hsa-miR-1307-5p_ENSG00000135926	ENSG00000135926	0.560927	51	1.8569e-05	4.73121	0.0619227
hsa-miR-320b	hsa-miR-320b_ENSG00000275023	ENSG00000275023	0.56073	51	1.87225e-05	4.72764	0.0620427
hsa-miR-150-5p	hsa-miR-150-5p_ENSG00000145907	ENSG00000145907	0.560658	51	1.87789e-05	4.72633	0.0620996
hsa-miR-15b-5p	hsa-miR-15b-5p_ENSG00000134371	ENSG00000134371	0.560593	51	1.88298e-05	4.72516	0.0621382
hsa-miR-199ab-3p	hsa-miR-199ab-3p_ENSG00000146834	ENSG00000146834	0.560262	51	1.90907e-05	4.71918	0.0626801
hsa-miR-150-5p	hsa-miR-150-5p_ENSG00000125944	ENSG00000125944	0.560134	51	1.91928e-05	4.71686	0.0626801
hsa-miR-181c-5p	hsa-miR-181c-5p_ENSG00000134371	ENSG00000134371	0.560118	51	1.92056e-05	4.71657	0.0626801
hsa-miR-181c-5p	hsa-miR-181c-5p_ENSG00000144566	ENSG00000144566	0.55996	51	1.93324e-05	4.71371	0.0626801
hsa-miR-181a-2-3p	hsa-miR-181a-2-3p_ENSG00000184988	ENSG00000184988	0.559956	51	1.93357e-05	4.71364	0.0626801
hsa-miR-4448	hsa-miR-4448_ENSG00000100744	ENSG00000100744	0.559808	51	1.94542e-05	4.71099	0.0626801
hsa-miR-130b-5p	hsa-miR-130b-5p_ENSG00000188986	ENSG00000188986	0.559801	51	1.94601e-05	4.71085	0.0626801
hsa-miR-1260b	hsa-miR-1260b_ENSG00000166171	ENSG00000166171	0.559734	51	1.95146e-05	4.70964	0.0626801
hsa-miR-199b-5p	hsa-miR-199b-5p_ENSG00000060069	ENSG00000060069	0.559651	51	1.95816e-05	4.70815	0.0626801
hsa-miR-3182	hsa-miR-3182_ENSG00000163634	ENSG00000163634	0.559597	51	1.96255e-05	4.70718	0.0626801
hsa-miR-146b-3p	hsa-miR-146b-3p_ENSG00000173762	ENSG00000173762	0.559595	51	1.96271e-05	4.70714	0.0626801
hsa-miR-3613-5p	hsa-miR-3613-5p_ENSG00000200795	ENSG00000200795	0.559535	51	1.96761e-05	4.70606	0.0627102
hsa-miR-3182	hsa-miR-3182_ENSG00000116717	ENSG00000116717	0.559271	51	1.98932e-05	4.7013	0.0631479
hsa-miR-223-3p	hsa-miR-223-3p_ENSG00000198663	ENSG00000198663	0.559148	51	1.99946e-05	4.69909	0.0633431
hsa-miR-324-3p	hsa-miR-324-3p_ENSG00000268439	ENSG00000268439	0.559023	51	2.00988e-05	4.69683	0.0634193
hsa-miR-342-3p	hsa-miR-342-3p_ENSG00000213402	ENSG00000213402	0.558937	51	2.01706e-05	4.69528	0.0634337
hsa-miR-1306-5p	hsa-miR-1306-5p_ENSG00000123124	ENSG00000123124	0.558706	51	2.03642e-05	4.69113	0.063729
hsa-miR-199ab-3p	hsa-miR-199ab-3p_ENSG00000071655	ENSG00000071655	0.558671	51	2.03939e-05	4.6905	0.063729
hsa-miR-4448	hsa-miR-4448_ENSG00000116717	ENSG00000116717	0.558552	51	2.04951e-05	4.68835	0.0639059
hsa-miR-15b-5p	hsa-miR-15b-5p_ENSG00000278829	ENSG00000278829	0.558401	51	2.06235e-05	4.68564	0.0640421
hsa-miR-4448	hsa-miR-4448_ENSG00000102554	ENSG00000102554	0.558273	51	2.07326e-05	4.68335	0.0640421
hsa-miR-181c-5p	hsa-miR-181c-5p_ENSG00000060069	ENSG00000060069	0.558263	51	2.07409e-05	4.68317	0.0640421
hsa-miR-3182	hsa-miR-3182_ENSG00000196547	ENSG00000196547	0.557855	51	2.10933e-05	4.67586	0.0641026
hsa-miR-146b-3p	hsa-miR-146b-3p_ENSG00000147654	ENSG00000147654	0.557849	51	2.10991e-05	4.67574	0.0641026
hsa-miR-199b-5p	hsa-miR-199b-5p_ENSG00000134242	ENSG00000134242	0.557827	51	2.11181e-05	4.67534	0.0641026
hsa-miR-150-5p	hsa-miR-150-5p_ENSG00000020633	ENSG00000020633	0.557778	51	2.11607e-05	4.67447	0.0641026
hsa-miR-15b-5p	hsa-miR-15b-5p_ENSG00000230225	ENSG00000230225	0.557645	51	2.12776e-05	4.67208	0.0641026
hsa-miR-342-3p	hsa-miR-342-3p_ENSG00000115053	ENSG00000115053	0.557555	51	2.13563e-05	4.67047	0.0641026
hsa-miR-326	hsa-miR-326_ENSG00000060749	ENSG00000060749	0.557507	51	2.13988e-05	4.66961	0.0641026
hsa-miR-150-5p	hsa-miR-150-5p_ENSG00000160683	ENSG00000160683	0.557465	51	2.1436e-05	4.66886	0.0641026
hsa-miR-4448	hsa-miR-4448_ENSG00000085063	ENSG00000085063	0.557434	51	2.14633e-05	4.6683	0.0641026
hsa-miR-223-3p	hsa-miR-223-3p_ENSG00000170876	ENSG00000170876	0.557419	51	2.1477e-05	4.66803	0.0641026
hsa-miR-6089	hsa-miR-6089_ENSG00000112299	ENSG00000112299	0.557386	51	2.15057e-05	4.66745	0.0641026
hsa-miR-3182	hsa-miR-3182_ENSG00000186594	ENSG00000186594	0.557258	51	2.162e-05	4.66514	0.0641026
hsa-miR-3141	hsa-miR-3141_ENSG00000206585	ENSG00000206585	0.557175	51	2.16936e-05	4.66367	0.0641026
hsa-miR-320a	hsa-miR-320a_ENSG00000180357	ENSG00000180357	0.557053	51	2.18032e-05	4.66148	0.0641026
hsa-miR-3141	hsa-miR-3141_ENSG00000206737	ENSG00000206737	0.556961	51	2.18855e-05	4.65984	0.0641026
hsa-miR-3141	hsa-miR-3141_ENSG00000275405	ENSG00000275405	0.556961	51	2.18855e-05	4.65984	0.0641026
hsa-miR-146b-3p	hsa-miR-146b-3p_ENSG00000162144	ENSG00000162144	0.556936	51	2.19079e-05	4.6594	0.0641026
hsa-miR-181c-5p	hsa-miR-181c-5p_ENSG00000102531	ENSG00000102531	0.55687	51	2.19678e-05	4.65821	0.0641026
hsa-miR-3182	hsa-miR-3182_ENSG00000184182	ENSG00000184182	0.556857	51	2.19797e-05	4.65798	0.0641026
hsa-miR-150-5p	hsa-miR-150-5p_ENSG00000226084	ENSG00000226084	0.556795	51	2.20359e-05	4.65687	0.0641026
hsa-miR-146b-3p	hsa-miR-146b-3p_ENSG00000250182	ENSG00000250182	0.556737	51	2.20881e-05	4.65584	0.0641026
hsa-miR-3182	hsa-miR-3182_ENSG00000076043	ENSG00000076043	0.556717	51	2.21065e-05	4.65548	0.0641026
hsa-miR-150-5p	hsa-miR-150-5p_ENSG00000167635	ENSG00000167635	0.55664	51	2.21769e-05	4.6541	0.0641026
hsa-miR-342-5p	hsa-miR-342-5p_ENSG00000197813	ENSG00000197813	0.556514	51	2.22918e-05	4.65186	0.0641581
hsa-miR-19b-3p	hsa-miR-19b-3p_ENSG00000238622	ENSG00000238622	0.556442	51	2.23581e-05	4.65056	0.0641581
hsa-miR-320a	hsa-miR-320a_ENSG00000126243	ENSG00000126243	0.556132	51	2.26447e-05	4.64503	0.0647458
hsa-miR-199ab-3p	hsa-miR-199ab-3p_ENSG00000084092	ENSG00000084092	0.556073	51	2.26991e-05	4.64399	0.0647844
hsa-miR-223-3p	hsa-miR-223-3p_ENSG00000169221	ENSG00000169221	0.555925	51	2.2838e-05	4.64134	0.0647856
hsa-miR-3141	hsa-miR-3141_ENSG00000206588	ENSG00000206588	0.555899	51	2.28622e-05	4.64088	0.0647856
hsa-miR-98-5p	hsa-miR-98-5p_ENSG00000133302	ENSG00000133302	0.555898	51	2.28631e-05	4.64087	0.0647856
hsa-miR-423-3p	hsa-miR-423-3p_ENSG00000147654	ENSG00000147654	0.5558	51	2.29554e-05	4.63912	0.0649309
hsa-miR-598-3p	hsa-miR-598-3p_ENSG00000126858	ENSG00000126858	0.555671	51	2.30773e-05	4.63682	0.0650434
hsa-miR-199ab-3p	hsa-miR-199ab-3p_ENSG00000211790	ENSG00000211790	0.555554	51	2.31883e-05	4.63473	0.0652402
hsa-miR-3141	hsa-miR-3141_ENSG00000273768	ENSG00000273768	0.555457	51	2.328e-05	4.63302	0.0652664
hsa-miR-3141	hsa-miR-3141_ENSG00000206596	ENSG00000206596	0.555457	51	2.328e-05	4.63302	0.0652664
hsa-miR-342-3p	hsa-miR-342-3p_ENSG00000110711	ENSG00000110711	0.555396	51	2.33388e-05	4.63192	0.0652667
hsa-miR-181c-5p	hsa-miR-181c-5p_ENSG00000170759	ENSG00000170759	0.555344	51	2.33882e-05	4.631	0.0652667
hsa-miR-4448	hsa-miR-4448_ENSG00000173334	ENSG00000173334	0.555238	51	2.34897e-05	4.62912	0.0652667
hsa-miR-1260b	hsa-miR-1260b_ENSG00000165283	ENSG00000165283	0.555235	51	2.34933e-05	4.62906	0.0652667
hsa-miR-320b	hsa-miR-320b_ENSG00000123545	ENSG00000123545	0.555149	51	2.3576e-05	4.62753	0.0652667
hsa-miR-340-3p	hsa-miR-340-3p_ENSG00000183734	ENSG00000183734	0.555114	51	2.36097e-05	4.62691	0.0652667
hsa-miR-181c-5p	hsa-miR-181c-5p_ENSG00000184432	ENSG00000184432	0.554982	51	2.37376e-05	4.62456	0.0655059
hsa-miR-150-5p	hsa-miR-150-5p_ENSG00000276966	ENSG00000276966	0.554645	51	2.40667e-05	4.61858	0.0660465
hsa-miR-3182	hsa-miR-3182_ENSG00000134827	ENSG00000134827	0.554561	51	2.41496e-05	4.61709	0.0660465
hsa-miR-146b-3p	hsa-miR-146b-3p_ENSG00000189266	ENSG00000189266	0.55456	51	2.41507e-05	4.61707	0.0660465
hsa-miR-627-3p	hsa-miR-627-3p_ENSG00000130706	ENSG00000130706	0.554426	51	2.42826e-05	4.6147	0.0660465
hsa-miR-1307-5p	hsa-miR-1307-5p_ENSG00000168286	ENSG00000168286	0.5544	51	2.43088e-05	4.61424	0.0660465
hsa-miR-146b-3p	hsa-miR-146b-3p_ENSG00000111676	ENSG00000111676	0.554222	51	2.44855e-05	4.61109	0.066125
hsa-miR-4448	hsa-miR-4448_ENSG00000102531	ENSG00000102531	0.554212	51	2.44959e-05	4.61091	0.066125
hsa-miR-181a-2-3p	hsa-miR-181a-2-3p_ENSG00000090382	ENSG00000090382	0.55416	51	2.45476e-05	4.60999	0.066125
hsa-miR-1307-5p	hsa-miR-1307-5p_ENSG00000165775	ENSG00000165775	0.554029	51	2.46799e-05	4.60766	0.066125
hsa-miR-146b-3p	hsa-miR-146b-3p_ENSG00000275342	ENSG00000275342	0.554005	51	2.47036e-05	4.60724	0.066125
hsa-miR-20b-5p	hsa-miR-20b-5p_ENSG00000224177	ENSG00000224177	0.55392	51	2.47895e-05	4.60573	0.066125
hsa-miR-20b-5p	hsa-miR-20b-5p_ENSG00000167994	ENSG00000167994	0.553889	51	2.4821e-05	4.60518	0.066125
hsa-miR-3182	hsa-miR-3182_ENSG00000106052	ENSG00000106052	0.553846	51	2.48647e-05	4.60442	0.066125
hsa-miR-146b-3p	hsa-miR-146b-3p_ENSG00000216866	ENSG00000216866	0.553789	51	2.49222e-05	4.60341	0.066125
hsa-miR-98-5p	hsa-miR-98-5p_ENSG00000230551	ENSG00000230551	0.553594	51	2.51215e-05	4.59996	0.0662514
hsa-miR-181a-2-3p	hsa-miR-181a-2-3p_ENSG00000100911	ENSG00000100911	0.553578	51	2.51371e-05	4.59969	0.0662514
hsa-miR-181a-2-3p	hsa-miR-181a-2-3p_ENSG00000169230	ENSG00000169230	0.553394	51	2.53268e-05	4.59642	0.0663515
hsa-miR-1301-3p	hsa-miR-1301-3p_ENSG00000187736	ENSG00000187736	0.553338	51	2.53845e-05	4.59543	0.0663515
hsa-miR-1260b	hsa-miR-1260b_ENSG00000006125	ENSG00000006125	0.553295	51	2.54291e-05	4.59467	0.0663586
hsa-miR-146b-3p	hsa-miR-146b-3p_ENSG00000211751	ENSG00000211751	0.553157	51	2.5572e-05	4.59224	0.0666089
hsa-miR-19b-3p	hsa-miR-19b-3p_ENSG00000179388	ENSG00000179388	0.553029	51	2.57047e-05	4.58999	0.0666245
hsa-miR-93-3p	hsa-miR-93-3p_ENSG00000130313	ENSG00000130313	0.552815	51	2.593e-05	4.5862	0.0670034
hsa-miR-15b-5p	hsa-miR-15b-5p_ENSG00000146247	ENSG00000146247	0.552695	51	2.60561e-05	4.58409	0.0670853
hsa-miR-1260b	hsa-miR-1260b_ENSG00000273096	ENSG00000273096	0.552678	51	2.60743e-05	4.58379	0.0670853
hsa-miR-320b	hsa-miR-320b_ENSG00000173200	ENSG00000173200	0.552457	51	2.63092e-05	4.57989	0.0675395
hsa-miR-98-5p	hsa-miR-98-5p_ENSG00000188177	ENSG00000188177	0.552418	51	2.63506e-05	4.57921	0.0675395
hsa-miR-342-5p	hsa-miR-342-5p_ENSG00000196642	ENSG00000196642	0.552243	51	2.6539e-05	4.57611	0.067719
hsa-miR-342-3p	hsa-miR-342-3p_ENSG00000125354	ENSG00000125354	0.552195	51	2.65907e-05	4.57527	0.067719
hsa-miR-1260b	hsa-miR-1260b_ENSG00000179909	ENSG00000179909	0.552194	51	2.65917e-05	4.57525	0.067719
hsa-miR-423-3p	hsa-miR-423-3p_ENSG00000105223	ENSG00000105223	0.552033	51	2.67655e-05	4.57243	0.0679855
hsa-miR-3182	hsa-miR-3182_ENSG00000115641	ENSG00000115641	0.551919	51	2.68895e-05	4.57042	0.0681162
hsa-miR-342-3p	hsa-miR-342-3p_ENSG00000205581	ENSG00000205581	0.551822	51	2.69948e-05	4.56872	0.0681162
hsa-miR-150-5p	hsa-miR-150-5p_ENSG00000138668	ENSG00000138668	0.551657	51	2.71764e-05	4.56581	0.0681678
hsa-miR-20b-5p	hsa-miR-20b-5p_ENSG00000136908	ENSG00000136908	0.551571	51	2.72712e-05	4.5643	0.0681678
hsa-miR-454-3p	hsa-miR-454-3p_ENSG00000126653	ENSG00000126653	0.551496	51	2.73542e-05	4.56298	0.0681678
hsa-miR-3182	hsa-miR-3182_ENSG00000116679	ENSG00000116679	0.551375	51	2.74877e-05	4.56086	0.0681678
hsa-miR-320b	hsa-miR-320b_ENSG00000213339	ENSG00000213339	0.551315	51	2.75553e-05	4.55979	0.0681678
hsa-miR-19b-3p	hsa-miR-19b-3p_ENSG00000151694	ENSG00000151694	0.551181	51	2.77043e-05	4.55745	0.0681678
hsa-miR-664a-3p	hsa-miR-664a-3p_ENSG00000139826	ENSG00000139826	0.551157	51	2.77314e-05	4.55703	0.0681678
hsa-miR-199ab-3p	hsa-miR-199ab-3p_ENSG00000170275	ENSG00000170275	0.551148	51	2.77414e-05	4.55687	0.0681678
hsa-miR-98-5p	hsa-miR-98-5p_ENSG00000113240	ENSG00000113240	0.551135	51	2.77562e-05	4.55664	0.0681678
hsa-miR-25-3p	hsa-miR-25-3p_ENSG00000111215	ENSG00000111215	0.551129	51	2.77625e-05	4.55654	0.0681678
hsa-miR-199ab-3p	hsa-miR-199ab-3p_ENSG00000142327	ENSG00000142327	0.551092	51	2.78048e-05	4.55588	0.0681678
hsa-miR-3182	hsa-miR-3182_ENSG00000124486	ENSG00000124486	0.551026	51	2.78782e-05	4.55473	0.0681678
hsa-miR-146b-3p	hsa-miR-146b-3p_ENSG00000149792	ENSG00000149792	0.551019	51	2.78868e-05	4.5546	0.0681678
hsa-miR-1260b	hsa-miR-1260b_ENSG00000164398	ENSG00000164398	0.550745	51	2.81971e-05	4.5498	0.0685
hsa-miR-320a	hsa-miR-320a_ENSG00000135108	ENSG00000135108	0.55072	51	2.82256e-05	4.54936	0.0685
hsa-miR-150-5p	hsa-miR-150-5p_ENSG00000121774	ENSG00000121774	0.55067	51	2.82822e-05	4.54849	0.0685
hsa-miR-320a	hsa-miR-320a_ENSG00000265727	ENSG00000265727	0.550605	51	2.83565e-05	4.54735	0.068575
hsa-miR-199ab-3p	hsa-miR-199ab-3p_ENSG00000148291	ENSG00000148291	0.55036	51	2.86381e-05	4.54306	0.0690951
hsa-miR-98-5p	hsa-miR-98-5p_ENSG00000146281	ENSG00000146281	0.550249	51	2.87662e-05	4.54112	0.0691073
hsa-miR-146b-3p	hsa-miR-146b-3p_ENSG00000078589	ENSG00000078589	0.550152	51	2.88784e-05	4.53943	0.0691073
hsa-miR-199b-5p	hsa-miR-199b-5p_ENSG00000151327	ENSG00000151327	0.550149	51	2.8882e-05	4.53937	0.0691073
hsa-miR-627-3p	hsa-miR-627-3p_ENSG00000164081	ENSG00000164081	0.5499	51	2.91737e-05	4.53501	0.0693406
hsa-miR-3182	hsa-miR-3182_ENSG00000204010	ENSG00000204010	0.54987	51	2.92082e-05	4.53449	0.0693406
hsa-miR-98-5p	hsa-miR-98-5p_ENSG00000271430	ENSG00000271430	0.549631	51	2.94906e-05	4.53032	0.0697343
hsa-miR-18b-3p	hsa-miR-18b-3p_ENSG00000035115	ENSG00000035115	0.549626	51	2.94962e-05	4.53023	0.0697343
hsa-miR-146b-3p	hsa-miR-146b-3p_ENSG00000166136	ENSG00000166136	0.54938	51	2.97895e-05	4.52594	0.070231
hsa-miR-6803-3p	hsa-miR-6803-3p_ENSG00000160072	ENSG00000160072	0.549376	51	2.9795e-05	4.52586	0.070231
hsa-miR-30e-3p	hsa-miR-30e-3p_ENSG00000143952	ENSG00000143952	0.549238	51	2.99597e-05	4.52346	0.0704098
hsa-miR-4448	hsa-miR-4448_ENSG00000166527	ENSG00000166527	0.548875	51	3.03998e-05	4.51713	0.0708136
hsa-miR-15b-5p	hsa-miR-15b-5p_ENSG00000234431	ENSG00000234431	0.548809	51	3.04805e-05	4.51598	0.0708147
hsa-miR-326	hsa-miR-326_ENSG00000259612	ENSG00000259612	0.548613	51	3.07213e-05	4.51256	0.0710947
hsa-miR-4448	hsa-miR-4448_ENSG00000176597	ENSG00000176597	0.548512	51	3.08457e-05	4.51081	0.0710947
hsa-miR-342-3p	hsa-miR-342-3p_ENSG00000089597	ENSG00000089597	0.548485	51	3.08795e-05	4.51033	0.0710947
hsa-miR-4448	hsa-miR-4448_ENSG00000096060	ENSG00000096060	0.548314	51	3.10911e-05	4.50736	0.0711218
hsa-miR-624-5p	hsa-miR-624-5p_ENSG00000176845	ENSG00000176845	0.548311	51	3.10954e-05	4.5073	0.0711218
hsa-miR-4448	hsa-miR-4448_ENSG00000067064	ENSG00000067064	0.548301	51	3.11071e-05	4.50714	0.0711218
hsa-miR-1260b	hsa-miR-1260b_ENSG00000166848	ENSG00000166848	0.548291	51	3.11195e-05	4.50697	0.0711218
hsa-miR-223-3p	hsa-miR-223-3p_ENSG00000176994	ENSG00000176994	0.548222	51	3.12054e-05	4.50577	0.0711218
hsa-miR-150-5p	hsa-miR-150-5p_ENSG00000103365	ENSG00000103365	0.548222	51	3.12056e-05	4.50577	0.0711218
hsa-miR-1260b	hsa-miR-1260b_ENSG00000104973	ENSG00000104973	0.548174	51	3.12663e-05	4.50492	0.0711577
hsa-miR-98-5p	hsa-miR-98-5p_ENSG00000143797	ENSG00000143797	0.547991	51	3.14961e-05	4.50174	0.0713235
hsa-miR-15b-5p	hsa-miR-15b-5p_ENSG00000226318	ENSG00000226318	0.547981	51	3.15078e-05	4.50158	0.0713235
hsa-miR-4448	hsa-miR-4448_ENSG00000096006	ENSG00000096006	0.547896	51	3.16163e-05	4.50009	0.0713235
hsa-miR-1301-3p	hsa-miR-1301-3p_ENSG00000152439	ENSG00000152439	0.547874	51	3.16431e-05	4.49972	0.0713235
hsa-miR-146b-3p	hsa-miR-146b-3p_ENSG00000070814	ENSG00000070814	0.547866	51	3.16543e-05	4.49957	0.0713235
hsa-miR-1260b	hsa-miR-1260b_ENSG00000009307	ENSG00000009307	0.547782	51	3.17602e-05	4.49812	0.0714048
hsa-miR-624-5p	hsa-miR-624-5p_ENSG00000170185	ENSG00000170185	0.54773	51	3.18256e-05	4.49722	0.0714048
hsa-miR-15b-5p	hsa-miR-15b-5p_ENSG00000115540	ENSG00000115540	0.547673	51	3.18984e-05	4.49623	0.0714669
hsa-miR-1260b	hsa-miR-1260b_ENSG00000007541	ENSG00000007541	0.547548	51	3.20581e-05	4.49406	0.071622
hsa-miR-4448	hsa-miR-4448_ENSG00000102010	ENSG00000102010	0.547352	51	3.2311e-05	4.49065	0.0720854
hsa-miR-150-5p	hsa-miR-150-5p_ENSG00000128218	ENSG00000128218	0.547298	51	3.23808e-05	4.48971	0.0720972
hsa-miR-223-3p	hsa-miR-223-3p_ENSG00000223345	ENSG00000223345	0.5471	51	3.26373e-05	4.48629	0.0724048
hsa-miR-342-3p	hsa-miR-342-3p_ENSG00000211751	ENSG00000211751	0.547054	51	3.26971e-05	4.48549	0.0724048
hsa-miR-191-5p	hsa-miR-191-5p_ENSG00000245105	ENSG00000245105	0.54703	51	3.27284e-05	4.48507	0.0724048
hsa-miR-320b	hsa-miR-320b_ENSG00000171791	ENSG00000171791	0.546987	51	3.27848e-05	4.48433	0.0724121
hsa-miR-150-5p	hsa-miR-150-5p_ENSG00000070047	ENSG00000070047	0.546918	51	3.28748e-05	4.48314	0.0724121
hsa-miR-342-3p	hsa-miR-342-3p_ENSG00000159692	ENSG00000159692	0.546907	51	3.28897e-05	4.48294	0.0724121
hsa-miR-342-5p	hsa-miR-342-5p_ENSG00000159753	ENSG00000159753	0.546818	51	3.3006e-05	4.48141	0.0724121
hsa-miR-1260b	hsa-miR-1260b_ENSG00000106327	ENSG00000106327	0.546761	51	3.30808e-05	4.48042	0.0724213
hsa-miR-6087	hsa-miR-6087_ENSG00000202538	ENSG00000202538	0.546705	51	3.31545e-05	4.47946	0.0724213
hsa-miR-1260b	hsa-miR-1260b_ENSG00000177666	ENSG00000177666	0.546605	51	3.32878e-05	4.47771	0.0724213
hsa-miR-342-3p	hsa-miR-342-3p_ENSG00000137078	ENSG00000137078	0.546566	51	3.33394e-05	4.47704	0.0724213
hsa-miR-342-3p	hsa-miR-342-3p_ENSG00000105369	ENSG00000105369	0.546513	51	3.34101e-05	4.47612	0.0724213
hsa-miR-126-5p	hsa-miR-126-5p_ENSG00000144566	ENSG00000144566	0.546489	51	3.3441e-05	4.47572	0.0724213
hsa-miR-1226-3p	hsa-miR-1226-3p_ENSG00000238083	ENSG00000238083	0.546456	51	3.34851e-05	4.47515	0.0724213
hsa-miR-320b	hsa-miR-320b_ENSG00000132199	ENSG00000132199	0.546451	51	3.34917e-05	4.47506	0.0724213
hsa-miR-1307-5p	hsa-miR-1307-5p_ENSG00000168159	ENSG00000168159	0.546315	51	3.3674e-05	4.47271	0.0724213
hsa-miR-1260b	hsa-miR-1260b_ENSG00000187097	ENSG00000187097	0.546298	51	3.36964e-05	4.47242	0.0724213
hsa-miR-15b-5p	hsa-miR-15b-5p_ENSG00000232912	ENSG00000232912	0.54629	51	3.37079e-05	4.47227	0.0724213
hsa-miR-146b-3p	hsa-miR-146b-3p_ENSG00000132185	ENSG00000132185	0.546124	51	3.39304e-05	4.46941	0.0724213
hsa-miR-326	hsa-miR-326_ENSG00000161642	ENSG00000161642	0.546048	51	3.40327e-05	4.4681	0.0724213
hsa-miR-320b	hsa-miR-320b_ENSG00000159753	ENSG00000159753	0.545823	51	3.43389e-05	4.46421	0.0727834
hsa-miR-375	hsa-miR-375_ENSG00000121310	ENSG00000121310	0.54578	51	3.43977e-05	4.46347	0.0727834
hsa-miR-146b-3p	hsa-miR-146b-3p_ENSG00000107742	ENSG00000107742	0.54558	51	3.46718e-05	4.46002	0.0728219
hsa-miR-6087	hsa-miR-6087_ENSG00000090376	ENSG00000090376	0.545578	51	3.46746e-05	4.45999	0.0728219
hsa-miR-1307-5p	hsa-miR-1307-5p_ENSG00000006125	ENSG00000006125	0.545355	51	3.49826e-05	4.45615	0.0732001
hsa-miR-15b-5p	hsa-miR-15b-5p_ENSG00000236194	ENSG00000236194	0.545237	51	3.5147e-05	4.45411	0.0734002
hsa-miR-146b-3p	hsa-miR-146b-3p_ENSG00000125245	ENSG00000125245	0.544988	51	3.54955e-05	4.44983	0.0738828
hsa-miR-598-3p	hsa-miR-598-3p_ENSG00000202538	ENSG00000202538	0.544941	51	3.55624e-05	4.44901	0.073925
hsa-miR-4732-3p	hsa-miR-4732-3p_ENSG00000071655	ENSG00000071655	0.544705	51	3.58957e-05	4.44496	0.0740694
hsa-miR-19b-3p	hsa-miR-19b-3p_ENSG00000200795	ENSG00000200795	0.544693	51	3.59124e-05	4.44476	0.0740694
hsa-miR-15a-5p	hsa-miR-15a-5p_ENSG00000115084	ENSG00000115084	0.544641	51	3.59868e-05	4.44386	0.0741262
hsa-miR-1307-5p	hsa-miR-1307-5p_ENSG00000214736	ENSG00000214736	0.544595	51	3.60523e-05	4.44307	0.0741647
hsa-miR-146b-3p	hsa-miR-146b-3p_ENSG00000063587	ENSG00000063587	0.544505	51	3.61814e-05	4.44151	0.0741718
hsa-miR-6511b-3p	hsa-miR-6511b-3p_ENSG00000128284	ENSG00000128284	0.544443	51	3.62701e-05	4.44045	0.0741718
hsa-miR-3182	hsa-miR-3182_ENSG00000179388	ENSG00000179388	0.544429	51	3.62899e-05	4.44021	0.0741718
hsa-miR-146b-3p	hsa-miR-146b-3p_ENSG00000128185	ENSG00000128185	0.544297	51	3.64791e-05	4.43796	0.0742711
hsa-miR-3182	hsa-miR-3182_ENSG00000112335	ENSG00000112335	0.544198	51	3.6623e-05	4.43625	0.0744684
hsa-miR-186-5p	hsa-miR-186-5p_ENSG00000148730	ENSG00000148730	0.54403	51	3.68662e-05	4.43337	0.0747621
hsa-miR-93-3p	hsa-miR-93-3p_ENSG00000145916	ENSG00000145916	0.544001	51	3.69091e-05	4.43287	0.0747621
hsa-miR-199ab-3p	hsa-miR-199ab-3p_ENSG00000242574	ENSG00000242574	0.543901	51	3.70552e-05	4.43115	0.0749622
hsa-miR-223-3p	hsa-miR-223-3p_ENSG00000157184	ENSG00000157184	0.543696	51	3.73557e-05	4.42764	0.0753777
hsa-miR-146b-3p	hsa-miR-146b-3p_ENSG00000171603	ENSG00000171603	0.543499	51	3.76481e-05	4.42426	0.0756785
hsa-miR-146b-3p	hsa-miR-146b-3p_ENSG00000141510	ENSG00000141510	0.543398	51	3.77979e-05	4.42253	0.0758038
hsa-miR-20b-5p	hsa-miR-20b-5p_ENSG00000180185	ENSG00000180185	0.543331	51	3.78973e-05	4.42139	0.0758038
hsa-miR-576-5p	hsa-miR-576-5p_ENSG00000281195	ENSG00000281195	0.543331	51	3.78981e-05	4.42138	0.0758038
hsa-miR-150-5p	hsa-miR-150-5p_ENSG00000215492	ENSG00000215492	0.543281	51	3.79722e-05	4.42053	0.0758038
hsa-miR-6087	hsa-miR-6087_ENSG00000205133	ENSG00000205133	0.543268	51	3.79918e-05	4.42031	0.0758038
hsa-miR-532-5p	hsa-miR-532-5p_ENSG00000262074	ENSG00000262074	0.543264	51	3.79976e-05	4.42024	0.0758038
hsa-miR-320b	hsa-miR-320b_ENSG00000148843	ENSG00000148843	0.543133	51	3.81942e-05	4.418	0.0758447
hsa-miR-1307-5p	hsa-miR-1307-5p_ENSG00000137824	ENSG00000137824	0.542894	51	3.85551e-05	4.41392	0.0761491
hsa-miR-1260b	hsa-miR-1260b_ENSG00000196453	ENSG00000196453	0.542848	51	3.86259e-05	4.41312	0.0761491
hsa-miR-181a-2-3p	hsa-miR-181a-2-3p_ENSG00000168802	ENSG00000168802	0.54276	51	3.87595e-05	4.41162	0.0761491
hsa-miR-4732-3p	hsa-miR-4732-3p_ENSG00000170291	ENSG00000170291	0.542705	51	3.88437e-05	4.41068	0.0761491
hsa-miR-3141	hsa-miR-3141_ENSG00000206652	ENSG00000206652	0.542539	51	3.90981e-05	4.40784	0.0762807
hsa-miR-223-3p	hsa-miR-223-3p_ENSG00000100991	ENSG00000100991	0.542476	51	3.91949e-05	4.40677	0.0762807
hsa-miR-6089	hsa-miR-6089_ENSG00000202538	ENSG00000202538	0.542473	51	3.91998e-05	4.40672	0.0762807
hsa-miR-146b-3p	hsa-miR-146b-3p_ENSG00000103423	ENSG00000103423	0.542339	51	3.94059e-05	4.40444	0.0763805
hsa-miR-15b-5p	hsa-miR-15b-5p_ENSG00000159082	ENSG00000159082	0.542288	51	3.94858e-05	4.40356	0.0763805
hsa-miR-148b-5p	hsa-miR-148b-5p_ENSG00000134265	ENSG00000134265	0.542279	51	3.94997e-05	4.40341	0.0763805
hsa-miR-98-5p	hsa-miR-98-5p_ENSG00000231607	ENSG00000231607	0.542241	51	3.95575e-05	4.40277	0.0763805
hsa-miR-146b-3p	hsa-miR-146b-3p_ENSG00000196419	ENSG00000196419	0.542193	51	3.96336e-05	4.40194	0.0763805
hsa-miR-150-5p	hsa-miR-150-5p_ENSG00000140943	ENSG00000140943	0.54216	51	3.96843e-05	4.40138	0.0763805
hsa-miR-3195	hsa-miR-3195_ENSG00000179604	ENSG00000179604	0.542	51	3.99349e-05	4.39865	0.0763929
hsa-miR-1260b	hsa-miR-1260b_ENSG00000172270	ENSG00000172270	0.541996	51	3.99413e-05	4.39858	0.0763929
hsa-miR-17-3p	hsa-miR-17-3p_ENSG00000196968	ENSG00000196968	0.541974	51	3.99754e-05	4.39821	0.0763929
hsa-miR-3605-3p	hsa-miR-3605-3p_ENSG00000171161	ENSG00000171161	0.541965	51	3.99892e-05	4.39806	0.0763929
hsa-miR-342-5p	hsa-miR-342-5p_ENSG00000198286	ENSG00000198286	0.541912	51	4.0072e-05	4.39716	0.0763929
hsa-miR-1260b	hsa-miR-1260b_ENSG00000240036	ENSG00000240036	0.541737	51	4.03482e-05	4.39418	0.0763929
hsa-miR-375	hsa-miR-375_ENSG00000115977	ENSG00000115977	0.541694	51	4.04161e-05	4.39345	0.0763929
hsa-miR-18a-3p	hsa-miR-18a-3p_ENSG00000071655	ENSG00000071655	0.541693	51	4.04186e-05	4.39342	0.0763929
hsa-miR-624-5p	hsa-miR-624-5p_ENSG00000122692	ENSG00000122692	0.541671	51	4.04528e-05	4.39305	0.0763929
hsa-miR-18b-3p	hsa-miR-18b-3p_ENSG00000130414	ENSG00000130414	0.541554	51	4.06389e-05	4.39106	0.0763929
hsa-miR-3182	hsa-miR-3182_ENSG00000074319	ENSG00000074319	0.541523	51	4.0689e-05	4.39052	0.0763929
hsa-miR-6089	hsa-miR-6089_ENSG00000090376	ENSG00000090376	0.541518	51	4.06969e-05	4.39044	0.0763929
hsa-miR-1307-3p	hsa-miR-1307-3p_ENSG00000109762	ENSG00000109762	0.541506	51	4.07151e-05	4.39024	0.0763929
hsa-miR-146b-3p	hsa-miR-146b-3p_ENSG00000187601	ENSG00000187601	0.541461	51	4.0787e-05	4.38948	0.0763929
hsa-miR-146b-3p	hsa-miR-146b-3p_ENSG00000198286	ENSG00000198286	0.541392	51	4.08972e-05	4.38831	0.0763929
hsa-miR-146b-3p	hsa-miR-146b-3p_ENSG00000175886	ENSG00000175886	0.541346	51	4.09707e-05	4.38753	0.0764401
hsa-miR-1260b	hsa-miR-1260b_ENSG00000175886	ENSG00000175886	0.541244	51	4.11358e-05	4.38578	0.0765893
hsa-miR-20b-5p	hsa-miR-20b-5p_ENSG00000187866	ENSG00000187866	0.54118	51	4.12383e-05	4.3847	0.0765893
hsa-miR-454-3p	hsa-miR-454-3p_ENSG00000160307	ENSG00000160307	0.541151	51	4.12862e-05	4.3842	0.0765893
hsa-miR-15b-5p	hsa-miR-15b-5p_ENSG00000261997	ENSG00000261997	0.541135	51	4.13117e-05	4.38393	0.0765893
hsa-miR-18b-3p	hsa-miR-18b-3p_ENSG00000165272	ENSG00000165272	0.541117	51	4.13408e-05	4.38362	0.0765893
hsa-miR-3141	hsa-miR-3141_ENSG00000207005	ENSG00000207005	0.541036	51	4.14714e-05	4.38225	0.0766245
hsa-miR-3141	hsa-miR-3141_ENSG00000207389	ENSG00000207389	0.541023	51	4.14932e-05	4.38202	0.0766245
hsa-miR-199ab-3p	hsa-miR-199ab-3p_ENSG00000213465	ENSG00000213465	0.540986	51	4.15533e-05	4.38139	0.0766245
hsa-miR-1260b	hsa-miR-1260b_ENSG00000233276	ENSG00000233276	0.540934	51	4.16375e-05	4.38052	0.0766905
hsa-miR-181c-5p	hsa-miR-181c-5p_ENSG00000116903	ENSG00000116903	0.540874	51	4.1736e-05	4.37949	0.0767827
hsa-miR-375	hsa-miR-375_ENSG00000135686	ENSG00000135686	0.54072	51	4.19872e-05	4.37688	0.0768738
hsa-miR-1260b	hsa-miR-1260b_ENSG00000087274	ENSG00000087274	0.540701	51	4.20193e-05	4.37655	0.0768738
hsa-miR-150-5p	hsa-miR-150-5p_ENSG00000198286	ENSG00000198286	0.54068	51	4.20534e-05	4.3762	0.0768738
hsa-miR-326	hsa-miR-326_ENSG00000122223	ENSG00000122223	0.54067	51	4.20691e-05	4.37604	0.0768738
hsa-miR-146b-3p	hsa-miR-146b-3p_ENSG00000283041	ENSG00000283041	0.540666	51	4.20768e-05	4.37596	0.0768738
hsa-miR-150-5p	hsa-miR-150-5p_ENSG00000092201	ENSG00000092201	0.540543	51	4.22782e-05	4.37388	0.0770384
hsa-miR-6087	hsa-miR-6087_ENSG00000115604	ENSG00000115604	0.540443	51	4.24437e-05	4.37219	0.0770384
hsa-miR-22-3p	hsa-miR-22-3p_ENSG00000130725	ENSG00000130725	0.540405	51	4.25073e-05	4.37154	0.0770384
hsa-miR-92a-3p	hsa-miR-92a-3p_ENSG00000105223	ENSG00000105223	0.540167	51	4.29038e-05	4.3675	0.0774028
hsa-miR-3182	hsa-miR-3182_ENSG00000169877	ENSG00000169877	0.540111	51	4.29971e-05	4.36656	0.0774828
hsa-miR-199b-5p	hsa-miR-199b-5p_ENSG00000100744	ENSG00000100744	0.540058	51	4.30864e-05	4.36566	0.0775555
hsa-miR-3141	hsa-miR-3141_ENSG00000207513	ENSG00000207513	0.540021	51	4.31483e-05	4.36504	0.0775587
hsa-miR-150-5p	hsa-miR-150-5p_ENSG00000196419	ENSG00000196419	0.539978	51	4.3222e-05	4.3643	0.0775587
hsa-miR-4448	hsa-miR-4448_ENSG00000154710	ENSG00000154710	0.53996	51	4.32526e-05	4.36399	0.0775587
hsa-miR-375	hsa-miR-375_ENSG00000119772	ENSG00000119772	0.539941	51	4.3284e-05	4.36367	0.0775587
hsa-miR-19b-3p	hsa-miR-19b-3p_ENSG00000139826	ENSG00000139826	0.539862	51	4.34177e-05	4.36233	0.0777104
hsa-miR-20a-5p	hsa-miR-20a-5p_ENSG00000279602	ENSG00000279602	0.539823	51	4.34836e-05	4.36167	0.0777405
hsa-miR-320a	hsa-miR-320a_ENSG00000153107	ENSG00000153107	0.53966	51	4.37611e-05	4.35891	0.077936
hsa-miR-624-5p	hsa-miR-624-5p_ENSG00000141429	ENSG00000141429	0.539653	51	4.3773e-05	4.35879	0.077936
hsa-miR-150-5p	hsa-miR-150-5p_ENSG00000244716	ENSG00000244716	0.539643	51	4.37898e-05	4.35863	0.077936
hsa-miR-532-5p	hsa-miR-532-5p_ENSG00000071994	ENSG00000071994	0.539581	51	4.38954e-05	4.35758	0.0779488
hsa-miR-582-5p	hsa-miR-582-5p_ENSG00000136875	ENSG00000136875	0.539486	51	4.40585e-05	4.35597	0.0780692
hsa-miR-181c-5p	hsa-miR-181c-5p_ENSG00000197818	ENSG00000197818	0.539477	51	4.40733e-05	4.35582	0.0780692
hsa-miR-1260b	hsa-miR-1260b_ENSG00000068878	ENSG00000068878	0.539455	51	4.41111e-05	4.35545	0.0780692
hsa-miR-146b-3p	hsa-miR-146b-3p_ENSG00000162191	ENSG00000162191	0.539314	51	4.43542e-05	4.35307	0.0781989
hsa-miR-150-5p	hsa-miR-150-5p_ENSG00000161405	ENSG00000161405	0.53931	51	4.43603e-05	4.35301	0.0781989
hsa-miR-20b-5p	hsa-miR-20b-5p_ENSG00000087301	ENSG00000087301	0.539298	51	4.43818e-05	4.35279	0.0781989
hsa-miR-146b-3p	hsa-miR-146b-3p_ENSG00000130638	ENSG00000130638	0.539247	51	4.44703e-05	4.35193	0.0782677
hsa-miR-20b-5p	hsa-miR-20b-5p_ENSG00000279602	ENSG00000279602	0.539217	51	4.45222e-05	4.35142	0.0782721
hsa-miR-1260b	hsa-miR-1260b_ENSG00000161526	ENSG00000161526	0.538924	51	4.50324e-05	4.34648	0.0786453
hsa-miR-3195	hsa-miR-3195_ENSG00000037749	ENSG00000037749	0.538882	51	4.51046e-05	4.34578	0.0786848
hsa-miR-342-3p	hsa-miR-342-3p_ENSG00000126756	ENSG00000126756	0.538694	51	4.54363e-05	4.3426	0.078996
hsa-miR-627-3p	hsa-miR-627-3p_ENSG00000103145	ENSG00000103145	0.538693	51	4.54386e-05	4.34258	0.078996
hsa-miR-1301-3p	hsa-miR-1301-3p_ENSG00000250251	ENSG00000250251	0.538661	51	4.54936e-05	4.34205	0.078996
hsa-miR-20b-5p	hsa-miR-20b-5p_ENSG00000119636	ENSG00000119636	0.538636	51	4.55378e-05	4.34163	0.078996
hsa-miR-146b-3p	hsa-miR-146b-3p_ENSG00000204394	ENSG00000204394	0.538601	51	4.56007e-05	4.34103	0.078996
hsa-miR-624-5p	hsa-miR-624-5p_ENSG00000145730	ENSG00000145730	0.538534	51	4.57196e-05	4.3399	0.078996
hsa-miR-150-5p	hsa-miR-150-5p_ENSG00000090863	ENSG00000090863	0.538472	51	4.58296e-05	4.33885	0.078996
hsa-miR-342-3p	hsa-miR-342-3p_ENSG00000100138	ENSG00000100138	0.538439	51	4.58874e-05	4.33831	0.078996
hsa-miR-18b-3p	hsa-miR-18b-3p_ENSG00000100241	ENSG00000100241	0.53841	51	4.59389e-05	4.33782	0.078996
hsa-miR-1260b	hsa-miR-1260b_ENSG00000099338	ENSG00000099338	0.538359	51	4.60311e-05	4.33695	0.078996
hsa-miR-19b-3p	hsa-miR-19b-3p_ENSG00000100284	ENSG00000100284	0.538322	51	4.60967e-05	4.33633	0.0790229
hsa-miR-3195	hsa-miR-3195_ENSG00000202538	ENSG00000202538	0.538216	51	4.62867e-05	4.33454	0.0792629
hsa-miR-146b-3p	hsa-miR-146b-3p_ENSG00000162894	ENSG00000162894	0.538159	51	4.63896e-05	4.33358	0.0793455
hsa-miR-223-3p	hsa-miR-223-3p_ENSG00000107862	ENSG00000107862	0.538074	51	4.65418e-05	4.33216	0.079442
hsa-miR-1260b	hsa-miR-1260b_ENSG00000090975	ENSG00000090975	0.537965	51	4.67396e-05	4.33032	0.0794744
hsa-miR-146b-3p	hsa-miR-146b-3p_ENSG00000135108	ENSG00000135108	0.537925	51	4.68124e-05	4.32964	0.0794744
hsa-miR-3182	hsa-miR-3182_ENSG00000238622	ENSG00000238622	0.537891	51	4.68741e-05	4.32907	0.0794744
hsa-miR-146b-3p	hsa-miR-146b-3p_ENSG00000163050	ENSG00000163050	0.537843	51	4.69615e-05	4.32826	0.0794744
hsa-miR-342-5p	hsa-miR-342-5p_ENSG00000090447	ENSG00000090447	0.537793	51	4.70516e-05	4.32743	0.0794825
hsa-miR-150-5p	hsa-miR-150-5p_ENSG00000124228	ENSG00000124228	0.537759	51	4.71132e-05	4.32686	0.0794825
hsa-miR-4448	hsa-miR-4448_ENSG00000155307	ENSG00000155307	0.537611	51	4.73837e-05	4.32437	0.0794825
hsa-miR-21-3p	hsa-miR-21-3p_ENSG00000238622	ENSG00000238622	0.537585	51	4.74315e-05	4.32393	0.0794825
hsa-miR-1260b	hsa-miR-1260b_ENSG00000141994	ENSG00000141994	0.537585	51	4.74324e-05	4.32393	0.0794825
hsa-miR-199ab-3p	hsa-miR-199ab-3p_ENSG00000100239	ENSG00000100239	0.537569	51	4.74609e-05	4.32366	0.0794825
hsa-miR-1260b	hsa-miR-1260b_ENSG00000104522	ENSG00000104522	0.53755	51	4.74969e-05	4.32333	0.0794825
hsa-miR-98-5p	hsa-miR-98-5p_ENSG00000152256	ENSG00000152256	0.537541	51	4.75121e-05	4.3232	0.0794825
hsa-miR-3141	hsa-miR-3141_ENSG00000200795	ENSG00000200795	0.537047	51	4.84283e-05	4.3149	0.0800214
hsa-miR-342-3p	hsa-miR-342-3p_ENSG00000135390	ENSG00000135390	0.536996	51	4.85252e-05	4.31403	0.0800214
hsa-miR-21-3p	hsa-miR-21-3p_ENSG00000236104	ENSG00000236104	0.536966	51	4.85802e-05	4.31354	0.0800214
hsa-miR-6089	hsa-miR-6089_ENSG00000183963	ENSG00000183963	0.536876	51	4.87506e-05	4.31202	0.0801879
hsa-miR-423-3p	hsa-miR-423-3p_ENSG00000149792	ENSG00000149792	0.536724	51	4.90372e-05	4.30947	0.0803828
hsa-miR-146b-3p	hsa-miR-146b-3p_ENSG00000161405	ENSG00000161405	0.536691	51	4.90988e-05	4.30893	0.0803828
hsa-miR-146b-3p	hsa-miR-146b-3p_ENSG00000213626	ENSG00000213626	0.536607	51	4.92595e-05	4.30751	0.0803828
hsa-miR-6087	hsa-miR-6087_ENSG00000144566	ENSG00000144566	0.536558	51	4.93517e-05	4.3067	0.0803828
hsa-miR-15b-5p	hsa-miR-15b-5p_ENSG00000067900	ENSG00000067900	0.53653	51	4.94063e-05	4.30622	0.0803828
hsa-miR-4448	hsa-miR-4448_ENSG00000136960	ENSG00000136960	0.536519	51	4.94273e-05	4.30603	0.0803828
hsa-miR-532-5p	hsa-miR-532-5p_ENSG00000264940	ENSG00000264940	0.536423	51	4.96091e-05	4.30444	0.080477
hsa-miR-25-3p	hsa-miR-25-3p_ENSG00000276182	ENSG00000276182	0.536231	51	4.99775e-05	4.30123	0.0807799
hsa-miR-6089	hsa-miR-6089_ENSG00000182400	ENSG00000182400	0.536125	51	5.01836e-05	4.29944	0.0810304
hsa-miR-98-5p	hsa-miR-98-5p_ENSG00000168116	ENSG00000168116	0.536047	51	5.03343e-05	4.29814	0.0810367
hsa-miR-627-3p	hsa-miR-627-3p_ENSG00000053371	ENSG00000053371	0.536043	51	5.0341e-05	4.29808	0.0810367
hsa-miR-150-5p	hsa-miR-150-5p_ENSG00000133706	ENSG00000133706	0.535983	51	5.04581e-05	4.29707	0.0810594
hsa-miR-98-5p	hsa-miR-98-5p_ENSG00000178691	ENSG00000178691	0.535957	51	5.05086e-05	4.29663	0.0810594
hsa-miR-1260b	hsa-miR-1260b_ENSG00000185436	ENSG00000185436	0.535624	51	5.11593e-05	4.29108	0.0816899
hsa-miR-223-3p	hsa-miR-223-3p_ENSG00000113163	ENSG00000113163	0.535528	51	5.13494e-05	4.28946	0.0818691
hsa-miR-30e-3p	hsa-miR-30e-3p_ENSG00000170049	ENSG00000170049	0.535504	51	5.13971e-05	4.28906	0.0818691
hsa-miR-223-3p	hsa-miR-223-3p_ENSG00000249096	ENSG00000249096	0.535421	51	5.15605e-05	4.28768	0.0819998
hsa-miR-598-3p	hsa-miR-598-3p_ENSG00000144566	ENSG00000144566	0.535305	51	5.17919e-05	4.28574	0.082021
hsa-miR-18b-3p	hsa-miR-18b-3p_ENSG00000136717	ENSG00000136717	0.535226	51	5.19493e-05	4.28442	0.082021
hsa-miR-320a	hsa-miR-320a_ENSG00000206190	ENSG00000206190	0.535181	51	5.20393e-05	4.28367	0.082021
hsa-miR-500a-5p	hsa-miR-500a-5p_ENSG00000134058	ENSG00000134058	0.535127	51	5.2146e-05	4.28278	0.082021
hsa-miR-328-3p	hsa-miR-328-3p_ENSG00000143437	ENSG00000143437	0.535095	51	5.22106e-05	4.28224	0.082021
hsa-miR-576-5p	hsa-miR-576-5p_ENSG00000259865	ENSG00000259865	0.535081	51	5.22386e-05	4.28201	0.082021
hsa-miR-664a-3p	hsa-miR-664a-3p_ENSG00000174799	ENSG00000174799	0.535032	51	5.23377e-05	4.28119	0.082021
hsa-miR-3182	hsa-miR-3182_ENSG00000167994	ENSG00000167994	0.534965	51	5.2472e-05	4.28007	0.082021
hsa-miR-18a-3p	hsa-miR-18a-3p_ENSG00000182196	ENSG00000182196	0.534878	51	5.26469e-05	4.27863	0.082021
hsa-miR-3182	hsa-miR-3182_ENSG00000148346	ENSG00000148346	0.534864	51	5.26764e-05	4.27838	0.082021
hsa-miR-342-3p	hsa-miR-342-3p_ENSG00000160799	ENSG00000160799	0.534786	51	5.28333e-05	4.27709	0.082021
hsa-miR-1260b	hsa-miR-1260b_ENSG00000169877	ENSG00000169877	0.534723	51	5.29615e-05	4.27604	0.082021
hsa-miR-342-3p	hsa-miR-342-3p_ENSG00000012124	ENSG00000012124	0.534681	51	5.30466e-05	4.27534	0.082021
hsa-miR-99b-5p	hsa-miR-99b-5p_ENSG00000113712	ENSG00000113712	0.534667	51	5.3075e-05	4.27511	0.082021
hsa-miR-1260b	hsa-miR-1260b_ENSG00000105281	ENSG00000105281	0.534656	51	5.30985e-05	4.27492	0.082021
hsa-miR-199ab-3p	hsa-miR-199ab-3p_ENSG00000183161	ENSG00000183161	0.534624	51	5.31631e-05	4.27439	0.082021
hsa-miR-181c-5p	hsa-miR-181c-5p_ENSG00000136770	ENSG00000136770	0.534609	51	5.31931e-05	4.27414	0.082021
hsa-miR-19b-3p	hsa-miR-19b-3p_ENSG00000159082	ENSG00000159082	0.534608	51	5.31948e-05	4.27413	0.082021
hsa-miR-3928-3p	hsa-miR-3928-3p_ENSG00000132780	ENSG00000132780	0.534579	51	5.32551e-05	4.27364	0.082021
hsa-miR-624-5p	hsa-miR-624-5p_ENSG00000069329	ENSG00000069329	0.534552	51	5.33092e-05	4.2732	0.082021
hsa-miR-199ab-3p	hsa-miR-199ab-3p_ENSG00000211795	ENSG00000211795	0.534537	51	5.33397e-05	4.27295	0.082021
hsa-miR-1260b	hsa-miR-1260b_ENSG00000108840	ENSG00000108840	0.534313	51	5.38006e-05	4.26921	0.0821795
hsa-miR-1260b	hsa-miR-1260b_ENSG00000158555	ENSG00000158555	0.534227	51	5.39785e-05	4.26778	0.0823717
hsa-miR-126-5p	hsa-miR-126-5p_ENSG00000165169	ENSG00000165169	0.53414	51	5.41584e-05	4.26633	0.0824158
hsa-miR-550a-5p	hsa-miR-550a-5p_ENSG00000079335	ENSG00000079335	0.534031	51	5.43833e-05	4.26453	0.0826042
hsa-miR-378a-3p	hsa-miR-378a-3p_ENSG00000196642	ENSG00000196642	0.534008	51	5.44321e-05	4.26415	0.0826042
hsa-miR-130a-3p	hsa-miR-130a-3p_ENSG00000183684	ENSG00000183684	0.533804	51	5.4859e-05	4.26075	0.0828326
hsa-miR-98-5p	hsa-miR-98-5p_ENSG00000110848	ENSG00000110848	0.533742	51	5.49895e-05	4.25972	0.0828326
hsa-miR-1226-3p	hsa-miR-1226-3p_ENSG00000139083	ENSG00000139083	0.533731	51	5.50125e-05	4.25954	0.0828326
hsa-miR-98-5p	hsa-miR-98-5p_ENSG00000273797	ENSG00000273797	0.533713	51	5.50494e-05	4.25925	0.0828326
hsa-miR-320b	hsa-miR-320b_ENSG00000119431	ENSG00000119431	0.533703	51	5.50712e-05	4.25908	0.0828326
hsa-miR-4448	hsa-miR-4448_ENSG00000116991	ENSG00000116991	0.53356	51	5.53733e-05	4.2567	0.0829813
hsa-miR-6511b-3p	hsa-miR-6511b-3p_ENSG00000196588	ENSG00000196588	0.533464	51	5.55753e-05	4.25512	0.0831269
hsa-miR-150-5p	hsa-miR-150-5p_ENSG00000213619	ENSG00000213619	0.533407	51	5.56975e-05	4.25416	0.083145
hsa-miR-342-3p	hsa-miR-342-3p_ENSG00000185187	ENSG00000185187	0.533338	51	5.58448e-05	4.25302	0.083145
hsa-miR-320b	hsa-miR-320b_ENSG00000004975	ENSG00000004975	0.533335	51	5.58499e-05	4.25298	0.083145
hsa-miR-150-5p	hsa-miR-150-5p_ENSG00000162739	ENSG00000162739	0.533283	51	5.5961e-05	4.25211	0.0832091
hsa-miR-454-3p	hsa-miR-454-3p_ENSG00000122042	ENSG00000122042	0.533266	51	5.59981e-05	4.25183	0.0832091
hsa-miR-30e-3p	hsa-miR-30e-3p_ENSG00000265808	ENSG00000265808	0.533158	51	5.62291e-05	4.25004	0.0834741
hsa-miR-320b	hsa-miR-320b_ENSG00000244041	ENSG00000244041	0.533049	51	5.64641e-05	4.24823	0.083588
hsa-miR-146b-3p	hsa-miR-146b-3p_ENSG00000105223	ENSG00000105223	0.532959	51	5.66576e-05	4.24674	0.0836092
hsa-miR-3195	hsa-miR-3195_ENSG00000154710	ENSG00000154710	0.532605	51	5.74268e-05	4.24089	0.0843761
hsa-miR-1260b	hsa-miR-1260b_ENSG00000159461	ENSG00000159461	0.532583	51	5.74759e-05	4.24051	0.0843761
hsa-miR-3182	hsa-miR-3182_ENSG00000143416	ENSG00000143416	0.532541	51	5.75672e-05	4.23982	0.084432
hsa-miR-1301-3p	hsa-miR-1301-3p_ENSG00000104689	ENSG00000104689	0.532388	51	5.79046e-05	4.23729	0.084564
hsa-miR-4448	hsa-miR-4448_ENSG00000112299	ENSG00000112299	0.532313	51	5.80689e-05	4.23606	0.084564
hsa-miR-150-5p	hsa-miR-150-5p_ENSG00000139154	ENSG00000139154	0.532265	51	5.81767e-05	4.23525	0.084564
hsa-miR-3182	hsa-miR-3182_ENSG00000121486	ENSG00000121486	0.53216	51	5.84086e-05	4.23352	0.084564
hsa-miR-375	hsa-miR-375_ENSG00000117643	ENSG00000117643	0.532144	51	5.84447e-05	4.23325	0.084564
hsa-miR-320a	hsa-miR-320a_ENSG00000079335	ENSG00000079335	0.532131	51	5.84737e-05	4.23304	0.084564
hsa-miR-19b-3p	hsa-miR-19b-3p_ENSG00000205133	ENSG00000205133	0.532131	51	5.84741e-05	4.23304	0.084564
hsa-miR-150-5p	hsa-miR-150-5p_ENSG00000125354	ENSG00000125354	0.532115	51	5.85094e-05	4.23277	0.084564
hsa-miR-627-3p	hsa-miR-627-3p_ENSG00000104081	ENSG00000104081	0.532113	51	5.8513e-05	4.23275	0.084564
hsa-miR-4448	hsa-miR-4448_ENSG00000171421	ENSG00000171421	0.532051	51	5.86506e-05	4.23173	0.084564
hsa-miR-98-5p	hsa-miR-98-5p_ENSG00000163808	ENSG00000163808	0.532017	51	5.8728e-05	4.23115	0.0845683
hsa-miR-598-3p	hsa-miR-598-3p_ENSG00000148481	ENSG00000148481	0.531968	51	5.88358e-05	4.23036	0.0846466
hsa-miR-181a-2-3p	hsa-miR-181a-2-3p_ENSG00000198952	ENSG00000198952	0.531819	51	5.91698e-05	4.2279	0.0847769
hsa-miR-6087	hsa-miR-6087_ENSG00000150787	ENSG00000150787	0.531788	51	5.9241e-05	4.22738	0.0847769
hsa-miR-4448	hsa-miR-4448_ENSG00000134243	ENSG00000134243	0.531736	51	5.93569e-05	4.22653	0.0847769
hsa-miR-181a-2-3p	hsa-miR-181a-2-3p_ENSG00000204264	ENSG00000204264	0.531676	51	5.94923e-05	4.22554	0.0848208
hsa-miR-19b-3p	hsa-miR-19b-3p_ENSG00000116679	ENSG00000116679	0.531586	51	5.9697e-05	4.22405	0.0848948
hsa-miR-6513-3p	hsa-miR-6513-3p_ENSG00000111215	ENSG00000111215	0.531563	51	5.97492e-05	4.22367	0.0848948
hsa-miR-6087	hsa-miR-6087_ENSG00000155307	ENSG00000155307	0.531481	51	5.99349e-05	4.22232	0.084959
hsa-miR-21-3p	hsa-miR-21-3p_ENSG00000202538	ENSG00000202538	0.531427	51	6.00587e-05	4.22142	0.0850161
hsa-miR-199ab-3p	hsa-miR-199ab-3p_ENSG00000111676	ENSG00000111676	0.531368	51	6.0192e-05	4.22046	0.0851286
hsa-miR-454-5p	hsa-miR-454-5p_ENSG00000202538	ENSG00000202538	0.531323	51	6.02953e-05	4.21972	0.0851378
hsa-miR-4448	hsa-miR-4448_ENSG00000116954	ENSG00000116954	0.531282	51	6.03887e-05	4.21904	0.0851788
hsa-miR-342-3p	hsa-miR-342-3p_ENSG00000173762	ENSG00000173762	0.531157	51	6.0676e-05	4.21698	0.0853433
hsa-miR-30e-3p	hsa-miR-30e-3p_ENSG00000025039	ENSG00000025039	0.531157	51	6.06762e-05	4.21698	0.0853433
hsa-miR-342-3p	hsa-miR-342-3p_ENSG00000176022	ENSG00000176022	0.531097	51	6.08148e-05	4.21599	0.0853433
hsa-miR-342-3p	hsa-miR-342-3p_ENSG00000244716	ENSG00000244716	0.531003	51	6.10324e-05	4.21444	0.0855534
hsa-miR-223-3p	hsa-miR-223-3p_ENSG00000173545	ENSG00000173545	0.530774	51	6.15643e-05	4.21067	0.0859331
hsa-miR-375	hsa-miR-375_ENSG00000184384	ENSG00000184384	0.530735	51	6.16541e-05	4.21004	0.0859331
hsa-miR-18b-3p	hsa-miR-18b-3p_ENSG00000187953	ENSG00000187953	0.530732	51	6.1662e-05	4.20998	0.0859331
hsa-miR-6803-3p	hsa-miR-6803-3p_ENSG00000189114	ENSG00000189114	0.530702	51	6.1732e-05	4.20949	0.0859331
hsa-miR-20b-5p	hsa-miR-20b-5p_ENSG00000133302	ENSG00000133302	0.530683	51	6.17769e-05	4.20917	0.0859331
hsa-miR-199ab-3p	hsa-miR-199ab-3p_ENSG00000188986	ENSG00000188986	0.530677	51	6.17915e-05	4.20907	0.0859331
hsa-miR-17-3p	hsa-miR-17-3p_ENSG00000124733	ENSG00000124733	0.530575	51	6.20303e-05	4.2074	0.0859898
hsa-miR-15b-5p	hsa-miR-15b-5p_ENSG00000112305	ENSG00000112305	0.530562	51	6.20609e-05	4.20718	0.0859898
hsa-miR-146b-3p	hsa-miR-146b-3p_ENSG00000012124	ENSG00000012124	0.530522	51	6.2153e-05	4.20654	0.0859898
hsa-miR-146b-3p	hsa-miR-146b-3p_ENSG00000166197	ENSG00000166197	0.530517	51	6.21663e-05	4.20644	0.0859898
hsa-miR-624-5p	hsa-miR-624-5p_ENSG00000216285	ENSG00000216285	0.530275	51	6.27367e-05	4.20248	0.0863454
hsa-miR-199ab-3p	hsa-miR-199ab-3p_ENSG00000163513	ENSG00000163513	0.530191	51	6.29364e-05	4.2011	0.0863454
hsa-miR-326	hsa-miR-326_ENSG00000196588	ENSG00000196588	0.530167	51	6.29948e-05	4.20069	0.0863454
hsa-miR-199b-5p	hsa-miR-199b-5p_ENSG00000037749	ENSG00000037749	0.530167	51	6.2995e-05	4.20069	0.0863454
hsa-miR-320a	hsa-miR-320a_ENSG00000046651	ENSG00000046651	0.530121	51	6.31044e-05	4.19994	0.0863454
hsa-miR-320a	hsa-miR-320a_ENSG00000099917	ENSG00000099917	0.530087	51	6.31854e-05	4.19938	0.0863454
hsa-miR-624-5p	hsa-miR-624-5p_ENSG00000116030	ENSG00000116030	0.530021	51	6.33424e-05	4.19831	0.0863454
hsa-miR-125a-5p	hsa-miR-125a-5p_ENSG00000136451	ENSG00000136451	0.530017	51	6.33522e-05	4.19824	0.0863454
hsa-miR-378a-3p	hsa-miR-378a-3p_ENSG00000180357	ENSG00000180357	0.529992	51	6.34133e-05	4.19782	0.0863454
hsa-miR-576-5p	hsa-miR-576-5p_ENSG00000146676	ENSG00000146676	0.529972	51	6.34606e-05	4.1975	0.0863454
hsa-miR-20b-5p	hsa-miR-20b-5p_ENSG00000101928	ENSG00000101928	0.529953	51	6.35053e-05	4.19719	0.0863454
hsa-miR-320b	hsa-miR-320b_ENSG00000126457	ENSG00000126457	0.529902	51	6.36283e-05	4.19635	0.0863493
hsa-miR-1260b	hsa-miR-1260b_ENSG00000123933	ENSG00000123933	0.529851	51	6.37515e-05	4.19551	0.0863493
hsa-miR-3182	hsa-miR-3182_ENSG00000111790	ENSG00000111790	0.529774	51	6.39374e-05	4.19425	0.0863493
hsa-miR-199ab-3p	hsa-miR-199ab-3p_ENSG00000108819	ENSG00000108819	0.529698	51	6.41206e-05	4.193	0.0863493
hsa-miR-4448	hsa-miR-4448_ENSG00000120306	ENSG00000120306	0.529596	51	6.43674e-05	4.19133	0.0863493
hsa-miR-342-3p	hsa-miR-342-3p_ENSG00000276737	ENSG00000276737	0.529578	51	6.44127e-05	4.19103	0.0863493
hsa-miR-550a-5p	hsa-miR-550a-5p_ENSG00000119689	ENSG00000119689	0.529537	51	6.45104e-05	4.19037	0.0863493
hsa-miR-199ab-3p	hsa-miR-199ab-3p_ENSG00000120913	ENSG00000120913	0.529524	51	6.45439e-05	4.19014	0.0863493
hsa-miR-20b-5p	hsa-miR-20b-5p_ENSG00000113810	ENSG00000113810	0.5295	51	6.46007e-05	4.18976	0.086351
hsa-miR-342-3p	hsa-miR-342-3p_ENSG00000116191	ENSG00000116191	0.529456	51	6.47087e-05	4.18904	0.086351
hsa-miR-423-3p	hsa-miR-423-3p_ENSG00000147123	ENSG00000147123	0.529358	51	6.49473e-05	4.18744	0.0865964
hsa-miR-148b-5p	hsa-miR-148b-5p_ENSG00000143158	ENSG00000143158	0.529207	51	6.53179e-05	4.18497	0.0866993
hsa-miR-454-3p	hsa-miR-454-3p_ENSG00000228340	ENSG00000228340	0.529155	51	6.54475e-05	4.18411	0.0866993
hsa-miR-199ab-3p	hsa-miR-199ab-3p_ENSG00000068724	ENSG00000068724	0.529154	51	6.54495e-05	4.18409	0.0866993
hsa-miR-150-5p	hsa-miR-150-5p_ENSG00000067704	ENSG00000067704	0.529122	51	6.55278e-05	4.18357	0.0866993
hsa-miR-574-3p	hsa-miR-574-3p_ENSG00000132017	ENSG00000132017	0.529077	51	6.56403e-05	4.18283	0.0866993
hsa-miR-4448	hsa-miR-4448_ENSG00000166507	ENSG00000166507	0.529061	51	6.56787e-05	4.18258	0.0866993
hsa-miR-146b-3p	hsa-miR-146b-3p_ENSG00000006062	ENSG00000006062	0.529045	51	6.57192e-05	4.18231	0.0866993
hsa-miR-1260b	hsa-miR-1260b_ENSG00000213885	ENSG00000213885	0.528994	51	6.58455e-05	4.18147	0.0866993
hsa-miR-1307-5p	hsa-miR-1307-5p_ENSG00000105281	ENSG00000105281	0.528969	51	6.59075e-05	4.18107	0.0867089
hsa-miR-4775	hsa-miR-4775_ENSG00000160307	ENSG00000160307	0.528915	51	6.60422e-05	4.18018	0.0867871
hsa-miR-4448	hsa-miR-4448_ENSG00000124380	ENSG00000124380	0.528869	51	6.61549e-05	4.17944	0.0867871
hsa-miR-6511b-3p	hsa-miR-6511b-3p_ENSG00000071655	ENSG00000071655	0.528866	51	6.61631e-05	4.17938	0.0867871
hsa-miR-423-3p	hsa-miR-423-3p_ENSG00000149136	ENSG00000149136	0.528857	51	6.61861e-05	4.17923	0.0867871
hsa-miR-146b-3p	hsa-miR-146b-3p_ENSG00000143799	ENSG00000143799	0.528813	51	6.6296e-05	4.17851	0.0867943
hsa-miR-150-5p	hsa-miR-150-5p_ENSG00000269404	ENSG00000269404	0.528796	51	6.63381e-05	4.17824	0.0867943
hsa-miR-1260b	hsa-miR-1260b_ENSG00000109787	ENSG00000109787	0.528697	51	6.6587e-05	4.17661	0.0868307
hsa-miR-3195	hsa-miR-3195_ENSG00000183963	ENSG00000183963	0.528665	51	6.66668e-05	4.17609	0.0868307
hsa-miR-146b-3p	hsa-miR-146b-3p_ENSG00000167257	ENSG00000167257	0.528645	51	6.67159e-05	4.17577	0.0868307
hsa-miR-223-3p	hsa-miR-223-3p_ENSG00000241839	ENSG00000241839	0.528629	51	6.67562e-05	4.17551	0.0868307
hsa-miR-20b-5p	hsa-miR-20b-5p_ENSG00000161813	ENSG00000161813	0.528582	51	6.6875e-05	4.17474	0.0868307
hsa-miR-627-3p	hsa-miR-627-3p_ENSG00000174917	ENSG00000174917	0.528553	51	6.69471e-05	4.17427	0.0868307
hsa-miR-375	hsa-miR-375_ENSG00000172175	ENSG00000172175	0.528523	51	6.70232e-05	4.17377	0.0868307
hsa-miR-30e-3p	hsa-miR-30e-3p_ENSG00000170571	ENSG00000170571	0.528514	51	6.70455e-05	4.17363	0.0868307
hsa-miR-3195	hsa-miR-3195_ENSG00000182400	ENSG00000182400	0.528502	51	6.70765e-05	4.17343	0.0868307
hsa-miR-4448	hsa-miR-4448_ENSG00000156170	ENSG00000156170	0.528291	51	6.76091e-05	4.17	0.0869335
hsa-miR-146b-3p	hsa-miR-146b-3p_ENSG00000126882	ENSG00000126882	0.528203	51	6.78347e-05	4.16855	0.0869335
hsa-miR-199ab-3p	hsa-miR-199ab-3p_ENSG00000105223	ENSG00000105223	0.528177	51	6.79016e-05	4.16812	0.0869335
hsa-miR-15b-5p	hsa-miR-15b-5p_ENSG00000126858	ENSG00000126858	0.528121	51	6.80447e-05	4.16721	0.0869335
hsa-miR-378a-3p	hsa-miR-378a-3p_ENSG00000138796	ENSG00000138796	0.528099	51	6.81009e-05	4.16685	0.0869335
hsa-miR-150-5p	hsa-miR-150-5p_ENSG00000160799	ENSG00000160799	0.527999	51	6.83567e-05	4.16522	0.0869335
hsa-miR-342-3p	hsa-miR-342-3p_ENSG00000087365	ENSG00000087365	0.527913	51	6.85771e-05	4.16382	0.0871099
hsa-miR-199b-5p	hsa-miR-199b-5p_ENSG00000213722	ENSG00000213722	0.527854	51	6.87294e-05	4.16286	0.0872335
hsa-miR-1307-3p	hsa-miR-1307-3p_ENSG00000168734	ENSG00000168734	0.527778	51	6.89256e-05	4.16162	0.0874125
hsa-miR-146b-3p	hsa-miR-146b-3p_ENSG00000244716	ENSG00000244716	0.527752	51	6.89931e-05	4.16119	0.087428
hsa-miR-6087	hsa-miR-6087_ENSG00000179388	ENSG00000179388	0.527673	51	6.91987e-05	4.1599	0.0876185
hsa-miR-342-5p	hsa-miR-342-5p_ENSG00000137078	ENSG00000137078	0.527512	51	6.96157e-05	4.15729	0.0878656
hsa-miR-1260b	hsa-miR-1260b_ENSG00000102575	ENSG00000102575	0.527477	51	6.97073e-05	4.15672	0.0878801
hsa-miR-576-5p	hsa-miR-576-5p_ENSG00000158290	ENSG00000158290	0.527423	51	6.98492e-05	4.15584	0.0878801
hsa-miR-342-3p	hsa-miR-342-3p_ENSG00000223865	ENSG00000223865	0.527381	51	6.9959e-05	4.15516	0.0879485
hsa-miR-320b	hsa-miR-320b_ENSG00000095585	ENSG00000095585	0.527347	51	7.00479e-05	4.1546	0.0879904
hsa-miR-1260b	hsa-miR-1260b_ENSG00000130159	ENSG00000130159	0.527254	51	7.02917e-05	4.1531	0.0882266
hsa-miR-6775-3p	hsa-miR-6775-3p_ENSG00000162441	ENSG00000162441	0.527215	51	7.03967e-05	4.15245	0.0882886
hsa-miR-1260b	hsa-miR-1260b_ENSG00000158828	ENSG00000158828	0.527187	51	7.04701e-05	4.152	0.0883106
hsa-miR-4448	hsa-miR-4448_ENSG00000172893	ENSG00000172893	0.527157	51	7.05497e-05	4.15151	0.0883268
hsa-miR-3195	hsa-miR-3195_ENSG00000112299	ENSG00000112299	0.52714	51	7.05945e-05	4.15123	0.0883268
hsa-miR-1260b	hsa-miR-1260b_ENSG00000158578	ENSG00000158578	0.527098	51	7.07054e-05	4.15055	0.0883449
hsa-miR-877-5p	hsa-miR-877-5p_ENSG00000271425	ENSG00000271425	0.527058	51	7.08107e-05	4.1499	0.0883449
hsa-miR-342-3p	hsa-miR-342-3p_ENSG00000196700	ENSG00000196700	0.527049	51	7.08342e-05	4.14976	0.0883449
hsa-miR-326	hsa-miR-326_ENSG00000116990	ENSG00000116990	0.526928	51	7.11563e-05	4.14779	0.0885401
hsa-miR-19b-3p	hsa-miR-19b-3p_ENSG00000169902	ENSG00000169902	0.526865	51	7.13242e-05	4.14676	0.0886098
hsa-miR-6511b-3p	hsa-miR-6511b-3p_ENSG00000103168	ENSG00000103168	0.52684	51	7.13918e-05	4.14635	0.0886242
hsa-miR-342-3p	hsa-miR-342-3p_ENSG00000173660	ENSG00000173660	0.52678	51	7.15516e-05	4.14538	0.0886837
hsa-miR-6842-3p	hsa-miR-6842-3p_ENSG00000211725	ENSG00000211725	0.526665	51	7.18601e-05	4.14351	0.0887946
hsa-miR-146b-3p	hsa-miR-146b-3p_ENSG00000119866	ENSG00000119866	0.526595	51	7.20481e-05	4.14238	0.0887946
hsa-miR-1307-5p	hsa-miR-1307-5p_ENSG00000196453	ENSG00000196453	0.526562	51	7.21377e-05	4.14184	0.0887946
hsa-miR-3182	hsa-miR-3182_ENSG00000028839	ENSG00000028839	0.526557	51	7.21514e-05	4.14176	0.0887946
hsa-miR-598-3p	hsa-miR-598-3p_ENSG00000197818	ENSG00000197818	0.526538	51	7.22016e-05	4.14145	0.0887946
hsa-miR-146b-3p	hsa-miR-146b-3p_ENSG00000227507	ENSG00000227507	0.526472	51	7.23791e-05	4.14039	0.0888748
hsa-miR-17-3p	hsa-miR-17-3p_ENSG00000242071	ENSG00000242071	0.526451	51	7.24368e-05	4.14004	0.0888768
hsa-miR-4448	hsa-miR-4448_ENSG00000198018	ENSG00000198018	0.526342	51	7.27321e-05	4.13827	0.0890743
hsa-miR-98-5p	hsa-miR-98-5p_ENSG00000188647	ENSG00000188647	0.526305	51	7.28329e-05	4.13767	0.0890858
hsa-miR-342-5p	hsa-miR-342-5p_ENSG00000196628	ENSG00000196628	0.526267	51	7.29363e-05	4.13706	0.0890858
hsa-miR-146b-3p	hsa-miR-146b-3p_ENSG00000278705	ENSG00000278705	0.526216	51	7.30743e-05	4.13624	0.0890858
hsa-miR-6087	hsa-miR-6087_ENSG00000101187	ENSG00000101187	0.526137	51	7.32907e-05	4.13495	0.0890858
hsa-miR-181c-5p	hsa-miR-181c-5p_ENSG00000139826	ENSG00000139826	0.526137	51	7.32925e-05	4.13494	0.0890858
hsa-miR-1260b	hsa-miR-1260b_ENSG00000071564	ENSG00000071564	0.52612	51	7.33383e-05	4.13467	0.0890858
hsa-miR-146b-3p	hsa-miR-146b-3p_ENSG00000163026	ENSG00000163026	0.526045	51	7.35426e-05	4.13346	0.0891637
hsa-miR-1260b	hsa-miR-1260b_ENSG00000168159	ENSG00000168159	0.526017	51	7.36207e-05	4.133	0.0891637
hsa-miR-146b-3p	hsa-miR-146b-3p_ENSG00000101224	ENSG00000101224	0.52593	51	7.38593e-05	4.13159	0.089231
hsa-miR-320b	hsa-miR-320b_ENSG00000055483	ENSG00000055483	0.525912	51	7.39085e-05	4.13131	0.089231
hsa-miR-181c-5p	hsa-miR-181c-5p_ENSG00000165997	ENSG00000165997	0.525856	51	7.40646e-05	4.13039	0.0892527
hsa-miR-20b-5p	hsa-miR-20b-5p_ENSG00000198336	ENSG00000198336	0.525817	51	7.41728e-05	4.12976	0.0892527
hsa-miR-150-5p	hsa-miR-150-5p_ENSG00000154511	ENSG00000154511	0.525681	51	7.45482e-05	4.12756	0.0892527
hsa-miR-342-3p	hsa-miR-342-3p_ENSG00000275342	ENSG00000275342	0.525655	51	7.46206e-05	4.12714	0.0892527
hsa-miR-142-3p	hsa-miR-142-3p_ENSG00000164687	ENSG00000164687	0.525603	51	7.47648e-05	4.1263	0.0893118
hsa-miR-25-3p	hsa-miR-25-3p_ENSG00000049323	ENSG00000049323	0.525453	51	7.5186e-05	4.12386	0.0896122
hsa-miR-342-3p	hsa-miR-342-3p_ENSG00000130811	ENSG00000130811	0.525243	51	7.5775e-05	4.12047	0.0901638
hsa-miR-454-3p	hsa-miR-454-3p_ENSG00000143952	ENSG00000143952	0.525211	51	7.5866e-05	4.11995	0.0901638
hsa-miR-342-3p	hsa-miR-342-3p_ENSG00000125352	ENSG00000125352	0.525207	51	7.58765e-05	4.11989	0.0901638
hsa-miR-342-3p	hsa-miR-342-3p_ENSG00000180626	ENSG00000180626	0.525143	51	7.6057e-05	4.11886	0.0901747
hsa-miR-1260b	hsa-miR-1260b_ENSG00000180089	ENSG00000180089	0.525099	51	7.61808e-05	4.11815	0.0901747
hsa-miR-15b-5p	hsa-miR-15b-5p_ENSG00000234073	ENSG00000234073	0.52505	51	7.6321e-05	4.11736	0.0901747
hsa-miR-150-5p	hsa-miR-150-5p_ENSG00000125835	ENSG00000125835	0.525036	51	7.63623e-05	4.11712	0.0901747
hsa-miR-320b	hsa-miR-320b_ENSG00000258890	ENSG00000258890	0.525027	51	7.63861e-05	4.11699	0.0901747
hsa-miR-199ab-3p	hsa-miR-199ab-3p_ENSG00000186470	ENSG00000186470	0.524953	51	7.65965e-05	4.11579	0.0901747
hsa-miR-320b	hsa-miR-320b_ENSG00000178104	ENSG00000178104	0.524951	51	7.66035e-05	4.11575	0.0901747
hsa-miR-576-5p	hsa-miR-576-5p_ENSG00000202538	ENSG00000202538	0.524846	51	7.69013e-05	4.11407	0.0901747
hsa-miR-146b-3p	hsa-miR-146b-3p_ENSG00000198315	ENSG00000198315	0.524845	51	7.69045e-05	4.11405	0.0901747
hsa-miR-4448	hsa-miR-4448_ENSG00000130766	ENSG00000130766	0.524834	51	7.69363e-05	4.11387	0.0901747
hsa-miR-1260b	hsa-miR-1260b_ENSG00000266412	ENSG00000266412	0.524764	51	7.71377e-05	4.11273	0.0901747
hsa-miR-150-5p	hsa-miR-150-5p_ENSG00000105369	ENSG00000105369	0.524764	51	7.71381e-05	4.11273	0.0901747
hsa-miR-6511b-3p	hsa-miR-6511b-3p_ENSG00000119401	ENSG00000119401	0.52474	51	7.7205e-05	4.11235	0.0901863
hsa-miR-199b-5p	hsa-miR-199b-5p_ENSG00000115590	ENSG00000115590	0.524563	51	7.77162e-05	4.10949	0.0903836
hsa-miR-342-3p	hsa-miR-342-3p_ENSG00000156738	ENSG00000156738	0.524512	51	7.78623e-05	4.10867	0.090487
hsa-miR-146b-3p	hsa-miR-146b-3p_ENSG00000146834	ENSG00000146834	0.524489	51	7.79292e-05	4.1083	0.0904985
hsa-miR-3173-5p	hsa-miR-3173-5p_ENSG00000101246	ENSG00000101246	0.52436	51	7.8303e-05	4.10622	0.0905774
hsa-miR-326	hsa-miR-326_ENSG00000181830	ENSG00000181830	0.524353	51	7.83231e-05	4.10611	0.0905774
hsa-miR-1260b	hsa-miR-1260b_ENSG00000155252	ENSG00000155252	0.524328	51	7.83975e-05	4.1057	0.0905774
hsa-miR-1260b	hsa-miR-1260b_ENSG00000103363	ENSG00000103363	0.524284	51	7.8525e-05	4.10499	0.0906192
hsa-miR-148b-5p	hsa-miR-148b-5p_ENSG00000169733	ENSG00000169733	0.524276	51	7.85481e-05	4.10486	0.0906192
hsa-miR-146b-3p	hsa-miR-146b-3p_ENSG00000105369	ENSG00000105369	0.524232	51	7.86767e-05	4.10415	0.0907015
hsa-miR-223-3p	hsa-miR-223-3p_ENSG00000170345	ENSG00000170345	0.524165	51	7.88732e-05	4.10307	0.0907959
hsa-miR-576-5p	hsa-miR-576-5p_ENSG00000177576	ENSG00000177576	0.524118	51	7.90088e-05	4.10232	0.0907996
hsa-miR-342-3p	hsa-miR-342-3p_ENSG00000198286	ENSG00000198286	0.524085	51	7.91057e-05	4.10179	0.0907996
hsa-miR-326	hsa-miR-326_ENSG00000130313	ENSG00000130313	0.524025	51	7.92833e-05	4.10082	0.0909299
hsa-miR-1260b	hsa-miR-1260b_ENSG00000174123	ENSG00000174123	0.523971	51	7.94427e-05	4.09995	0.0909299
hsa-miR-342-3p	hsa-miR-342-3p_ENSG00000070047	ENSG00000070047	0.523947	51	7.95123e-05	4.09957	0.0909299
hsa-miR-1229-3p	hsa-miR-1229-3p_ENSG00000235499	ENSG00000235499	0.523876	51	7.97224e-05	4.09842	0.0909299
hsa-miR-328-3p	hsa-miR-328-3p_ENSG00000112033	ENSG00000112033	0.523858	51	7.97766e-05	4.09812	0.0909299
hsa-miR-130a-3p	hsa-miR-130a-3p_ENSG00000143183	ENSG00000143183	0.523822	51	7.98812e-05	4.09756	0.0909299
hsa-miR-1260b	hsa-miR-1260b_ENSG00000214253	ENSG00000214253	0.523744	51	8.01143e-05	4.09629	0.0909299
hsa-miR-532-5p	hsa-miR-532-5p_ENSG00000158457	ENSG00000158457	0.523724	51	8.01718e-05	4.09598	0.0909299
hsa-miR-342-3p	hsa-miR-342-3p_ENSG00000196126	ENSG00000196126	0.523685	51	8.0289e-05	4.09534	0.0909299
hsa-miR-532-5p	hsa-miR-532-5p_ENSG00000219481	ENSG00000219481	0.523678	51	8.03099e-05	4.09523	0.0909299
hsa-miR-223-3p	hsa-miR-223-3p_ENSG00000140931	ENSG00000140931	0.523636	51	8.04328e-05	4.09457	0.0909352
hsa-miR-320b	hsa-miR-320b_ENSG00000129197	ENSG00000129197	0.523573	51	8.06234e-05	4.09354	0.0909352
hsa-miR-6089	hsa-miR-6089_ENSG00000054793	ENSG00000054793	0.52356	51	8.06597e-05	4.09334	0.0909352
hsa-miR-4448	hsa-miR-4448_ENSG00000079385	ENSG00000079385	0.523502	51	8.08341e-05	4.09241	0.0909352
hsa-miR-454-5p	hsa-miR-454-5p_ENSG00000160307	ENSG00000160307	0.523497	51	8.08482e-05	4.09233	0.0909352
hsa-miR-25-3p	hsa-miR-25-3p_ENSG00000115504	ENSG00000115504	0.52349	51	8.08705e-05	4.09221	0.0909352
hsa-miR-3182	hsa-miR-3182_ENSG00000070540	ENSG00000070540	0.523472	51	8.09249e-05	4.09192	0.0909352
hsa-miR-146b-3p	hsa-miR-146b-3p_ENSG00000172575	ENSG00000172575	0.523426	51	8.10609e-05	4.09119	0.0909352
hsa-miR-320b	hsa-miR-320b_ENSG00000122965	ENSG00000122965	0.523376	51	8.12108e-05	4.09039	0.0910388
hsa-miR-210-5p	hsa-miR-210-5p_ENSG00000204152	ENSG00000204152	0.523338	51	8.13252e-05	4.08978	0.0910996
hsa-miR-375	hsa-miR-375_ENSG00000159445	ENSG00000159445	0.523232	51	8.16448e-05	4.08807	0.091196
hsa-miR-199b-5p	hsa-miR-199b-5p_ENSG00000096060	ENSG00000096060	0.523158	51	8.18701e-05	4.08687	0.091196
hsa-miR-146b-3p	hsa-miR-146b-3p_ENSG00000090263	ENSG00000090263	0.523153	51	8.18848e-05	4.0868	0.091196
hsa-miR-342-3p	hsa-miR-342-3p_ENSG00000100353	ENSG00000100353	0.52315	51	8.18945e-05	4.08675	0.091196
hsa-miR-423-3p	hsa-miR-423-3p_ENSG00000182196	ENSG00000182196	0.523129	51	8.19589e-05	4.0864	0.091196
hsa-miR-181c-5p	hsa-miR-181c-5p_ENSG00000072401	ENSG00000072401	0.523108	51	8.20218e-05	4.08607	0.091196
hsa-miR-324-3p	hsa-miR-324-3p_ENSG00000256338	ENSG00000256338	0.523101	51	8.20421e-05	4.08596	0.091196
hsa-miR-146b-3p	hsa-miR-146b-3p_ENSG00000282939	ENSG00000282939	0.523088	51	8.20811e-05	4.08576	0.091196
hsa-miR-624-5p	hsa-miR-624-5p_ENSG00000111897	ENSG00000111897	0.523047	51	8.22071e-05	4.08509	0.091196
hsa-miR-15b-5p	hsa-miR-15b-5p_ENSG00000133794	ENSG00000133794	0.523016	51	8.23017e-05	4.08459	0.091196
hsa-miR-576-5p	hsa-miR-576-5p_ENSG00000276136	ENSG00000276136	0.522887	51	8.26956e-05	4.08252	0.091196
hsa-miR-223-3p	hsa-miR-223-3p_ENSG00000116863	ENSG00000116863	0.522806	51	8.2941e-05	4.08123	0.091196
hsa-miR-874-3p	hsa-miR-874-3p_ENSG00000112033	ENSG00000112033	0.522781	51	8.30178e-05	4.08083	0.091196
hsa-miR-1260b	hsa-miR-1260b_ENSG00000130830	ENSG00000130830	0.522758	51	8.30883e-05	4.08046	0.091196
hsa-miR-4448	hsa-miR-4448_ENSG00000029993	ENSG00000029993	0.522724	51	8.31925e-05	4.07992	0.091196
hsa-miR-326	hsa-miR-326_ENSG00000171206	ENSG00000171206	0.522705	51	8.32509e-05	4.07961	0.091196
hsa-miR-181c-5p	hsa-miR-181c-5p_ENSG00000126858	ENSG00000126858	0.52263	51	8.34829e-05	4.0784	0.0912149
hsa-miR-500a-5p	hsa-miR-500a-5p_ENSG00000161217	ENSG00000161217	0.52263	51	8.3483e-05	4.0784	0.0912149
hsa-miR-326	hsa-miR-326_ENSG00000175886	ENSG00000175886	0.522606	51	8.35561e-05	4.07802	0.0912149
hsa-miR-4732-3p	hsa-miR-4732-3p_ENSG00000111145	ENSG00000111145	0.522517	51	8.38333e-05	4.07658	0.0912737
hsa-miR-1307-5p	hsa-miR-1307-5p_ENSG00000130165	ENSG00000130165	0.522428	51	8.41084e-05	4.07516	0.0912737
hsa-miR-320b	hsa-miR-320b_ENSG00000147138	ENSG00000147138	0.522427	51	8.4112e-05	4.07514	0.0912737
hsa-miR-1260b	hsa-miR-1260b_ENSG00000158850	ENSG00000158850	0.5224	51	8.4196e-05	4.07471	0.0912737
hsa-miR-375	hsa-miR-375_ENSG00000124181	ENSG00000124181	0.522342	51	8.43757e-05	4.07378	0.0912737
hsa-miR-1226-3p	hsa-miR-1226-3p_ENSG00000198945	ENSG00000198945	0.522317	51	8.44516e-05	4.07339	0.0912737
hsa-miR-181a-2-3p	hsa-miR-181a-2-3p_ENSG00000143418	ENSG00000143418	0.522269	51	8.46028e-05	4.07262	0.0912737
hsa-miR-98-5p	hsa-miR-98-5p_ENSG00000213047	ENSG00000213047	0.522266	51	8.46133e-05	4.07256	0.0912737
hsa-miR-5010-3p	hsa-miR-5010-3p_ENSG00000117560	ENSG00000117560	0.522229	51	8.47281e-05	4.07197	0.0912737
hsa-miR-1260b	hsa-miR-1260b_ENSG00000181035	ENSG00000181035	0.522217	51	8.47661e-05	4.07178	0.0912737
hsa-miR-199b-5p	hsa-miR-199b-5p_ENSG00000164120	ENSG00000164120	0.522194	51	8.48377e-05	4.07141	0.0912737
hsa-miR-4448	hsa-miR-4448_ENSG00000148773	ENSG00000148773	0.522181	51	8.48776e-05	4.07121	0.0912737
hsa-miR-502-3p	hsa-miR-502-3p_ENSG00000240303	ENSG00000240303	0.5221	51	8.51308e-05	4.06991	0.0914515
hsa-miR-6087	hsa-miR-6087_ENSG00000096006	ENSG00000096006	0.522091	51	8.51585e-05	4.06977	0.0914515
hsa-miR-92a-3p	hsa-miR-92a-3p_ENSG00000160072	ENSG00000160072	0.522037	51	8.53279e-05	4.06891	0.0915714
hsa-miR-199b-5p	hsa-miR-199b-5p_ENSG00000188725	ENSG00000188725	0.521948	51	8.56097e-05	4.06748	0.0917094
hsa-miR-4448	hsa-miR-4448_ENSG00000101425	ENSG00000101425	0.521927	51	8.5677e-05	4.06714	0.0917094
hsa-miR-6775-3p	hsa-miR-6775-3p_ENSG00000071655	ENSG00000071655	0.52191	51	8.57288e-05	4.06687	0.0917094
hsa-miR-223-3p	hsa-miR-223-3p_ENSG00000119541	ENSG00000119541	0.521905	51	8.5746e-05	4.06679	0.0917094
hsa-miR-19b-3p	hsa-miR-19b-3p_ENSG00000154359	ENSG00000154359	0.521869	51	8.58574e-05	4.06622	0.0917667
hsa-miR-181c-5p	hsa-miR-181c-5p_ENSG00000165169	ENSG00000165169	0.521796	51	8.60888e-05	4.06505	0.09189
hsa-miR-199ab-3p	hsa-miR-199ab-3p_ENSG00000211786	ENSG00000211786	0.521727	51	8.63082e-05	4.06395	0.0919114
hsa-miR-150-5p	hsa-miR-150-5p_ENSG00000137078	ENSG00000137078	0.521719	51	8.6334e-05	4.06382	0.0919114
hsa-miR-425-5p	hsa-miR-425-5p_ENSG00000088035	ENSG00000088035	0.521569	51	8.68137e-05	4.06141	0.0920249
hsa-miR-1260b	hsa-miR-1260b_ENSG00000179262	ENSG00000179262	0.521565	51	8.68238e-05	4.06136	0.0920249
hsa-miR-150-5p	hsa-miR-150-5p_ENSG00000115306	ENSG00000115306	0.521551	51	8.68701e-05	4.06113	0.0920249
hsa-miR-199ab-3p	hsa-miR-199ab-3p_ENSG00000130313	ENSG00000130313	0.521523	51	8.69593e-05	4.06068	0.0920249
hsa-miR-150-5p	hsa-miR-150-5p_ENSG00000158526	ENSG00000158526	0.521461	51	8.71576e-05	4.05969	0.0921613
hsa-miR-4448	hsa-miR-4448_ENSG00000253214	ENSG00000253214	0.521414	51	8.73076e-05	4.05895	0.0922583
hsa-miR-99b-5p	hsa-miR-99b-5p_ENSG00000089050	ENSG00000089050	0.521327	51	8.75874e-05	4.05756	0.0923119
hsa-miR-1260b	hsa-miR-1260b_ENSG00000228801	ENSG00000228801	0.521318	51	8.76184e-05	4.0574	0.0923119
hsa-miR-181c-5p	hsa-miR-181c-5p_ENSG00000102010	ENSG00000102010	0.521308	51	8.76497e-05	4.05725	0.0923119
hsa-miR-1260b	hsa-miR-1260b_ENSG00000196890	ENSG00000196890	0.521127	51	8.82352e-05	4.05436	0.0924576
hsa-miR-624-5p	hsa-miR-624-5p_ENSG00000138463	ENSG00000138463	0.521121	51	8.8255e-05	4.05426	0.0924576
hsa-miR-3182	hsa-miR-3182_ENSG00000236320	ENSG00000236320	0.521084	51	8.83735e-05	4.05368	0.0924595
hsa-miR-1307-3p	hsa-miR-1307-3p_ENSG00000084693	ENSG00000084693	0.52102	51	8.85818e-05	4.05266	0.0925474
hsa-miR-4448	hsa-miR-4448_ENSG00000179918	ENSG00000179918	0.520988	51	8.86864e-05	4.05214	0.0925474
hsa-miR-126-5p	hsa-miR-126-5p_ENSG00000115084	ENSG00000115084	0.520981	51	8.87092e-05	4.05203	0.0925474
hsa-miR-326	hsa-miR-326_ENSG00000261371	ENSG00000261371	0.52092	51	8.89078e-05	4.05106	0.0925474
hsa-miR-4448	hsa-miR-4448_ENSG00000109466	ENSG00000109466	0.520915	51	8.8925e-05	4.05098	0.0925474
hsa-miR-150-5p	hsa-miR-150-5p_ENSG00000070814	ENSG00000070814	0.520877	51	8.90494e-05	4.05037	0.0926161
hsa-miR-671-3p	hsa-miR-671-3p_ENSG00000188986	ENSG00000188986	0.520853	51	8.9127e-05	4.04999	0.0926359
hsa-miR-3182	hsa-miR-3182_ENSG00000178974	ENSG00000178974	0.520684	51	8.96816e-05	4.0473	0.0929693
hsa-miR-19b-3p	hsa-miR-19b-3p_ENSG00000160307	ENSG00000160307	0.520641	51	8.98252e-05	4.0466	0.0929693
hsa-miR-423-3p	hsa-miR-423-3p_ENSG00000250144	ENSG00000250144	0.520638	51	8.98344e-05	4.04656	0.0929693
hsa-miR-15b-5p	hsa-miR-15b-5p_ENSG00000251441	ENSG00000251441	0.520598	51	8.9966e-05	4.04592	0.0929693
hsa-miR-342-3p	hsa-miR-342-3p_ENSG00000154473	ENSG00000154473	0.520586	51	9.0004e-05	4.04574	0.0929693
hsa-miR-146b-3p	hsa-miR-146b-3p_ENSG00000249855	ENSG00000249855	0.520575	51	9.00407e-05	4.04556	0.0929693
hsa-miR-6087	hsa-miR-6087_ENSG00000116679	ENSG00000116679	0.520559	51	9.00933e-05	4.04531	0.0929693
hsa-miR-15b-5p	hsa-miR-15b-5p_ENSG00000255423	ENSG00000255423	0.520438	51	9.04959e-05	4.04337	0.0930017
hsa-miR-30e-3p	hsa-miR-30e-3p_ENSG00000169629	ENSG00000169629	0.520432	51	9.05167e-05	4.04327	0.0930017
hsa-miR-19b-3p	hsa-miR-19b-3p_ENSG00000037241	ENSG00000037241	0.520384	51	9.06731e-05	4.04252	0.0930017
hsa-miR-582-5p	hsa-miR-582-5p_ENSG00000198663	ENSG00000198663	0.520375	51	9.07051e-05	4.04237	0.0930017
hsa-miR-4448	hsa-miR-4448_ENSG00000122952	ENSG00000122952	0.520327	51	9.08658e-05	4.0416	0.0930017
hsa-miR-1226-3p	hsa-miR-1226-3p_ENSG00000139178	ENSG00000139178	0.520323	51	9.08793e-05	4.04154	0.0930017
hsa-miR-1260b	hsa-miR-1260b_ENSG00000105647	ENSG00000105647	0.520302	51	9.09471e-05	4.04121	0.0930017
hsa-miR-3195	hsa-miR-3195_ENSG00000090376	ENSG00000090376	0.520295	51	9.09712e-05	4.0411	0.0930017
hsa-miR-146b-3p	hsa-miR-146b-3p_ENSG00000125991	ENSG00000125991	0.520255	51	9.11054e-05	4.04046	0.0930017
hsa-miR-4448	hsa-miR-4448_ENSG00000123983	ENSG00000123983	0.520253	51	9.11126e-05	4.04042	0.0930017
hsa-miR-150-5p	hsa-miR-150-5p_ENSG00000139193	ENSG00000139193	0.520176	51	9.13684e-05	4.0392	0.0930017
hsa-miR-29a-3p	hsa-miR-29a-3p_ENSG00000148300	ENSG00000148300	0.520096	51	9.16381e-05	4.03792	0.0930017
hsa-miR-146b-3p	hsa-miR-146b-3p_ENSG00000107140	ENSG00000107140	0.52006	51	9.17586e-05	4.03735	0.0930017
hsa-miR-199ab-3p	hsa-miR-199ab-3p_ENSG00000144021	ENSG00000144021	0.520057	51	9.17687e-05	4.03731	0.0930017
hsa-miR-582-5p	hsa-miR-582-5p_ENSG00000170876	ENSG00000170876	0.519994	51	9.19805e-05	4.0363	0.0930697
hsa-miR-4448	hsa-miR-4448_ENSG00000102543	ENSG00000102543	0.519984	51	9.20121e-05	4.03616	0.0930697
hsa-miR-146b-3p	hsa-miR-146b-3p_ENSG00000196642	ENSG00000196642	0.519961	51	9.20899e-05	4.03579	0.093089
hsa-miR-17-3p	hsa-miR-17-3p_ENSG00000111671	ENSG00000111671	0.519797	51	9.26463e-05	4.03317	0.093266
hsa-miR-5701	hsa-miR-5701_ENSG00000136261	ENSG00000136261	0.519782	51	9.26976e-05	4.03293	0.093266
hsa-miR-6089	hsa-miR-6089_ENSG00000109220	ENSG00000109220	0.519736	51	9.28521e-05	4.03221	0.093266
hsa-miR-342-3p	hsa-miR-342-3p_ENSG00000136485	ENSG00000136485	0.519678	51	9.30494e-05	4.03129	0.093266
hsa-miR-150-5p	hsa-miR-150-5p_ENSG00000169567	ENSG00000169567	0.519659	51	9.31152e-05	4.03098	0.093266
hsa-miR-1260b	hsa-miR-1260b_ENSG00000117394	ENSG00000117394	0.519654	51	9.31324e-05	4.0309	0.093266
hsa-miR-223-3p	hsa-miR-223-3p_ENSG00000198406	ENSG00000198406	0.519597	51	9.33249e-05	4.03	0.093266
hsa-miR-1260b	hsa-miR-1260b_ENSG00000163026	ENSG00000163026	0.519495	51	9.36738e-05	4.02838	0.0934378
hsa-miR-582-5p	hsa-miR-582-5p_ENSG00000214975	ENSG00000214975	0.519423	51	9.39231e-05	4.02723	0.093442
hsa-miR-223-3p	hsa-miR-223-3p_ENSG00000198189	ENSG00000198189	0.519412	51	9.39609e-05	4.02705	0.093442
hsa-miR-6087	hsa-miR-6087_ENSG00000109220	ENSG00000109220	0.519321	51	9.42728e-05	4.02561	0.093442
hsa-miR-21-3p	hsa-miR-21-3p_ENSG00000155876	ENSG00000155876	0.519317	51	9.42869e-05	4.02555	0.093442
hsa-miR-342-3p	hsa-miR-342-3p_ENSG00000147138	ENSG00000147138	0.519316	51	9.42879e-05	4.02554	0.093442
hsa-miR-15b-5p	hsa-miR-15b-5p_ENSG00000281195	ENSG00000281195	0.519304	51	9.43306e-05	4.02535	0.093442
hsa-miR-15b-5p	hsa-miR-15b-5p_ENSG00000139826	ENSG00000139826	0.519297	51	9.43563e-05	4.02523	0.093442
hsa-miR-3195	hsa-miR-3195_ENSG00000144566	ENSG00000144566	0.519206	51	9.46697e-05	4.02379	0.093442
hsa-miR-150-5p	hsa-miR-150-5p_ENSG00000227081	ENSG00000227081	0.5192	51	9.46905e-05	4.02369	0.093442
hsa-miR-19b-3p	hsa-miR-19b-3p_ENSG00000184432	ENSG00000184432	0.519163	51	9.48175e-05	4.02311	0.093442
hsa-miR-6089	hsa-miR-6089_ENSG00000144566	ENSG00000144566	0.519159	51	9.48303e-05	4.02305	0.093442
hsa-miR-664a-3p	hsa-miR-664a-3p_ENSG00000114841	ENSG00000114841	0.519139	51	9.49021e-05	4.02272	0.093442
hsa-miR-6087	hsa-miR-6087_ENSG00000101425	ENSG00000101425	0.519126	51	9.49472e-05	4.02252	0.093442
hsa-miR-1260b	hsa-miR-1260b_ENSG00000135469	ENSG00000135469	0.519113	51	9.49899e-05	4.02232	0.093442
hsa-miR-146b-3p	hsa-miR-146b-3p_ENSG00000154473	ENSG00000154473	0.519092	51	9.50644e-05	4.02198	0.093442
hsa-miR-320b	hsa-miR-320b_ENSG00000196405	ENSG00000196405	0.519084	51	9.50937e-05	4.02185	0.093442
hsa-miR-320b	hsa-miR-320b_ENSG00000198695	ENSG00000198695	0.519023	51	9.53049e-05	4.02088	0.0935539
hsa-miR-146b-3p	hsa-miR-146b-3p_ENSG00000147955	ENSG00000147955	0.518971	51	9.54861e-05	4.02006	0.0935861
hsa-miR-223-3p	hsa-miR-223-3p_ENSG00000118197	ENSG00000118197	0.51894	51	9.55931e-05	4.01957	0.0935861
hsa-miR-342-3p	hsa-miR-342-3p_ENSG00000170989	ENSG00000170989	0.51894	51	9.55949e-05	4.01957	0.0935861
hsa-miR-3182	hsa-miR-3182_ENSG00000135070	ENSG00000135070	0.518906	51	9.57134e-05	4.01903	0.0936031
hsa-miR-150-5p	hsa-miR-150-5p_ENSG00000116455	ENSG00000116455	0.518901	51	9.57304e-05	4.01895	0.0936031
hsa-miR-6087	hsa-miR-6087_ENSG00000054793	ENSG00000054793	0.518807	51	9.60588e-05	4.01746	0.0938662
hsa-miR-146b-3p	hsa-miR-146b-3p_ENSG00000211796	ENSG00000211796	0.518743	51	9.62838e-05	4.01645	0.0939349
hsa-miR-5701	hsa-miR-5701_ENSG00000188986	ENSG00000188986	0.518723	51	9.63519e-05	4.01614	0.0939349
hsa-miR-191-5p	hsa-miR-191-5p_ENSG00000237190	ENSG00000237190	0.518701	51	9.64311e-05	4.01578	0.0939349
hsa-miR-342-3p	hsa-miR-342-3p_ENSG00000005844	ENSG00000005844	0.518645	51	9.66276e-05	4.0149	0.0939349
hsa-miR-146b-3p	hsa-miR-146b-3p_ENSG00000063046	ENSG00000063046	0.518633	51	9.66716e-05	4.0147	0.0939349
hsa-miR-19b-3p	hsa-miR-19b-3p_ENSG00000200320	ENSG00000200320	0.518577	51	9.68677e-05	4.01382	0.0939349
hsa-miR-146b-3p	hsa-miR-146b-3p_ENSG00000126756	ENSG00000126756	0.518573	51	9.68832e-05	4.01375	0.0939349
hsa-miR-4448	hsa-miR-4448_ENSG00000198604	ENSG00000198604	0.518552	51	9.69557e-05	4.01343	0.0939349
hsa-miR-664a-3p	hsa-miR-664a-3p_ENSG00000170571	ENSG00000170571	0.518532	51	9.70263e-05	4.01311	0.0939349
hsa-miR-199b-5p	hsa-miR-199b-5p_ENSG00000154710	ENSG00000154710	0.518531	51	9.70299e-05	4.01309	0.0939349
hsa-miR-342-3p	hsa-miR-342-3p_ENSG00000131634	ENSG00000131634	0.518522	51	9.70616e-05	4.01295	0.0939349
hsa-miR-20b-5p	hsa-miR-20b-5p_ENSG00000216937	ENSG00000216937	0.518481	51	9.72069e-05	4.0123	0.0939359
hsa-miR-98-5p	hsa-miR-98-5p_ENSG00000093167	ENSG00000093167	0.51845	51	9.73185e-05	4.0118	0.0939359
hsa-miR-423-3p	hsa-miR-423-3p_ENSG00000135272	ENSG00000135272	0.518441	51	9.73497e-05	4.01167	0.0939359
hsa-miR-146b-3p	hsa-miR-146b-3p_ENSG00000120942	ENSG00000120942	0.518433	51	9.73772e-05	4.01154	0.0939359
hsa-miR-181c-5p	hsa-miR-181c-5p_ENSG00000071243	ENSG00000071243	0.518415	51	9.74414e-05	4.01126	0.0939359
hsa-miR-15b-5p	hsa-miR-15b-5p_ENSG00000115520	ENSG00000115520	0.5184	51	9.7494e-05	4.01102	0.0939359
hsa-miR-550a-5p	hsa-miR-550a-5p_ENSG00000180357	ENSG00000180357	0.518368	51	9.7608e-05	4.01051	0.0939885
hsa-miR-146b-3p	hsa-miR-146b-3p_ENSG00000229119	ENSG00000229119	0.51835	51	9.76735e-05	4.01022	0.0939938
hsa-miR-1307-5p	hsa-miR-1307-5p_ENSG00000143224	ENSG00000143224	0.51832	51	9.77772e-05	4.00976	0.0939938
hsa-miR-146b-3p	hsa-miR-146b-3p_ENSG00000204252	ENSG00000204252	0.518303	51	9.78406e-05	4.00948	0.0939938
hsa-miR-320a	hsa-miR-320a_ENSG00000171791	ENSG00000171791	0.518235	51	9.8081e-05	4.00842	0.0939938
hsa-miR-223-3p	hsa-miR-223-3p_ENSG00000185753	ENSG00000185753	0.518233	51	9.80882e-05	4.00838	0.0939938
hsa-miR-199b-5p	hsa-miR-199b-5p_ENSG00000115604	ENSG00000115604	0.518163	51	9.83383e-05	4.00728	0.0939996
hsa-miR-181c-5p	hsa-miR-181c-5p_ENSG00000115604	ENSG00000115604	0.518152	51	9.83797e-05	4.00709	0.0939996
hsa-miR-150-5p	hsa-miR-150-5p_ENSG00000121895	ENSG00000121895	0.518121	51	9.84903e-05	4.00661	0.0939996
hsa-miR-19b-3p	hsa-miR-19b-3p_ENSG00000125629	ENSG00000125629	0.518088	51	9.86068e-05	4.00609	0.0939996
hsa-miR-98-5p	hsa-miR-98-5p_ENSG00000245958	ENSG00000245958	0.518058	51	9.87174e-05	4.00561	0.0939996
hsa-miR-1260b	hsa-miR-1260b_ENSG00000157954	ENSG00000157954	0.518015	51	9.88696e-05	4.00494	0.0939996
hsa-miR-1307-5p	hsa-miR-1307-5p_ENSG00000160293	ENSG00000160293	0.517975	51	9.90162e-05	4.00429	0.0939996
hsa-miR-15b-5p	hsa-miR-15b-5p_ENSG00000185219	ENSG00000185219	0.517938	51	9.91471e-05	4.00372	0.0939996
hsa-miR-4448	hsa-miR-4448_ENSG00000081019	ENSG00000081019	0.517931	51	9.91743e-05	4.0036	0.0939996
hsa-miR-210-5p	hsa-miR-210-5p_ENSG00000091592	ENSG00000091592	0.51793	51	9.91758e-05	4.00359	0.0939996
hsa-miR-320a	hsa-miR-320a_ENSG00000204152	ENSG00000204152	0.517915	51	9.9231e-05	4.00335	0.0939996
hsa-miR-150-5p	hsa-miR-150-5p_ENSG00000123136	ENSG00000123136	0.517892	51	9.9315e-05	4.00299	0.0939996
hsa-miR-375	hsa-miR-375_ENSG00000211716	ENSG00000211716	0.517822	51	9.95694e-05	4.00187	0.0939996
hsa-miR-1260b	hsa-miR-1260b_ENSG00000147400	ENSG00000147400	0.517815	51	9.95928e-05	4.00177	0.0939996
hsa-miR-146b-3p	hsa-miR-146b-3p_ENSG00000211734	ENSG00000211734	0.517813	51	9.96013e-05	4.00174	0.0939996
hsa-miR-223-3p	hsa-miR-223-3p_ENSG00000135823	ENSG00000135823	0.517784	51	9.97054e-05	4.00128	0.0939996
hsa-miR-210-5p	hsa-miR-210-5p_ENSG00000063244	ENSG00000063244	0.517779	51	9.97233e-05	4.0012	0.0939996
hsa-miR-425-5p	hsa-miR-425-5p_ENSG00000259834	ENSG00000259834	0.517778	51	9.9726e-05	4.00119	0.0939996
hsa-miR-223-3p	hsa-miR-223-3p_ENSG00000067208	ENSG00000067208	0.517766	51	9.97706e-05	4.001	0.0939996
hsa-miR-3182	hsa-miR-3182_ENSG00000145354	ENSG00000145354	0.517745	51	9.98451e-05	4.00067	0.0939996
hsa-miR-181c-5p	hsa-miR-181c-5p_ENSG00000076053	ENSG00000076053	0.517672	51	0.000100112	3.99951	0.0939996
hsa-miR-598-3p	hsa-miR-598-3p_ENSG00000272688	ENSG00000272688	0.517644	51	0.000100216	3.99906	0.0940414
hsa-miR-342-3p	hsa-miR-342-3p_ENSG00000162191	ENSG00000162191	0.51754	51	0.000100595	3.99742	0.0940687
hsa-miR-4732-3p	hsa-miR-4732-3p_ENSG00000149136	ENSG00000149136	0.517469	51	0.000100853	3.99631	0.0940687
hsa-miR-99b-5p	hsa-miR-99b-5p_ENSG00000126461	ENSG00000126461	0.517457	51	0.000100898	3.99612	0.0940687
hsa-miR-18b-3p	hsa-miR-18b-3p_ENSG00000175886	ENSG00000175886	0.517312	51	0.000101431	3.99383	0.0941042
hsa-miR-15b-5p	hsa-miR-15b-5p_ENSG00000234518	ENSG00000234518	0.517287	51	0.000101522	3.99344	0.0941042
hsa-miR-500a-5p	hsa-miR-500a-5p_ENSG00000130940	ENSG00000130940	0.517253	51	0.000101647	3.9929	0.0941042
hsa-miR-320a	hsa-miR-320a_ENSG00000204650	ENSG00000204650	0.517251	51	0.000101656	3.99287	0.0941042
hsa-miR-320b	hsa-miR-320b_ENSG00000174231	ENSG00000174231	0.517229	51	0.000101738	3.99252	0.0941042
hsa-miR-326	hsa-miR-326_ENSG00000134256	ENSG00000134256	0.517204	51	0.000101827	3.99214	0.0941042
hsa-miR-146b-3p	hsa-miR-146b-3p_ENSG00000232995	ENSG00000232995	0.517075	51	0.000102308	3.99009	0.0943734
hsa-miR-199b-5p	hsa-miR-199b-5p_ENSG00000075234	ENSG00000075234	0.517023	51	0.000102498	3.98928	0.0943734
hsa-miR-320b	hsa-miR-320b_ENSG00000109920	ENSG00000109920	0.517006	51	0.000102563	3.98901	0.0943734
hsa-miR-146b-3p	hsa-miR-146b-3p_ENSG00000262814	ENSG00000262814	0.51697	51	0.000102696	3.98845	0.0943734
hsa-miR-598-3p	hsa-miR-598-3p_ENSG00000174405	ENSG00000174405	0.51697	51	0.000102698	3.98844	0.0943734
hsa-miR-342-3p	hsa-miR-342-3p_ENSG00000196735	ENSG00000196735	0.516962	51	0.000102727	3.98832	0.0943734
hsa-miR-4448	hsa-miR-4448_ENSG00000116679	ENSG00000116679	0.516949	51	0.000102774	3.98812	0.0943734
hsa-miR-6087	hsa-miR-6087_ENSG00000182400	ENSG00000182400	0.516914	51	0.000102908	3.98755	0.0944415
hsa-miR-15b-5p	hsa-miR-15b-5p_ENSG00000126653	ENSG00000126653	0.516851	51	0.00010314	3.98657	0.0945731
hsa-miR-4448	hsa-miR-4448_ENSG00000136026	ENSG00000136026	0.516838	51	0.000103189	3.98637	0.0945731
hsa-miR-1260b	hsa-miR-1260b_ENSG00000141127	ENSG00000141127	0.516765	51	0.000103463	3.98521	0.0946513
hsa-miR-1260b	hsa-miR-1260b_ENSG00000082146	ENSG00000082146	0.516703	51	0.000103697	3.98424	0.0946513
hsa-miR-1260b	hsa-miR-1260b_ENSG00000124243	ENSG00000124243	0.516695	51	0.000103726	3.98411	0.0946513
hsa-miR-20b-5p	hsa-miR-20b-5p_ENSG00000186001	ENSG00000186001	0.516688	51	0.000103754	3.984	0.0946513
hsa-miR-550a-5p	hsa-miR-550a-5p_ENSG00000244398	ENSG00000244398	0.516643	51	0.00010392	3.9833	0.0946513
hsa-miR-18a-3p	hsa-miR-18a-3p_ENSG00000147123	ENSG00000147123	0.516615	51	0.000104027	3.98285	0.0946513
hsa-miR-1260b	hsa-miR-1260b_ENSG00000162722	ENSG00000162722	0.516615	51	0.000104028	3.98285	0.0946513
hsa-miR-98-5p	hsa-miR-98-5p_ENSG00000165525	ENSG00000165525	0.516601	51	0.000104082	3.98263	0.0946513
hsa-miR-1307-5p	hsa-miR-1307-5p_ENSG00000204463	ENSG00000204463	0.516566	51	0.000104212	3.98208	0.0946513
hsa-miR-181c-5p	hsa-miR-181c-5p_ENSG00000188215	ENSG00000188215	0.516492	51	0.000104492	3.98092	0.0948515
hsa-miR-146b-3p	hsa-miR-146b-3p_ENSG00000168421	ENSG00000168421	0.516445	51	0.000104668	3.98018	0.0949568
hsa-miR-199ab-3p	hsa-miR-199ab-3p_ENSG00000208772	ENSG00000208772	0.516424	51	0.000104752	3.97984	0.094978
hsa-miR-1307-5p	hsa-miR-1307-5p_ENSG00000107372	ENSG00000107372	0.516295	51	0.00010524	3.97782	0.0951299
hsa-miR-150-5p	hsa-miR-150-5p_ENSG00000138382	ENSG00000138382	0.516288	51	0.000105267	3.97771	0.0951299
hsa-miR-576-5p	hsa-miR-576-5p_ENSG00000115540	ENSG00000115540	0.516243	51	0.00010544	3.97699	0.0951299
hsa-miR-25-3p	hsa-miR-25-3p_ENSG00000261556	ENSG00000261556	0.516231	51	0.000105484	3.97681	0.0951299
hsa-miR-146b-3p	hsa-miR-146b-3p_ENSG00000095585	ENSG00000095585	0.516225	51	0.000105505	3.97673	0.0951299
hsa-miR-18a-3p	hsa-miR-18a-3p_ENSG00000216866	ENSG00000216866	0.516198	51	0.000105612	3.97629	0.0951299
hsa-miR-576-5p	hsa-miR-576-5p_ENSG00000238622	ENSG00000238622	0.51619	51	0.00010564	3.97617	0.0951299
hsa-miR-320b	hsa-miR-320b_ENSG00000015133	ENSG00000015133	0.516087	51	0.000106037	3.97454	0.0951802
hsa-miR-146b-3p	hsa-miR-146b-3p_ENSG00000104964	ENSG00000104964	0.516068	51	0.000106109	3.97425	0.0951802
hsa-miR-1260b	hsa-miR-1260b_ENSG00000141034	ENSG00000141034	0.516046	51	0.000106192	3.97391	0.0951802
hsa-miR-342-3p	hsa-miR-342-3p_ENSG00000127334	ENSG00000127334	0.515995	51	0.00010639	3.9731	0.0951802
hsa-miR-598-3p	hsa-miR-598-3p_ENSG00000159082	ENSG00000159082	0.515968	51	0.000106494	3.97267	0.0951802
hsa-miR-454-5p	hsa-miR-454-5p_ENSG00000144566	ENSG00000144566	0.515956	51	0.000106541	3.97248	0.0951802
hsa-miR-98-5p	hsa-miR-98-5p_ENSG00000261556	ENSG00000261556	0.515931	51	0.000106635	3.9721	0.0951802
hsa-miR-150-5p	hsa-miR-150-5p_ENSG00000158941	ENSG00000158941	0.515922	51	0.00010667	3.97196	0.0951802
hsa-miR-1301-3p	hsa-miR-1301-3p_ENSG00000115568	ENSG00000115568	0.515921	51	0.000106673	3.97194	0.0951802
hsa-miR-30e-3p	hsa-miR-30e-3p_ENSG00000100744	ENSG00000100744	0.515903	51	0.000106742	3.97167	0.0951802
hsa-miR-6513-3p	hsa-miR-6513-3p_ENSG00000173451	ENSG00000173451	0.515903	51	0.000106744	3.97166	0.0951802
hsa-miR-150-5p	hsa-miR-150-5p_ENSG00000148840	ENSG00000148840	0.515874	51	0.000106856	3.9712	0.0951802
hsa-miR-1260b	hsa-miR-1260b_ENSG00000204463	ENSG00000204463	0.51583	51	0.000107024	3.97052	0.0951802
hsa-miR-1307-5p	hsa-miR-1307-5p_ENSG00000158195	ENSG00000158195	0.515823	51	0.000107052	3.9704	0.0951802
hsa-miR-423-3p	hsa-miR-423-3p_ENSG00000100410	ENSG00000100410	0.515805	51	0.000107121	3.97013	0.0951802
hsa-miR-6087	hsa-miR-6087_ENSG00000258476	ENSG00000258476	0.51579	51	0.000107181	3.96988	0.0951802
hsa-miR-664a-3p	hsa-miR-664a-3p_ENSG00000126653	ENSG00000126653	0.515768	51	0.000107265	3.96954	0.0951802
hsa-miR-98-5p	hsa-miR-98-5p_ENSG00000061987	ENSG00000061987	0.515731	51	0.00010741	3.96895	0.0951802
hsa-miR-146b-3p	hsa-miR-146b-3p_ENSG00000186918	ENSG00000186918	0.515707	51	0.000107501	3.96859	0.0951802
hsa-miR-181c-5p	hsa-miR-181c-5p_ENSG00000173890	ENSG00000173890	0.515671	51	0.000107642	3.96802	0.0951802
hsa-miR-181c-5p	hsa-miR-181c-5p_ENSG00000112242	ENSG00000112242	0.515669	51	0.000107649	3.96799	0.0951802
hsa-miR-4448	hsa-miR-4448_ENSG00000176619	ENSG00000176619	0.515646	51	0.000107738	3.96763	0.0951802
hsa-miR-146b-3p	hsa-miR-146b-3p_ENSG00000152234	ENSG00000152234	0.51562	51	0.000107839	3.96722	0.0951802
hsa-miR-532-5p	hsa-miR-532-5p_ENSG00000237506	ENSG00000237506	0.515598	51	0.000107926	3.96687	0.0951802
hsa-miR-664a-3p	hsa-miR-664a-3p_ENSG00000165169	ENSG00000165169	0.515597	51	0.000107929	3.96686	0.0951802
hsa-miR-375	hsa-miR-375_ENSG00000180357	ENSG00000180357	0.51557	51	0.000108036	3.96643	0.0951802
hsa-miR-326	hsa-miR-326_ENSG00000136280	ENSG00000136280	0.515486	51	0.000108364	3.96511	0.0953157
hsa-miR-320b	hsa-miR-320b_ENSG00000160185	ENSG00000160185	0.515483	51	0.000108373	3.96508	0.0953157
hsa-miR-142-3p	hsa-miR-142-3p_ENSG00000134602	ENSG00000134602	0.515453	51	0.000108494	3.9646	0.0953643
hsa-miR-3182	hsa-miR-3182_ENSG00000206585	ENSG00000206585	0.515429	51	0.000108588	3.96422	0.0953643
hsa-miR-532-5p	hsa-miR-532-5p_ENSG00000198931	ENSG00000198931	0.515385	51	0.000108758	3.96354	0.0953643
hsa-miR-223-3p	hsa-miR-223-3p_ENSG00000234292	ENSG00000234292	0.515384	51	0.000108765	3.96351	0.0953643
hsa-miR-93-3p	hsa-miR-93-3p_ENSG00000122223	ENSG00000122223	0.515377	51	0.00010879	3.96341	0.0953643
hsa-miR-1307-5p	hsa-miR-1307-5p_ENSG00000104522	ENSG00000104522	0.515342	51	0.000108927	3.96286	0.0954317
hsa-miR-664a-3p	hsa-miR-664a-3p_ENSG00000265808	ENSG00000265808	0.515223	51	0.000109399	3.96099	0.0955637
hsa-miR-1260b	hsa-miR-1260b_ENSG00000160948	ENSG00000160948	0.51518	51	0.000109565	3.96033	0.0955637
hsa-miR-17-3p	hsa-miR-17-3p_ENSG00000175886	ENSG00000175886	0.515173	51	0.000109596	3.96021	0.0955637
hsa-miR-15b-5p	hsa-miR-15b-5p_ENSG00000072364	ENSG00000072364	0.51512	51	0.000109806	3.95938	0.0955637
hsa-miR-1260b	hsa-miR-1260b_ENSG00000204946	ENSG00000204946	0.515053	51	0.000110071	3.95833	0.0955637
hsa-miR-146b-3p	hsa-miR-146b-3p_ENSG00000225031	ENSG00000225031	0.515041	51	0.000110117	3.95815	0.0955637
hsa-miR-342-3p	hsa-miR-342-3p_ENSG00000090863	ENSG00000090863	0.515034	51	0.000110144	3.95804	0.0955637
hsa-miR-223-3p	hsa-miR-223-3p_ENSG00000058668	ENSG00000058668	0.51502	51	0.000110201	3.95782	0.0955637
hsa-miR-150-5p	hsa-miR-150-5p_ENSG00000163875	ENSG00000163875	0.515015	51	0.000110221	3.95774	0.0955637
hsa-miR-146b-3p	hsa-miR-146b-3p_ENSG00000100129	ENSG00000100129	0.514998	51	0.00011029	3.95747	0.0955637
hsa-miR-1260b	hsa-miR-1260b_ENSG00000260231	ENSG00000260231	0.514951	51	0.000110476	3.95673	0.0955637
hsa-miR-181c-5p	hsa-miR-181c-5p_ENSG00000173451	ENSG00000173451	0.51494	51	0.00011052	3.95656	0.0955637
hsa-miR-20b-5p	hsa-miR-20b-5p_ENSG00000163634	ENSG00000163634	0.514935	51	0.000110541	3.95648	0.0955637
hsa-miR-375	hsa-miR-375_ENSG00000135968	ENSG00000135968	0.514905	51	0.000110658	3.95602	0.0955637
hsa-miR-199ab-3p	hsa-miR-199ab-3p_ENSG00000010610	ENSG00000010610	0.514893	51	0.000110707	3.95583	0.0955637
hsa-miR-150-5p	hsa-miR-150-5p_ENSG00000213413	ENSG00000213413	0.514832	51	0.00011095	3.95487	0.0956632
hsa-miR-3182	hsa-miR-3182_ENSG00000116016	ENSG00000116016	0.514829	51	0.000110962	3.95482	0.0956632
hsa-miR-223-3p	hsa-miR-223-3p_ENSG00000232528	ENSG00000232528	0.514791	51	0.000111115	3.95423	0.0956632
hsa-miR-1307-5p	hsa-miR-1307-5p_ENSG00000112977	ENSG00000112977	0.514767	51	0.000111212	3.95385	0.0956632
hsa-miR-223-3p	hsa-miR-223-3p_ENSG00000243749	ENSG00000243749	0.514717	51	0.000111413	3.95307	0.0956632
hsa-miR-320a	hsa-miR-320a_ENSG00000239306	ENSG00000239306	0.514703	51	0.000111466	3.95286	0.0956632
hsa-miR-146b-3p	hsa-miR-146b-3p_ENSG00000104921	ENSG00000104921	0.514651	51	0.000111676	3.95204	0.0957393
hsa-miR-19b-3p	hsa-miR-19b-3p_ENSG00000105856	ENSG00000105856	0.514636	51	0.000111737	3.9518	0.0957393
hsa-miR-576-5p	hsa-miR-576-5p_ENSG00000174405	ENSG00000174405	0.514615	51	0.00011182	3.95148	0.0957393
hsa-miR-1307-5p	hsa-miR-1307-5p_ENSG00000178057	ENSG00000178057	0.514562	51	0.000112033	3.95065	0.09577
hsa-miR-3182	hsa-miR-3182_ENSG00000206737	ENSG00000206737	0.51449	51	0.000112325	3.94952	0.0957898
hsa-miR-3182	hsa-miR-3182_ENSG00000275405	ENSG00000275405	0.51449	51	0.000112325	3.94952	0.0957898
hsa-miR-99b-5p	hsa-miR-99b-5p_ENSG00000125482	ENSG00000125482	0.514488	51	0.000112333	3.94949	0.0957898
hsa-miR-199ab-3p	hsa-miR-199ab-3p_ENSG00000026297	ENSG00000026297	0.514475	51	0.000112388	3.94928	0.0957898
hsa-miR-146b-3p	hsa-miR-146b-3p_ENSG00000102245	ENSG00000102245	0.514455	51	0.000112467	3.94898	0.0957898
hsa-miR-146b-3p	hsa-miR-146b-3p_ENSG00000138796	ENSG00000138796	0.514437	51	0.00011254	3.94869	0.0957898
hsa-miR-30e-3p	hsa-miR-30e-3p_ENSG00000197818	ENSG00000197818	0.514395	51	0.00011271	3.94804	0.0958311
hsa-miR-3182	hsa-miR-3182_ENSG00000206596	ENSG00000206596	0.514361	51	0.000112847	3.94751	0.0958439
hsa-miR-3182	hsa-miR-3182_ENSG00000273768	ENSG00000273768	0.514361	51	0.000112847	3.94751	0.0958439
hsa-miR-342-3p	hsa-miR-342-3p_ENSG00000169442	ENSG00000169442	0.51431	51	0.000113056	3.9467	0.0959708
hsa-miR-3182	hsa-miR-3182_ENSG00000164821	ENSG00000164821	0.514242	51	0.000113331	3.94565	0.0959867
hsa-miR-627-3p	hsa-miR-627-3p_ENSG00000111843	ENSG00000111843	0.514201	51	0.000113501	3.945	0.0959867
hsa-miR-1260b	hsa-miR-1260b_ENSG00000121691	ENSG00000121691	0.514194	51	0.000113529	3.94489	0.0959867
hsa-miR-342-3p	hsa-miR-342-3p_ENSG00000197238	ENSG00000197238	0.514193	51	0.000113533	3.94488	0.0959867
hsa-miR-576-5p	hsa-miR-576-5p_ENSG00000144566	ENSG00000144566	0.514186	51	0.000113562	3.94477	0.0959867
hsa-miR-342-5p	hsa-miR-342-5p_ENSG00000124508	ENSG00000124508	0.51418	51	0.000113587	3.94467	0.0959867
hsa-miR-342-3p	hsa-miR-342-3p_ENSG00000205138	ENSG00000205138	0.514145	51	0.000113728	3.94413	0.0959867
hsa-miR-15b-5p	hsa-miR-15b-5p_ENSG00000083520	ENSG00000083520	0.514024	51	0.000114223	3.94225	0.096174
hsa-miR-1260b	hsa-miR-1260b_ENSG00000147324	ENSG00000147324	0.514015	51	0.000114263	3.94209	0.096174
hsa-miR-181c-5p	hsa-miR-181c-5p_ENSG00000035681	ENSG00000035681	0.514014	51	0.000114267	3.94208	0.096174
hsa-miR-98-5p	hsa-miR-98-5p_ENSG00000139354	ENSG00000139354	0.513915	51	0.000114673	3.94054	0.0962987
hsa-miR-342-3p	hsa-miR-342-3p_ENSG00000278163	ENSG00000278163	0.513881	51	0.000114813	3.94001	0.0962987
hsa-miR-1301-3p	hsa-miR-1301-3p_ENSG00000170222	ENSG00000170222	0.51388	51	0.000114819	3.93999	0.0962987
hsa-miR-19b-3p	hsa-miR-19b-3p_ENSG00000143952	ENSG00000143952	0.513859	51	0.000114902	3.93967	0.0962987
hsa-miR-223-3p	hsa-miR-223-3p_ENSG00000064995	ENSG00000064995	0.51384	51	0.00011498	3.93938	0.0963136
hsa-miR-146b-3p	hsa-miR-146b-3p_ENSG00000132182	ENSG00000132182	0.51381	51	0.000115105	3.93891	0.0963466
hsa-miR-342-3p	hsa-miR-342-3p_ENSG00000090266	ENSG00000090266	0.513737	51	0.000115407	3.93777	0.0963466
hsa-miR-342-3p	hsa-miR-342-3p_ENSG00000212802	ENSG00000212802	0.513705	51	0.000115542	3.93726	0.0963466
hsa-miR-3195	hsa-miR-3195_ENSG00000105246	ENSG00000105246	0.513697	51	0.000115575	3.93714	0.0963466
hsa-miR-92b-3p	hsa-miR-92b-3p_ENSG00000147654	ENSG00000147654	0.513687	51	0.000115616	3.93698	0.0963466
hsa-miR-181c-5p	hsa-miR-181c-5p_ENSG00000115520	ENSG00000115520	0.513684	51	0.000115627	3.93694	0.0963466
hsa-miR-1307-5p	hsa-miR-1307-5p_ENSG00000105583	ENSG00000105583	0.513662	51	0.000115718	3.9366	0.0963466
hsa-miR-342-5p	hsa-miR-342-5p_ENSG00000140688	ENSG00000140688	0.513649	51	0.000115775	3.93639	0.0963466
hsa-miR-4448	hsa-miR-4448_ENSG00000231412	ENSG00000231412	0.513605	51	0.000115954	3.93571	0.0963466
hsa-miR-199ab-3p	hsa-miR-199ab-3p_ENSG00000105202	ENSG00000105202	0.513603	51	0.000115965	3.93567	0.0963466
hsa-miR-18b-3p	hsa-miR-18b-3p_ENSG00000186815	ENSG00000186815	0.513542	51	0.00011622	3.93472	0.0963466
hsa-miR-146b-3p	hsa-miR-146b-3p_ENSG00000107651	ENSG00000107651	0.513538	51	0.000116234	3.93467	0.0963466
hsa-miR-1307-5p	hsa-miR-1307-5p_ENSG00000148730	ENSG00000148730	0.513511	51	0.00011635	3.93423	0.0963466
hsa-miR-223-3p	hsa-miR-223-3p_ENSG00000110066	ENSG00000110066	0.513432	51	0.00011668	3.933	0.0963466
hsa-miR-363-3p	hsa-miR-363-3p_ENSG00000095574	ENSG00000095574	0.513376	51	0.000116915	3.93213	0.0963466
hsa-miR-624-5p	hsa-miR-624-5p_ENSG00000090376	ENSG00000090376	0.51335	51	0.000117022	3.93173	0.0963466
hsa-miR-146b-3p	hsa-miR-146b-3p_ENSG00000100060	ENSG00000100060	0.513346	51	0.000117041	3.93166	0.0963466
hsa-miR-1260b	hsa-miR-1260b_ENSG00000132471	ENSG00000132471	0.513335	51	0.000117086	3.9315	0.0963466
hsa-miR-186-5p	hsa-miR-186-5p_ENSG00000109066	ENSG00000109066	0.513323	51	0.000117135	3.93131	0.0963466
hsa-miR-181c-5p	hsa-miR-181c-5p_ENSG00000116212	ENSG00000116212	0.513312	51	0.000117184	3.93113	0.0963466
hsa-miR-3182	hsa-miR-3182_ENSG00000206588	ENSG00000206588	0.513298	51	0.000117239	3.93093	0.0963466
hsa-miR-1294	hsa-miR-1294_ENSG00000154767	ENSG00000154767	0.513291	51	0.00011727	3.93081	0.0963466
hsa-miR-6089	hsa-miR-6089_ENSG00000172893	ENSG00000172893	0.513266	51	0.000117374	3.93043	0.0963817
hsa-miR-130b-5p	hsa-miR-130b-5p_ENSG00000156030	ENSG00000156030	0.513188	51	0.000117703	3.92921	0.0964289
hsa-miR-15b-5p	hsa-miR-15b-5p_ENSG00000162924	ENSG00000162924	0.513188	51	0.000117706	3.9292	0.0964289
hsa-miR-1307-5p	hsa-miR-1307-5p_ENSG00000153443	ENSG00000153443	0.513169	51	0.000117785	3.92891	0.0964289
hsa-miR-223-3p	hsa-miR-223-3p_ENSG00000177189	ENSG00000177189	0.513152	51	0.000117858	3.92864	0.0964289
hsa-miR-92b-3p	hsa-miR-92b-3p_ENSG00000128000	ENSG00000128000	0.513086	51	0.000118137	3.92761	0.0964404
hsa-miR-199ab-3p	hsa-miR-199ab-3p_ENSG00000130748	ENSG00000130748	0.513084	51	0.000118145	3.92758	0.0964404
hsa-miR-4448	hsa-miR-4448_ENSG00000174405	ENSG00000174405	0.513083	51	0.000118147	3.92758	0.0964404
hsa-miR-1307-5p	hsa-miR-1307-5p_ENSG00000175482	ENSG00000175482	0.513062	51	0.000118237	3.92725	0.0964404
hsa-miR-582-5p	hsa-miR-582-5p_ENSG00000060069	ENSG00000060069	0.51296	51	0.00011867	3.92566	0.0966025
hsa-miR-320b	hsa-miR-320b_ENSG00000170089	ENSG00000170089	0.512942	51	0.000118746	3.92538	0.0966025
hsa-miR-1226-3p	hsa-miR-1226-3p_ENSG00000123684	ENSG00000123684	0.512915	51	0.000118863	3.92495	0.0966025
hsa-miR-3195	hsa-miR-3195_ENSG00000150787	ENSG00000150787	0.512854	51	0.000119122	3.92401	0.0966645
hsa-miR-320b	hsa-miR-320b_ENSG00000096433	ENSG00000096433	0.512817	51	0.000119279	3.92344	0.0967255
hsa-miR-150-5p	hsa-miR-150-5p_ENSG00000154016	ENSG00000154016	0.512808	51	0.000119319	3.92329	0.0967255
hsa-miR-223-3p	hsa-miR-223-3p_ENSG00000182220	ENSG00000182220	0.512792	51	0.000119387	3.92304	0.0967308
hsa-miR-4448	hsa-miR-4448_ENSG00000037749	ENSG00000037749	0.512664	51	0.000119935	3.92106	0.0970702
hsa-miR-624-5p	hsa-miR-624-5p_ENSG00000143952	ENSG00000143952	0.512636	51	0.000120055	3.92062	0.0970702
hsa-miR-1260b	hsa-miR-1260b_ENSG00000198315	ENSG00000198315	0.512629	51	0.000120085	3.92051	0.0970702
hsa-miR-126-5p	hsa-miR-126-5p_ENSG00000114841	ENSG00000114841	0.512623	51	0.000120112	3.92041	0.0970702
hsa-miR-223-3p	hsa-miR-223-3p_ENSG00000115808	ENSG00000115808	0.512595	51	0.000120232	3.91998	0.0970797
hsa-miR-150-5p	hsa-miR-150-5p_ENSG00000112118	ENSG00000112118	0.512591	51	0.000120246	3.91993	0.0970797
hsa-miR-342-3p	hsa-miR-342-3p_ENSG00000111678	ENSG00000111678	0.512541	51	0.000120465	3.91914	0.0972065
hsa-miR-3182	hsa-miR-3182_ENSG00000165006	ENSG00000165006	0.512526	51	0.000120526	3.91892	0.0972065
hsa-miR-223-3p	hsa-miR-223-3p_ENSG00000102034	ENSG00000102034	0.512481	51	0.000120722	3.91821	0.0973146
hsa-miR-3182	hsa-miR-3182_ENSG00000197993	ENSG00000197993	0.512451	51	0.000120854	3.91774	0.0973645
hsa-miR-98-5p	hsa-miR-98-5p_ENSG00000272906	ENSG00000272906	0.512438	51	0.000120907	3.91755	0.0973645
hsa-miR-320b	hsa-miR-320b_ENSG00000166986	ENSG00000166986	0.512334	51	0.000121357	3.91594	0.0975763
hsa-miR-20b-5p	hsa-miR-20b-5p_ENSG00000118193	ENSG00000118193	0.512321	51	0.000121416	3.91572	0.0975763
hsa-miR-130a-3p	hsa-miR-130a-3p_ENSG00000086598	ENSG00000086598	0.512297	51	0.000121519	3.91536	0.0976097
hsa-miR-574-3p	hsa-miR-574-3p_ENSG00000068724	ENSG00000068724	0.512277	51	0.000121607	3.91504	0.0976304
hsa-miR-3182	hsa-miR-3182_ENSG00000178719	ENSG00000178719	0.512263	51	0.000121668	3.91482	0.0976305
hsa-miR-582-5p	hsa-miR-582-5p_ENSG00000183255	ENSG00000183255	0.512248	51	0.000121734	3.91459	0.0976341
hsa-miR-25-3p	hsa-miR-25-3p_ENSG00000227345	ENSG00000227345	0.512224	51	0.000121838	3.91422	0.0976574
hsa-miR-199b-5p	hsa-miR-199b-5p_ENSG00000123836	ENSG00000123836	0.512213	51	0.000121887	3.91404	0.0976574
hsa-miR-21-3p	hsa-miR-21-3p_ENSG00000111726	ENSG00000111726	0.512017	51	0.000122741	3.91101	0.0981124
hsa-miR-342-3p	hsa-miR-342-3p_ENSG00000198034	ENSG00000198034	0.51199	51	0.000122861	3.91059	0.0981314
hsa-miR-320b	hsa-miR-320b_ENSG00000086102	ENSG00000086102	0.511957	51	0.000123003	3.91009	0.0981401
hsa-miR-181c-5p	hsa-miR-181c-5p_ENSG00000176619	ENSG00000176619	0.511947	51	0.000123047	3.90993	0.0981401
hsa-miR-150-5p	hsa-miR-150-5p_ENSG00000072501	ENSG00000072501	0.511918	51	0.000123177	3.90947	0.0981944
hsa-miR-181c-5p	hsa-miR-181c-5p_ENSG00000151327	ENSG00000151327	0.511881	51	0.00012334	3.9089	0.0982748
hsa-miR-1260b	hsa-miR-1260b_ENSG00000167377	ENSG00000167377	0.511839	51	0.000123525	3.90825	0.0982893
hsa-miR-146b-3p	hsa-miR-146b-3p_ENSG00000154930	ENSG00000154930	0.511812	51	0.000123643	3.90783	0.0982893
hsa-miR-146b-3p	hsa-miR-146b-3p_ENSG00000198034	ENSG00000198034	0.511783	51	0.000123769	3.90739	0.0982893
hsa-miR-30e-3p	hsa-miR-30e-3p_ENSG00000238622	ENSG00000238622	0.511783	51	0.000123773	3.90737	0.0982893
hsa-miR-150-5p	hsa-miR-150-5p_ENSG00000173511	ENSG00000173511	0.511781	51	0.000123778	3.90735	0.0982893
hsa-miR-181c-5p	hsa-miR-181c-5p_ENSG00000108582	ENSG00000108582	0.511778	51	0.000123792	3.90731	0.0982893
hsa-miR-150-5p	hsa-miR-150-5p_ENSG00000143575	ENSG00000143575	0.511732	51	0.000123997	3.90659	0.0984023
hsa-miR-150-5p	hsa-miR-150-5p_ENSG00000001461	ENSG00000001461	0.51168	51	0.000124226	3.90579	0.0985338
hsa-miR-223-3p	hsa-miR-223-3p_ENSG00000143756	ENSG00000143756	0.511624	51	0.000124474	3.90492	0.0986326
hsa-miR-320a	hsa-miR-320a_ENSG00000170734	ENSG00000170734	0.511585	51	0.000124647	3.90432	0.0987205
hsa-miR-181c-5p	hsa-miR-181c-5p_ENSG00000075151	ENSG00000075151	0.511533	51	0.00012488	3.90351	0.0988065
hsa-miR-1307-5p	hsa-miR-1307-5p_ENSG00000165283	ENSG00000165283	0.511511	51	0.000124977	3.90317	0.0988338
hsa-miR-15a-5p	hsa-miR-15a-5p_ENSG00000164687	ENSG00000164687	0.511487	51	0.000125084	3.9028	0.0988544
hsa-miR-375	hsa-miR-375_ENSG00000160185	ENSG00000160185	0.51144	51	0.000125294	3.90207	0.0988544
hsa-miR-150-5p	hsa-miR-150-5p_ENSG00000150593	ENSG00000150593	0.511436	51	0.000125315	3.902	0.0988544
hsa-miR-18b-3p	hsa-miR-18b-3p_ENSG00000137078	ENSG00000137078	0.511418	51	0.000125392	3.90173	0.0988544
hsa-miR-664a-3p	hsa-miR-664a-3p_ENSG00000158290	ENSG00000158290	0.511413	51	0.000125417	3.90165	0.0988544
hsa-miR-130b-5p	hsa-miR-130b-5p_ENSG00000187736	ENSG00000187736	0.511387	51	0.000125532	3.90125	0.0988544
hsa-miR-146b-3p	hsa-miR-146b-3p_ENSG00000138363	ENSG00000138363	0.51138	51	0.000125565	3.90113	0.0988544
hsa-miR-20a-5p	hsa-miR-20a-5p_ENSG00000172939	ENSG00000172939	0.511331	51	0.000125782	3.90038	0.0989267
hsa-miR-1260b	hsa-miR-1260b_ENSG00000175931	ENSG00000175931	0.511233	51	0.000126225	3.89885	0.0991767
hsa-miR-130b-5p	hsa-miR-130b-5p_ENSG00000170275	ENSG00000170275	0.511166	51	0.000126523	3.89783	0.0993489
hsa-miR-4448	hsa-miR-4448_ENSG00000184432	ENSG00000184432	0.511116	51	0.000126749	3.89706	0.0993695
hsa-miR-148b-5p	hsa-miR-148b-5p_ENSG00000188690	ENSG00000188690	0.511102	51	0.000126812	3.89684	0.0993695
hsa-miR-1260b	hsa-miR-1260b_ENSG00000103342	ENSG00000103342	0.51109	51	0.000126866	3.89666	0.0993695
hsa-miR-28-3p	hsa-miR-28-3p_ENSG00000037637	ENSG00000037637	0.511068	51	0.000126966	3.89631	0.0993695
hsa-miR-181c-5p	hsa-miR-181c-5p_ENSG00000143545	ENSG00000143545	0.511052	51	0.00012704	3.89606	0.0993695
hsa-miR-210-5p	hsa-miR-210-5p_ENSG00000211796	ENSG00000211796	0.511039	51	0.000127098	3.89586	0.0993695
hsa-miR-199b-5p	hsa-miR-199b-5p_ENSG00000157557	ENSG00000157557	0.51096	51	0.000127457	3.89464	0.0994049
hsa-miR-6511b-3p	hsa-miR-6511b-3p_ENSG00000130921	ENSG00000130921	0.51091	51	0.000127686	3.89386	0.0994049
hsa-miR-181c-5p	hsa-miR-181c-5p_ENSG00000109805	ENSG00000109805	0.510893	51	0.00012776	3.89361	0.0994049
hsa-miR-1260b	hsa-miR-1260b_ENSG00000004939	ENSG00000004939	0.510891	51	0.000127768	3.89358	0.0994049
hsa-miR-1260b	hsa-miR-1260b_ENSG00000238269	ENSG00000238269	0.510842	51	0.000127991	3.89282	0.0994049
hsa-miR-1260b	hsa-miR-1260b_ENSG00000168286	ENSG00000168286	0.510806	51	0.000128158	3.89226	0.0994049
hsa-miR-3928-3p	hsa-miR-3928-3p_ENSG00000132967	ENSG00000132967	0.510794	51	0.00012821	3.89208	0.0994049
hsa-miR-18b-3p	hsa-miR-18b-3p_ENSG00000163346	ENSG00000163346	0.510726	51	0.000128521	3.89103	0.0995208
hsa-miR-320b	hsa-miR-320b_ENSG00000182979	ENSG00000182979	0.510698	51	0.000128652	3.89058	0.0995208
hsa-miR-15b-5p	hsa-miR-15b-5p_ENSG00000075151	ENSG00000075151	0.510597	51	0.000129112	3.88903	0.0995208
hsa-miR-454-3p	hsa-miR-454-3p_ENSG00000083520	ENSG00000083520	0.510576	51	0.000129208	3.88871	0.0995208
hsa-miR-130b-5p	hsa-miR-130b-5p_ENSG00000253719	ENSG00000253719	0.510549	51	0.000129336	3.88828	0.0995208
hsa-miR-342-3p	hsa-miR-342-3p_ENSG00000143799	ENSG00000143799	0.510545	51	0.000129352	3.88823	0.0995208
hsa-miR-146b-3p	hsa-miR-146b-3p_ENSG00000182866	ENSG00000182866	0.510536	51	0.000129394	3.88809	0.0995208
hsa-miR-223-3p	hsa-miR-223-3p_ENSG00000165879	ENSG00000165879	0.510523	51	0.000129453	3.88789	0.0995208
hsa-miR-550a-5p	hsa-miR-550a-5p_ENSG00000182179	ENSG00000182179	0.510523	51	0.000129453	3.88789	0.0995208
hsa-miR-98-5p	hsa-miR-98-5p_ENSG00000124523	ENSG00000124523	0.510513	51	0.000129499	3.88773	0.0995208
hsa-miR-6513-3p	hsa-miR-6513-3p_ENSG00000244642	ENSG00000244642	0.510484	51	0.000129632	3.88729	0.0995208
hsa-miR-181a-2-3p	hsa-miR-181a-2-3p_ENSG00000101160	ENSG00000101160	0.510483	51	0.000129636	3.88727	0.0995208
hsa-miR-320b	hsa-miR-320b_ENSG00000141002	ENSG00000141002	0.510474	51	0.000129679	3.88713	0.0995208
hsa-miR-142-3p	hsa-miR-142-3p_ENSG00000103035	ENSG00000103035	0.510455	51	0.000129766	3.88684	0.0995395
hsa-miR-550a-5p	hsa-miR-550a-5p_ENSG00000242156	ENSG00000242156	0.510429	51	0.000129885	3.88644	0.099583
hsa-miR-624-5p	hsa-miR-624-5p_ENSG00000175220	ENSG00000175220	0.510384	51	0.000130094	3.88574	0.0996465
hsa-miR-15a-5p	hsa-miR-15a-5p_ENSG00000234431	ENSG00000234431	0.51024	51	0.000130764	3.88351	0.0997789
hsa-miR-4448	hsa-miR-4448_ENSG00000054523	ENSG00000054523	0.510238	51	0.000130771	3.88349	0.0997789
hsa-miR-199b-5p	hsa-miR-199b-5p_ENSG00000122692	ENSG00000122692	0.510213	51	0.000130887	3.8831	0.0998196
hsa-miR-664a-3p	hsa-miR-664a-3p_ENSG00000126858	ENSG00000126858	0.510133	51	0.000131261	3.88187	0.100005
hsa-miR-320b	hsa-miR-320b_ENSG00000107742	ENSG00000107742	0.510091	51	0.000131457	3.88121	0.10003
hsa-miR-92a-3p	hsa-miR-92a-3p_ENSG00000124160	ENSG00000124160	0.510086	51	0.000131479	3.88115	0.10003
hsa-miR-574-3p	hsa-miR-574-3p_ENSG00000211817	ENSG00000211817	0.510025	51	0.000131762	3.88021	0.100069
hsa-miR-146b-3p	hsa-miR-146b-3p_ENSG00000071575	ENSG00000071575	0.510021	51	0.000131782	3.88014	0.100069
hsa-miR-193a-5p	hsa-miR-193a-5p_ENSG00000147010	ENSG00000147010	0.510006	51	0.000131852	3.87991	0.100074
hsa-miR-3182	hsa-miR-3182_ENSG00000150787	ENSG00000150787	0.509909	51	0.000132309	3.87841	0.100248
hsa-miR-223-3p	hsa-miR-223-3p_ENSG00000122692	ENSG00000122692	0.509896	51	0.000132368	3.87822	0.100248
hsa-miR-98-5p	hsa-miR-98-5p_ENSG00000148634	ENSG00000148634	0.509884	51	0.000132424	3.87803	0.100248
hsa-miR-6087	hsa-miR-6087_ENSG00000162819	ENSG00000162819	0.509867	51	0.000132504	3.87777	0.100248
hsa-miR-19b-3p	hsa-miR-19b-3p_ENSG00000122692	ENSG00000122692	0.509863	51	0.000132525	3.8777	0.100248
hsa-miR-3182	hsa-miR-3182_ENSG00000206652	ENSG00000206652	0.509809	51	0.000132779	3.87687	0.100251
hsa-miR-3195	hsa-miR-3195_ENSG00000143545	ENSG00000143545	0.509689	51	0.000133343	3.87503	0.100275
hsa-miR-3182	hsa-miR-3182_ENSG00000207389	ENSG00000207389	0.509681	51	0.000133382	3.8749	0.100275
hsa-miR-223-3p	hsa-miR-223-3p_ENSG00000158480	ENSG00000158480	0.50967	51	0.000133432	3.87474	0.100275
hsa-miR-664a-3p	hsa-miR-664a-3p_ENSG00000169629	ENSG00000169629	0.509647	51	0.000133544	3.87437	0.100301
hsa-miR-130a-3p	hsa-miR-130a-3p_ENSG00000096746	ENSG00000096746	0.50954	51	0.000134049	3.87274	0.100489
hsa-miR-624-5p	hsa-miR-624-5p_ENSG00000113719	ENSG00000113719	0.50951	51	0.000134194	3.87227	0.10055
hsa-miR-150-5p	hsa-miR-150-5p_ENSG00000160208	ENSG00000160208	0.50947	51	0.000134386	3.87165	0.100601
hsa-miR-3182	hsa-miR-3182_ENSG00000207513	ENSG00000207513	0.509469	51	0.000134389	3.87164	0.100601
hsa-miR-342-5p	hsa-miR-342-5p_ENSG00000139193	ENSG00000139193	0.509425	51	0.0001346	3.87095	0.100627
hsa-miR-98-5p	hsa-miR-98-5p_ENSG00000229989	ENSG00000229989	0.509404	51	0.000134698	3.87064	0.100641
hsa-miR-4448	hsa-miR-4448_ENSG00000157557	ENSG00000157557	0.509359	51	0.000134912	3.86995	0.100641
hsa-miR-576-5p	hsa-miR-576-5p_ENSG00000173451	ENSG00000173451	0.509353	51	0.000134943	3.86985	0.100641
hsa-miR-1307-3p	hsa-miR-1307-3p_ENSG00000123268	ENSG00000123268	0.509325	51	0.000135078	3.86942	0.100641
hsa-miR-4448	hsa-miR-4448_ENSG00000211637	ENSG00000211637	0.50928	51	0.00013529	3.86873	0.100705
hsa-miR-342-3p	hsa-miR-342-3p_ENSG00000130255	ENSG00000130255	0.509248	51	0.000135444	3.86824	0.100729
hsa-miR-199ab-3p	hsa-miR-199ab-3p_ENSG00000149091	ENSG00000149091	0.509247	51	0.00013545	3.86822	0.100729
hsa-miR-3182	hsa-miR-3182_ENSG00000207005	ENSG00000207005	0.509182	51	0.000135764	3.86721	0.100735
hsa-miR-4448	hsa-miR-4448_ENSG00000163605	ENSG00000163605	0.509176	51	0.000135792	3.86713	0.100735
hsa-miR-3182	hsa-miR-3182_ENSG00000223609	ENSG00000223609	0.509166	51	0.00013584	3.86697	0.100735
hsa-miR-1260b	hsa-miR-1260b_ENSG00000185236	ENSG00000185236	0.509142	51	0.000135954	3.86661	0.100735
hsa-miR-1260b	hsa-miR-1260b_ENSG00000166947	ENSG00000166947	0.509121	51	0.000136054	3.86629	0.100753
hsa-miR-4448	hsa-miR-4448_ENSG00000163754	ENSG00000163754	0.509098	51	0.000136168	3.86593	0.100789
hsa-miR-324-3p	hsa-miR-324-3p_ENSG00000185803	ENSG00000185803	0.50903	51	0.000136494	3.86489	0.100848
hsa-miR-93-3p	hsa-miR-93-3p_ENSG00000100239	ENSG00000100239	0.509025	51	0.000136518	3.86481	0.100848
hsa-miR-20b-5p	hsa-miR-20b-5p_ENSG00000072274	ENSG00000072274	0.509015	51	0.000136566	3.86466	0.100848
hsa-miR-4448	hsa-miR-4448_ENSG00000138772	ENSG00000138772	0.508951	51	0.000136878	3.86367	0.100891
hsa-miR-874-3p	hsa-miR-874-3p_ENSG00000277117	ENSG00000277117	0.508921	51	0.000137023	3.86321	0.100904
hsa-miR-15b-5p	hsa-miR-15b-5p_ENSG00000067992	ENSG00000067992	0.508873	51	0.000137257	3.86247	0.100961
hsa-miR-342-3p	hsa-miR-342-3p_ENSG00000275684	ENSG00000275684	0.508849	51	0.000137369	3.86211	0.100961
hsa-miR-6089	hsa-miR-6089_ENSG00000151694	ENSG00000151694	0.508839	51	0.00013742	3.86195	0.100961
hsa-miR-23a-3p	hsa-miR-23a-3p_ENSG00000203950	ENSG00000203950	0.508809	51	0.000137566	3.86149	0.100975
hsa-miR-342-3p	hsa-miR-342-3p_ENSG00000019582	ENSG00000019582	0.508782	51	0.0001377	3.86107	0.100984
hsa-miR-342-3p	hsa-miR-342-3p_ENSG00000226084	ENSG00000226084	0.50878	51	0.000137705	3.86105	0.100984
hsa-miR-223-3p	hsa-miR-223-3p_ENSG00000155111	ENSG00000155111	0.508726	51	0.000137972	3.86021	0.101081
hsa-miR-22-3p	hsa-miR-22-3p_ENSG00000138279	ENSG00000138279	0.508712	51	0.000138041	3.85999	0.101081
hsa-miR-146b-3p	hsa-miR-146b-3p_ENSG00000171044	ENSG00000171044	0.508711	51	0.000138044	3.85998	0.101081
hsa-miR-574-5p	hsa-miR-574-5p_ENSG00000204152	ENSG00000204152	0.508688	51	0.000138156	3.85963	0.101081
hsa-miR-1260b	hsa-miR-1260b_ENSG00000099968	ENSG00000099968	0.50861	51	0.000138535	3.85844	0.101277
hsa-miR-199b-5p	hsa-miR-199b-5p_ENSG00000135503	ENSG00000135503	0.508607	51	0.000138552	3.85839	0.101277
hsa-miR-1307-5p	hsa-miR-1307-5p_ENSG00000033011	ENSG00000033011	0.508569	51	0.000138738	3.85781	0.101297
hsa-miR-326	hsa-miR-326_ENSG00000250182	ENSG00000250182	0.508566	51	0.000138754	3.85775	0.101297
hsa-miR-342-3p	hsa-miR-342-3p_ENSG00000120278	ENSG00000120278	0.508562	51	0.000138771	3.8577	0.101297
hsa-miR-18b-3p	hsa-miR-18b-3p_ENSG00000139193	ENSG00000139193	0.508528	51	0.000138939	3.85718	0.101372
hsa-miR-6513-3p	hsa-miR-6513-3p_ENSG00000148943	ENSG00000148943	0.508508	51	0.000139038	3.85687	0.101398
hsa-miR-181c-5p	hsa-miR-181c-5p_ENSG00000116679	ENSG00000116679	0.50849	51	0.000139124	3.8566	0.101414
hsa-miR-18b-3p	hsa-miR-18b-3p_ENSG00000204394	ENSG00000204394	0.508403	51	0.000139553	3.85526	0.101618
hsa-miR-4448	hsa-miR-4448_ENSG00000121797	ENSG00000121797	0.508397	51	0.000139586	3.85516	0.101618
hsa-miR-150-5p	hsa-miR-150-5p_ENSG00000125352	ENSG00000125352	0.508394	51	0.0001396	3.85511	0.101618
hsa-miR-375	hsa-miR-375_ENSG00000048707	ENSG00000048707	0.508382	51	0.00013966	3.85493	0.101618
hsa-miR-363-3p	hsa-miR-363-3p_ENSG00000171033	ENSG00000171033	0.508339	51	0.000139871	3.85427	0.101645
hsa-miR-150-5p	hsa-miR-150-5p_ENSG00000136997	ENSG00000136997	0.508333	51	0.000139899	3.85418	0.101645
hsa-miR-5010-3p	hsa-miR-5010-3p_ENSG00000198952	ENSG00000198952	0.508317	51	0.000139977	3.85394	0.101645
hsa-miR-1260b	hsa-miR-1260b_ENSG00000103502	ENSG00000103502	0.508226	51	0.00014043	3.85254	0.101645
hsa-miR-624-5p	hsa-miR-624-5p_ENSG00000116473	ENSG00000116473	0.508216	51	0.00014048	3.85239	0.101645
hsa-miR-664a-3p	hsa-miR-664a-3p_ENSG00000258555	ENSG00000258555	0.508208	51	0.000140518	3.85227	0.101645
hsa-miR-4448	hsa-miR-4448_ENSG00000110060	ENSG00000110060	0.508201	51	0.000140552	3.85216	0.101645
hsa-miR-146b-3p	hsa-miR-146b-3p_ENSG00000169991	ENSG00000169991	0.508201	51	0.000140552	3.85216	0.101645
hsa-miR-150-5p	hsa-miR-150-5p_ENSG00000259956	ENSG00000259956	0.508185	51	0.000140633	3.85191	0.101645
hsa-miR-19b-3p	hsa-miR-19b-3p_ENSG00000116903	ENSG00000116903	0.508133	51	0.000140891	3.85112	0.101765
hsa-miR-320b	hsa-miR-320b_ENSG00000036549	ENSG00000036549	0.508108	51	0.000141016	3.85073	0.101809
hsa-miR-19b-3p	hsa-miR-19b-3p_ENSG00000054983	ENSG00000054983	0.508085	51	0.000141132	3.85038	0.101834
hsa-miR-98-5p	hsa-miR-98-5p_ENSG00000258441	ENSG00000258441	0.508029	51	0.00014141	3.84952	0.101834
hsa-miR-223-3p	hsa-miR-223-3p_ENSG00000126767	ENSG00000126767	0.507987	51	0.000141617	3.84889	0.101834
hsa-miR-150-5p	hsa-miR-150-5p_ENSG00000198821	ENSG00000198821	0.507986	51	0.000141623	3.84887	0.101834
hsa-miR-150-5p	hsa-miR-150-5p_ENSG00000175792	ENSG00000175792	0.507915	51	0.00014198	3.84777	0.101865
hsa-miR-342-5p	hsa-miR-342-5p_ENSG00000136444	ENSG00000136444	0.507893	51	0.00014209	3.84744	0.101865
hsa-miR-320b	hsa-miR-320b_ENSG00000124383	ENSG00000124383	0.507889	51	0.000142107	3.84738	0.101865
hsa-miR-342-3p	hsa-miR-342-3p_ENSG00000274030	ENSG00000274030	0.507886	51	0.000142125	3.84733	0.101865
hsa-miR-342-3p	hsa-miR-342-3p_ENSG00000276936	ENSG00000276936	0.507886	51	0.000142125	3.84733	0.101865
hsa-miR-19b-3p	hsa-miR-19b-3p_ENSG00000101966	ENSG00000101966	0.507874	51	0.000142186	3.84714	0.101865
hsa-miR-6511b-3p	hsa-miR-6511b-3p_ENSG00000256338	ENSG00000256338	0.507858	51	0.000142266	3.8469	0.101876
hsa-miR-181a-2-3p	hsa-miR-181a-2-3p_ENSG00000276737	ENSG00000276737	0.507799	51	0.000142562	3.846	0.101992
hsa-miR-320b	hsa-miR-320b_ENSG00000101546	ENSG00000101546	0.507787	51	0.000142622	3.84581	0.101992
hsa-miR-150-5p	hsa-miR-150-5p_ENSG00000084072	ENSG00000084072	0.507752	51	0.000142797	3.84528	0.102026
hsa-miR-320b	hsa-miR-320b_ENSG00000124181	ENSG00000124181	0.507689	51	0.000143116	3.84431	0.102107
hsa-miR-1260b	hsa-miR-1260b_ENSG00000083814	ENSG00000083814	0.507656	51	0.000143284	3.8438	0.102107
hsa-miR-146b-3p	hsa-miR-146b-3p_ENSG00000283013	ENSG00000283013	0.507623	51	0.000143448	3.84331	0.102108
hsa-miR-181c-5p	hsa-miR-181c-5p_ENSG00000140030	ENSG00000140030	0.507614	51	0.000143492	3.84317	0.102108
hsa-miR-342-3p	hsa-miR-342-3p_ENSG00000162894	ENSG00000162894	0.507594	51	0.000143596	3.84286	0.102136
hsa-miR-146b-3p	hsa-miR-146b-3p_ENSG00000167766	ENSG00000167766	0.50755	51	0.000143818	3.84219	0.102162
hsa-miR-150-5p	hsa-miR-150-5p_ENSG00000166197	ENSG00000166197	0.507548	51	0.000143828	3.84216	0.102162
hsa-miR-30e-3p	hsa-miR-30e-3p_ENSG00000258738	ENSG00000258738	0.507535	51	0.000143891	3.84197	0.102162
hsa-miR-21-3p	hsa-miR-21-3p_ENSG00000204010	ENSG00000204010	0.5075	51	0.000144073	3.84142	0.10217
hsa-miR-1260b	hsa-miR-1260b_ENSG00000090661	ENSG00000090661	0.507489	51	0.000144125	3.84126	0.10217
hsa-miR-146b-3p	hsa-miR-146b-3p_ENSG00000104823	ENSG00000104823	0.507463	51	0.000144257	3.84086	0.10217
hsa-miR-342-3p	hsa-miR-342-3p_ENSG00000215021	ENSG00000215021	0.507444	51	0.000144354	3.84057	0.10217
hsa-miR-181a-2-3p	hsa-miR-181a-2-3p_ENSG00000243678	ENSG00000243678	0.507424	51	0.000144457	3.84026	0.102197
hsa-miR-150-5p	hsa-miR-150-5p_ENSG00000170468	ENSG00000170468	0.507396	51	0.000144598	3.83984	0.102225
hsa-miR-30e-3p	hsa-miR-30e-3p_ENSG00000205133	ENSG00000205133	0.507278	51	0.000145203	3.83802	0.102383
hsa-miR-320b	hsa-miR-320b_ENSG00000149716	ENSG00000149716	0.507185	51	0.00014568	3.8366	0.102586
hsa-miR-6087	hsa-miR-6087_ENSG00000037749	ENSG00000037749	0.507169	51	0.000145758	3.83637	0.102586
hsa-miR-576-5p	hsa-miR-576-5p_ENSG00000142856	ENSG00000142856	0.507101	51	0.000146107	3.83533	0.102586
hsa-miR-6513-3p	hsa-miR-6513-3p_ENSG00000276182	ENSG00000276182	0.507083	51	0.000146199	3.83505	0.102586
hsa-miR-4448	hsa-miR-4448_ENSG00000060069	ENSG00000060069	0.507004	51	0.000146609	3.83384	0.102586
hsa-miR-19b-3p	hsa-miR-19b-3p_ENSG00000117859	ENSG00000117859	0.506999	51	0.000146635	3.83376	0.102586
hsa-miR-320b	hsa-miR-320b_ENSG00000245164	ENSG00000245164	0.506997	51	0.000146646	3.83373	0.102586
hsa-miR-1307-3p	hsa-miR-1307-3p_ENSG00000137824	ENSG00000137824	0.506994	51	0.000146662	3.83368	0.102586
hsa-miR-150-5p	hsa-miR-150-5p_ENSG00000089248	ENSG00000089248	0.506989	51	0.000146686	3.83361	0.102586
hsa-miR-23a-3p	hsa-miR-23a-3p_ENSG00000153130	ENSG00000153130	0.50698	51	0.000146735	3.83347	0.102586
hsa-miR-20b-5p	hsa-miR-20b-5p_ENSG00000102595	ENSG00000102595	0.506963	51	0.00014682	3.83322	0.102586
hsa-miR-1226-3p	hsa-miR-1226-3p_ENSG00000068784	ENSG00000068784	0.506919	51	0.000147048	3.83254	0.102655
hsa-miR-98-5p	hsa-miR-98-5p_ENSG00000225830	ENSG00000225830	0.50686	51	0.000147353	3.83164	0.102777
hsa-miR-1307-3p	hsa-miR-1307-3p_ENSG00000123933	ENSG00000123933	0.506797	51	0.000147678	3.83068	0.102823
hsa-miR-193a-5p	hsa-miR-193a-5p_ENSG00000131238	ENSG00000131238	0.506682	51	0.000148276	3.82893	0.103061
hsa-miR-324-5p	hsa-miR-324-5p_ENSG00000171100	ENSG00000171100	0.506649	51	0.000148447	3.82843	0.103061
hsa-miR-25-3p	hsa-miR-25-3p_ENSG00000030066	ENSG00000030066	0.506552	51	0.000148953	3.82695	0.103302
hsa-miR-98-5p	hsa-miR-98-5p_ENSG00000196275	ENSG00000196275	0.506456	51	0.000149458	3.82548	0.103305
hsa-miR-664a-3p	hsa-miR-664a-3p_ENSG00000136021	ENSG00000136021	0.50645	51	0.00014949	3.82539	0.103305
hsa-miR-146b-3p	hsa-miR-146b-3p_ENSG00000112118	ENSG00000112118	0.506366	51	0.000149933	3.8241	0.103483
hsa-miR-181c-5p	hsa-miR-181c-5p_ENSG00000121797	ENSG00000121797	0.506331	51	0.000150114	3.82358	0.103563
hsa-miR-199ab-3p	hsa-miR-199ab-3p_ENSG00000204257	ENSG00000204257	0.506292	51	0.000150321	3.82298	0.103628
hsa-miR-423-3p	hsa-miR-423-3p_ENSG00000198952	ENSG00000198952	0.506276	51	0.000150405	3.82274	0.103628
hsa-miR-1307-5p	hsa-miR-1307-5p_ENSG00000063245	ENSG00000063245	0.506253	51	0.00015053	3.82238	0.103633
hsa-miR-30e-3p	hsa-miR-30e-3p_ENSG00000255423	ENSG00000255423	0.506178	51	0.000150926	3.82124	0.103677
hsa-miR-1307-5p	hsa-miR-1307-5p_ENSG00000167986	ENSG00000167986	0.506164	51	0.000151	3.82102	0.103677
hsa-miR-342-3p	hsa-miR-342-3p_ENSG00000212664	ENSG00000212664	0.506076	51	0.000151466	3.81968	0.103863
hsa-miR-342-3p	hsa-miR-342-3p_ENSG00000125835	ENSG00000125835	0.506037	51	0.000151674	3.81909	0.10393
hsa-miR-146b-3p	hsa-miR-146b-3p_ENSG00000253719	ENSG00000253719	0.506012	51	0.000151803	3.81872	0.10393
hsa-miR-1260b	hsa-miR-1260b_ENSG00000105402	ENSG00000105402	0.506004	51	0.00015185	3.81859	0.10393
hsa-miR-320a	hsa-miR-320a_ENSG00000182179	ENSG00000182179	0.505991	51	0.000151917	3.81839	0.10393
hsa-miR-181a-2-3p	hsa-miR-181a-2-3p_ENSG00000184584	ENSG00000184584	0.50599	51	0.000151924	3.81837	0.10393
hsa-miR-223-3p	hsa-miR-223-3p_ENSG00000040633	ENSG00000040633	0.505967	51	0.000152046	3.81802	0.10393
hsa-miR-223-3p	hsa-miR-223-3p_ENSG00000087152	ENSG00000087152	0.505946	51	0.000152157	3.81771	0.103931
hsa-miR-181c-5p	hsa-miR-181c-5p_ENSG00000168003	ENSG00000168003	0.505886	51	0.000152478	3.81679	0.104061
hsa-miR-423-3p	hsa-miR-423-3p_ENSG00000160072	ENSG00000160072	0.505813	51	0.000152867	3.81569	0.104252
hsa-miR-574-3p	hsa-miR-574-3p_ENSG00000196588	ENSG00000196588	0.505738	51	0.000153269	3.81455	0.104465
hsa-miR-1307-5p	hsa-miR-1307-5p_ENSG00000070182	ENSG00000070182	0.505697	51	0.000153489	3.81392	0.104506
hsa-miR-576-5p	hsa-miR-576-5p_ENSG00000088035	ENSG00000088035	0.505679	51	0.000153586	3.81365	0.104506
hsa-miR-375	hsa-miR-375_ENSG00000205268	ENSG00000205268	0.505663	51	0.000153674	3.8134	0.104506
hsa-miR-146b-3p	hsa-miR-146b-3p_ENSG00000125354	ENSG00000125354	0.505637	51	0.000153812	3.81301	0.104506
hsa-miR-150-5p	hsa-miR-150-5p_ENSG00000083454	ENSG00000083454	0.505604	51	0.000153989	3.81251	0.104506
hsa-miR-532-5p	hsa-miR-532-5p_ENSG00000243199	ENSG00000243199	0.505592	51	0.000154054	3.81233	0.104506
hsa-miR-324-3p	hsa-miR-324-3p_ENSG00000175886	ENSG00000175886	0.505579	51	0.000154128	3.81212	0.104511
hsa-miR-375	hsa-miR-375_ENSG00000091409	ENSG00000091409	0.505565	51	0.000154202	3.81191	0.104517
hsa-miR-15b-5p	hsa-miR-15b-5p_ENSG00000264853	ENSG00000264853	0.505501	51	0.000154547	3.81094	0.104621
hsa-miR-7706	hsa-miR-7706_ENSG00000251192	ENSG00000251192	0.50548	51	0.000154663	3.81061	0.104621
hsa-miR-150-5p	hsa-miR-150-5p_ENSG00000279369	ENSG00000279369	0.505465	51	0.000154741	3.8104	0.104621
hsa-miR-130b-5p	hsa-miR-130b-5p_ENSG00000111676	ENSG00000111676	0.505449	51	0.000154829	3.81015	0.104628
hsa-miR-199ab-3p	hsa-miR-199ab-3p_ENSG00000006062	ENSG00000006062	0.505432	51	0.000154919	3.8099	0.104642
hsa-miR-19b-3p	hsa-miR-19b-3p_ENSG00000158669	ENSG00000158669	0.505421	51	0.000154981	3.80972	0.104642
hsa-miR-6087	hsa-miR-6087_ENSG00000271141	ENSG00000271141	0.50536	51	0.00015531	3.8088	0.104793
hsa-miR-125a-5p	hsa-miR-125a-5p_ENSG00000174446	ENSG00000174446	0.505353	51	0.000155352	3.80868	0.104793
hsa-miR-1307-5p	hsa-miR-1307-5p_ENSG00000071564	ENSG00000071564	0.505331	51	0.000155468	3.80836	0.104793
hsa-miR-532-5p	hsa-miR-532-5p_ENSG00000281000	ENSG00000281000	0.505331	51	0.00015547	3.80835	0.104793
hsa-miR-191-5p	hsa-miR-191-5p_ENSG00000270066	ENSG00000270066	0.50519	51	0.00015624	3.80621	0.104955
hsa-miR-6511b-3p	hsa-miR-6511b-3p_ENSG00000104823	ENSG00000104823	0.505096	51	0.000156753	3.80478	0.105211
hsa-miR-146b-3p	hsa-miR-146b-3p_ENSG00000073849	ENSG00000073849	0.505052	51	0.000156994	3.80412	0.105213
hsa-miR-1260b	hsa-miR-1260b_ENSG00000042753	ENSG00000042753	0.505008	51	0.000157235	3.80345	0.105213
hsa-miR-199ab-3p	hsa-miR-199ab-3p_ENSG00000198728	ENSG00000198728	0.504946	51	0.000157579	3.8025	0.105213
hsa-miR-4448	hsa-miR-4448_ENSG00000019991	ENSG00000019991	0.504911	51	0.000157769	3.80198	0.105213
hsa-miR-1307-5p	hsa-miR-1307-5p_ENSG00000161011	ENSG00000161011	0.504903	51	0.000157816	3.80185	0.105213
hsa-miR-181a-2-3p	hsa-miR-181a-2-3p_ENSG00000104998	ENSG00000104998	0.504859	51	0.000158056	3.80119	0.105213
hsa-miR-223-3p	hsa-miR-223-3p_ENSG00000091947	ENSG00000091947	0.504829	51	0.000158225	3.80073	0.105213
hsa-miR-500a-5p	hsa-miR-500a-5p_ENSG00000164603	ENSG00000164603	0.50481	51	0.000158329	3.80044	0.105213
hsa-miR-6511b-3p	hsa-miR-6511b-3p_ENSG00000175886	ENSG00000175886	0.504799	51	0.000158387	3.80028	0.105213
hsa-miR-6511b-3p	hsa-miR-6511b-3p_ENSG00000187736	ENSG00000187736	0.504748	51	0.000158668	3.79951	0.105213
hsa-miR-19b-3p	hsa-miR-19b-3p_ENSG00000102531	ENSG00000102531	0.504743	51	0.000158701	3.79942	0.105213
hsa-miR-1260b	hsa-miR-1260b_ENSG00000159792	ENSG00000159792	0.504641	51	0.000159262	3.79789	0.105213
hsa-miR-146b-3p	hsa-miR-146b-3p_ENSG00000110987	ENSG00000110987	0.50464	51	0.000159271	3.79786	0.105213
hsa-miR-6513-3p	hsa-miR-6513-3p_ENSG00000277130	ENSG00000277130	0.504619	51	0.000159389	3.79754	0.105213
hsa-miR-17-3p	hsa-miR-17-3p_ENSG00000162191	ENSG00000162191	0.504556	51	0.00015974	3.79659	0.105213
hsa-miR-342-3p	hsa-miR-342-3p_ENSG00000233476	ENSG00000233476	0.504552	51	0.00015976	3.79653	0.105213
hsa-miR-320b	hsa-miR-320b_ENSG00000196628	ENSG00000196628	0.50455	51	0.000159773	3.7965	0.105213
hsa-miR-320a	hsa-miR-320a_ENSG00000091592	ENSG00000091592	0.504544	51	0.000159805	3.79641	0.105213
hsa-miR-877-5p	hsa-miR-877-5p_ENSG00000270629	ENSG00000270629	0.504542	51	0.000159814	3.79638	0.105213
hsa-miR-29a-3p	hsa-miR-29a-3p_ENSG00000084623	ENSG00000084623	0.50453	51	0.00015988	3.7962	0.105213
hsa-miR-320a	hsa-miR-320a_ENSG00000135945	ENSG00000135945	0.504518	51	0.000159947	3.79602	0.105213
hsa-miR-454-3p	hsa-miR-454-3p_ENSG00000057663	ENSG00000057663	0.504513	51	0.000159978	3.79594	0.105213
hsa-miR-1307-5p	hsa-miR-1307-5p_ENSG00000156515	ENSG00000156515	0.50451	51	0.000159996	3.79589	0.105213
hsa-miR-342-3p	hsa-miR-342-3p_ENSG00000198832	ENSG00000198832	0.504501	51	0.000160047	3.79575	0.105213
hsa-miR-342-5p	hsa-miR-342-5p_ENSG00000229119	ENSG00000229119	0.504499	51	0.000160058	3.79572	0.105213
hsa-miR-342-5p	hsa-miR-342-5p_ENSG00000088205	ENSG00000088205	0.504484	51	0.000160138	3.79551	0.105213
hsa-miR-181a-2-3p	hsa-miR-181a-2-3p_ENSG00000123297	ENSG00000123297	0.50445	51	0.000160328	3.79499	0.105213
hsa-miR-320a	hsa-miR-320a_ENSG00000242156	ENSG00000242156	0.504448	51	0.000160344	3.79495	0.105213
hsa-miR-3182	hsa-miR-3182_ENSG00000017797	ENSG00000017797	0.504409	51	0.000160561	3.79436	0.105213
hsa-miR-18b-3p	hsa-miR-18b-3p_ENSG00000130723	ENSG00000130723	0.504402	51	0.000160597	3.79426	0.105213
hsa-miR-181c-5p	hsa-miR-181c-5p_ENSG00000084073	ENSG00000084073	0.504399	51	0.000160617	3.79421	0.105213
hsa-miR-320b	hsa-miR-320b_ENSG00000196642	ENSG00000196642	0.504347	51	0.000160909	3.79342	0.105279
hsa-miR-19b-3p	hsa-miR-19b-3p_ENSG00000123728	ENSG00000123728	0.504319	51	0.000161066	3.793	0.105309
hsa-miR-181a-2-3p	hsa-miR-181a-2-3p_ENSG00000152234	ENSG00000152234	0.504315	51	0.000161088	3.79294	0.105309
hsa-miR-146b-3p	hsa-miR-146b-3p_ENSG00000172534	ENSG00000172534	0.504261	51	0.000161391	3.79212	0.105426
hsa-miR-3182	hsa-miR-3182_ENSG00000132824	ENSG00000132824	0.504207	51	0.000161694	3.79131	0.105426
hsa-miR-6087	hsa-miR-6087_ENSG00000138821	ENSG00000138821	0.504201	51	0.000161726	3.79122	0.105426
hsa-miR-21-3p	hsa-miR-21-3p_ENSG00000067248	ENSG00000067248	0.5042	51	0.000161734	3.7912	0.105426
hsa-miR-150-5p	hsa-miR-150-5p_ENSG00000130811	ENSG00000130811	0.50413	51	0.000162131	3.79014	0.105542
hsa-miR-223-3p	hsa-miR-223-3p_ENSG00000164168	ENSG00000164168	0.50411	51	0.00016224	3.78984	0.105542
hsa-miR-6089	hsa-miR-6089_ENSG00000179604	ENSG00000179604	0.504027	51	0.000162713	3.78858	0.105624
hsa-miR-130b-5p	hsa-miR-130b-5p_ENSG00000181817	ENSG00000181817	0.504019	51	0.000162758	3.78846	0.105624
hsa-miR-146b-3p	hsa-miR-146b-3p_ENSG00000170291	ENSG00000170291	0.504016	51	0.000162777	3.78841	0.105624
hsa-miR-1307-3p	hsa-miR-1307-3p_ENSG00000242071	ENSG00000242071	0.504008	51	0.000162818	3.7883	0.105624
hsa-miR-4448	hsa-miR-4448_ENSG00000117475	ENSG00000117475	0.503961	51	0.000163088	3.78758	0.105743
hsa-miR-3613-5p	hsa-miR-3613-5p_ENSG00000200320	ENSG00000200320	0.503918	51	0.000163333	3.78692	0.105773
hsa-miR-1226-3p	hsa-miR-1226-3p_ENSG00000104714	ENSG00000104714	0.503853	51	0.000163701	3.78595	0.105896
hsa-miR-98-5p	hsa-miR-98-5p_ENSG00000057663	ENSG00000057663	0.503852	51	0.000163705	3.78594	0.105896
hsa-miR-1260b	hsa-miR-1260b_ENSG00000133193	ENSG00000133193	0.503846	51	0.00016374	3.78585	0.105896
hsa-miR-150-5p	hsa-miR-150-5p_ENSG00000101224	ENSG00000101224	0.503797	51	0.000164021	3.7851	0.105964
hsa-miR-146b-3p	hsa-miR-146b-3p_ENSG00000182162	ENSG00000182162	0.503746	51	0.000164314	3.78433	0.10606
hsa-miR-320b	hsa-miR-320b_ENSG00000133226	ENSG00000133226	0.503711	51	0.000164513	3.7838	0.10606
hsa-miR-320b	hsa-miR-320b_ENSG00000170734	ENSG00000170734	0.503678	51	0.000164704	3.7833	0.10611
hsa-miR-126-5p	hsa-miR-126-5p_ENSG00000200320	ENSG00000200320	0.503553	51	0.000165423	3.7814	0.10643
hsa-miR-3182	hsa-miR-3182_ENSG00000100985	ENSG00000100985	0.503522	51	0.000165597	3.78095	0.106455
hsa-miR-29a-3p	hsa-miR-29a-3p_ENSG00000128928	ENSG00000128928	0.503422	51	0.000166174	3.77944	0.106653
hsa-miR-150-5p	hsa-miR-150-5p_ENSG00000213465	ENSG00000213465	0.503422	51	0.000166177	3.77943	0.106653
hsa-miR-25-3p	hsa-miR-25-3p_ENSG00000280347	ENSG00000280347	0.503343	51	0.000166634	3.77824	0.106653
hsa-miR-15a-5p	hsa-miR-15a-5p_ENSG00000143952	ENSG00000143952	0.503336	51	0.000166676	3.77813	0.106653
hsa-miR-19b-3p	hsa-miR-19b-3p_ENSG00000115604	ENSG00000115604	0.503308	51	0.000166838	3.77771	0.106653
hsa-miR-6089	hsa-miR-6089_ENSG00000123836	ENSG00000123836	0.503304	51	0.000166859	3.77765	0.106653
hsa-miR-342-3p	hsa-miR-342-3p_ENSG00000231389	ENSG00000231389	0.5033	51	0.000166884	3.77759	0.106653
hsa-miR-146b-3p	hsa-miR-146b-3p_ENSG00000154511	ENSG00000154511	0.503298	51	0.000166896	3.77755	0.106653
hsa-miR-146b-3p	hsa-miR-146b-3p_ENSG00000178498	ENSG00000178498	0.503295	51	0.000166912	3.77751	0.106653
hsa-miR-1260b	hsa-miR-1260b_ENSG00000146007	ENSG00000146007	0.503248	51	0.000167186	3.7768	0.106655
hsa-miR-146b-3p	hsa-miR-146b-3p_ENSG00000211662	ENSG00000211662	0.5032	51	0.000167463	3.77608	0.106655
hsa-miR-4511	hsa-miR-4511_ENSG00000243317	ENSG00000243317	0.5032	51	0.000167464	3.77608	0.106655
hsa-miR-342-5p	hsa-miR-342-5p_ENSG00000101224	ENSG00000101224	0.503192	51	0.000167509	3.77596	0.106655
hsa-miR-19b-3p	hsa-miR-19b-3p_ENSG00000169826	ENSG00000169826	0.503187	51	0.000167539	3.77588	0.106655
hsa-miR-98-5p	hsa-miR-98-5p_ENSG00000104218	ENSG00000104218	0.503186	51	0.000167543	3.77587	0.106655
hsa-miR-423-3p	hsa-miR-423-3p_ENSG00000248487	ENSG00000248487	0.503186	51	0.000167544	3.77587	0.106655
hsa-miR-342-3p	hsa-miR-342-3p_ENSG00000134954	ENSG00000134954	0.503162	51	0.000167684	3.77551	0.106662
hsa-miR-363-3p	hsa-miR-363-3p_ENSG00000182109	ENSG00000182109	0.503141	51	0.000167807	3.77519	0.106662
hsa-miR-342-3p	hsa-miR-342-3p_ENSG00000211450	ENSG00000211450	0.503132	51	0.000167858	3.77506	0.106662
hsa-miR-181c-5p	hsa-miR-181c-5p_ENSG00000178381	ENSG00000178381	0.503118	51	0.000167939	3.77485	0.106662
hsa-miR-181c-5p	hsa-miR-181c-5p_ENSG00000177576	ENSG00000177576	0.503055	51	0.000168309	3.77389	0.106768
hsa-miR-150-5p	hsa-miR-150-5p_ENSG00000142230	ENSG00000142230	0.502996	51	0.000168653	3.77301	0.106882
hsa-miR-17-3p	hsa-miR-17-3p_ENSG00000133422	ENSG00000133422	0.50299	51	0.000168689	3.77291	0.106882
hsa-miR-199ab-3p	hsa-miR-199ab-3p_ENSG00000283041	ENSG00000283041	0.502959	51	0.000168871	3.77245	0.106954
hsa-miR-199b-5p	hsa-miR-199b-5p_ENSG00000159496	ENSG00000159496	0.502913	51	0.000169144	3.77174	0.106999
hsa-miR-19b-3p	hsa-miR-19b-3p_ENSG00000116030	ENSG00000116030	0.502887	51	0.000169294	3.77136	0.107005
hsa-miR-146b-3p	hsa-miR-146b-3p_ENSG00000196092	ENSG00000196092	0.502764	51	0.000170019	3.7695	0.107295
hsa-miR-146b-3p	hsa-miR-146b-3p_ENSG00000180357	ENSG00000180357	0.502744	51	0.00017014	3.76919	0.107314
hsa-miR-21-3p	hsa-miR-21-3p_ENSG00000224177	ENSG00000224177	0.502713	51	0.00017032	3.76873	0.107314
hsa-miR-6087	hsa-miR-6087_ENSG00000118263	ENSG00000118263	0.502654	51	0.000170667	3.76785	0.107355
hsa-miR-199b-5p	hsa-miR-199b-5p_ENSG00000189077	ENSG00000189077	0.502645	51	0.000170722	3.76771	0.107355
hsa-miR-18b-3p	hsa-miR-18b-3p_ENSG00000084092	ENSG00000084092	0.502645	51	0.000170725	3.7677	0.107355
hsa-miR-320b	hsa-miR-320b_ENSG00000090447	ENSG00000090447	0.502604	51	0.000170968	3.76709	0.107408
hsa-miR-3182	hsa-miR-3182_ENSG00000198805	ENSG00000198805	0.502584	51	0.000171086	3.76678	0.107412
hsa-miR-6089	hsa-miR-6089_ENSG00000169826	ENSG00000169826	0.50257	51	0.000171166	3.76658	0.107418
hsa-miR-550a-5p	hsa-miR-550a-5p_ENSG00000104823	ENSG00000104823	0.502559	51	0.000171232	3.76641	0.107418
hsa-miR-3182	hsa-miR-3182_ENSG00000101425	ENSG00000101425	0.502502	51	0.00017157	3.76556	0.107545
hsa-miR-3182	hsa-miR-3182_ENSG00000134248	ENSG00000134248	0.502482	51	0.00017169	3.76525	0.107571
hsa-miR-4448	hsa-miR-4448_ENSG00000059691	ENSG00000059691	0.502369	51	0.000172365	3.76355	0.107749
hsa-miR-146b-3p	hsa-miR-146b-3p_ENSG00000211772	ENSG00000211772	0.502312	51	0.000172704	3.7627	0.107872
hsa-miR-1260b	hsa-miR-1260b_ENSG00000168081	ENSG00000168081	0.502225	51	0.000173225	3.76139	0.10796
hsa-miR-4448	hsa-miR-4448_ENSG00000139572	ENSG00000139572	0.502221	51	0.000173254	3.76132	0.10796
hsa-miR-4448	hsa-miR-4448_ENSG00000164674	ENSG00000164674	0.502178	51	0.00017351	3.76068	0.10807
hsa-miR-624-5p	hsa-miR-624-5p_ENSG00000213965	ENSG00000213965	0.502128	51	0.000173812	3.75992	0.10807
hsa-miR-342-3p	hsa-miR-342-3p_ENSG00000081059	ENSG00000081059	0.502105	51	0.000173948	3.75958	0.108079
hsa-miR-17-3p	hsa-miR-17-3p_ENSG00000089289	ENSG00000089289	0.501991	51	0.000174635	3.75787	0.108308
hsa-miR-342-3p	hsa-miR-342-3p_ENSG00000102974	ENSG00000102974	0.501969	51	0.000174771	3.75753	0.108308
hsa-miR-500a-5p	hsa-miR-500a-5p_ENSG00000186594	ENSG00000186594	0.501951	51	0.000174879	3.75726	0.108308
hsa-miR-199b-5p	hsa-miR-199b-5p_ENSG00000234964	ENSG00000234964	0.501946	51	0.000174907	3.75719	0.108308
hsa-miR-28-3p	hsa-miR-28-3p_ENSG00000262664	ENSG00000262664	0.501881	51	0.000175301	3.75622	0.108411
hsa-miR-3195	hsa-miR-3195_ENSG00000049089	ENSG00000049089	0.501784	51	0.000175892	3.75475	0.108584
hsa-miR-18b-3p	hsa-miR-18b-3p_ENSG00000163125	ENSG00000163125	0.501759	51	0.000176044	3.75438	0.108584
hsa-miR-29a-3p	hsa-miR-29a-3p_ENSG00000085998	ENSG00000085998	0.501738	51	0.000176175	3.75406	0.108584
hsa-miR-326	hsa-miR-326_ENSG00000100239	ENSG00000100239	0.501683	51	0.00017651	3.75323	0.108706
hsa-miR-18b-3p	hsa-miR-18b-3p_ENSG00000147654	ENSG00000147654	0.501643	51	0.000176753	3.75263	0.108814
hsa-miR-1260b	hsa-miR-1260b_ENSG00000162852	ENSG00000162852	0.501627	51	0.000176854	3.75238	0.108833
hsa-miR-30e-3p	hsa-miR-30e-3p_ENSG00000035681	ENSG00000035681	0.501596	51	0.00017704	3.75193	0.108872
hsa-miR-20b-5p	hsa-miR-20b-5p_ENSG00000198087	ENSG00000198087	0.501594	51	0.000177054	3.75189	0.108872
hsa-miR-98-5p	hsa-miR-98-5p_ENSG00000164548	ENSG00000164548	0.501551	51	0.000177317	3.75125	0.108909
hsa-miR-20b-5p	hsa-miR-20b-5p_ENSG00000100442	ENSG00000100442	0.501542	51	0.000177373	3.75111	0.108909
hsa-miR-150-5p	hsa-miR-150-5p_ENSG00000130332	ENSG00000130332	0.501519	51	0.000177514	3.75077	0.108909
hsa-miR-181c-5p	hsa-miR-181c-5p_ENSG00000152926	ENSG00000152926	0.501517	51	0.000177527	3.75074	0.108909
hsa-miR-3605-3p	hsa-miR-3605-3p_ENSG00000198952	ENSG00000198952	0.501434	51	0.000178036	3.74949	0.109003
hsa-miR-18b-3p	hsa-miR-18b-3p_ENSG00000129103	ENSG00000129103	0.501432	51	0.000178048	3.74946	0.109003
hsa-miR-150-5p	hsa-miR-150-5p_ENSG00000141510	ENSG00000141510	0.501417	51	0.000178141	3.74924	0.109003
hsa-miR-1260b	hsa-miR-1260b_ENSG00000179632	ENSG00000179632	0.501382	51	0.000178357	3.74871	0.109038
hsa-miR-320b	hsa-miR-320b_ENSG00000184384	ENSG00000184384	0.501364	51	0.000178469	3.74844	0.109064
hsa-miR-320b	hsa-miR-320b_ENSG00000167792	ENSG00000167792	0.501335	51	0.000178646	3.74801	0.10913
hsa-miR-320b	hsa-miR-320b_ENSG00000206530	ENSG00000206530	0.501301	51	0.000178854	3.7475	0.109182
hsa-miR-150-5p	hsa-miR-150-5p_ENSG00000186174	ENSG00000186174	0.501288	51	0.000178938	3.7473	0.109182
hsa-miR-150-5p	hsa-miR-150-5p_ENSG00000214223	ENSG00000214223	0.501247	51	0.000179191	3.74668	0.109243
hsa-miR-598-3p	hsa-miR-598-3p_ENSG00000115084	ENSG00000115084	0.501242	51	0.000179218	3.74662	0.109243
hsa-miR-146b-3p	hsa-miR-146b-3p_ENSG00000226084	ENSG00000226084	0.501213	51	0.000179399	3.74618	0.109243
hsa-miR-98-5p	hsa-miR-98-5p_ENSG00000134294	ENSG00000134294	0.501193	51	0.000179527	3.74587	0.109243
hsa-miR-92a-3p	hsa-miR-92a-3p_ENSG00000189114	ENSG00000189114	0.501185	51	0.000179573	3.74576	0.109243
hsa-miR-342-5p	hsa-miR-342-5p_ENSG00000119866	ENSG00000119866	0.501178	51	0.000179615	3.74566	0.109243
hsa-miR-150-5p	hsa-miR-150-5p_ENSG00000147155	ENSG00000147155	0.501172	51	0.000179658	3.74555	0.109243
hsa-miR-320b	hsa-miR-320b_ENSG00000104880	ENSG00000104880	0.501153	51	0.000179774	3.74527	0.109259
hsa-miR-532-5p	hsa-miR-532-5p_ENSG00000175602	ENSG00000175602	0.501115	51	0.000180007	3.74471	0.109259
hsa-miR-146b-3p	hsa-miR-146b-3p_ENSG00000187838	ENSG00000187838	0.501113	51	0.000180019	3.74468	0.109259
hsa-miR-150-5p	hsa-miR-150-5p_ENSG00000196313	ENSG00000196313	0.501108	51	0.000180051	3.7446	0.109259
hsa-miR-223-3p	hsa-miR-223-3p_ENSG00000119392	ENSG00000119392	0.501107	51	0.000180055	3.74459	0.109259
hsa-miR-3182	hsa-miR-3182_ENSG00000103257	ENSG00000103257	0.501101	51	0.000180098	3.74449	0.109259
hsa-miR-375	hsa-miR-375_ENSG00000211815	ENSG00000211815	0.501043	51	0.000180454	3.74363	0.109281
hsa-miR-1307-5p	hsa-miR-1307-5p_ENSG00000004939	ENSG00000004939	0.501039	51	0.00018048	3.74357	0.109281
hsa-miR-425-5p	hsa-miR-425-5p_ENSG00000136682	ENSG00000136682	0.501009	51	0.000180666	3.74312	0.109311
hsa-miR-30e-3p	hsa-miR-30e-3p_ENSG00000277687	ENSG00000277687	0.500889	51	0.00018142	3.74132	0.109596
hsa-miR-1307-5p	hsa-miR-1307-5p_ENSG00000126107	ENSG00000126107	0.500884	51	0.000181447	3.74125	0.109596
hsa-miR-1307-5p	hsa-miR-1307-5p_ENSG00000197483	ENSG00000197483	0.500882	51	0.000181466	3.74121	0.109596
hsa-miR-342-3p	hsa-miR-342-3p_ENSG00000149480	ENSG00000149480	0.500859	51	0.000181608	3.74086	0.109596
hsa-miR-3182	hsa-miR-3182_ENSG00000158109	ENSG00000158109	0.500857	51	0.000181622	3.74083	0.109596
hsa-miR-423-3p	hsa-miR-423-3p_ENSG00000171443	ENSG00000171443	0.500773	51	0.000182149	3.73957	0.109792
hsa-miR-320b	hsa-miR-320b_ENSG00000121310	ENSG00000121310	0.500664	51	0.000182831	3.73795	0.109958
hsa-miR-146b-3p	hsa-miR-146b-3p_ENSG00000142546	ENSG00000142546	0.500634	51	0.000183021	3.7375	0.109958
hsa-miR-210-5p	hsa-miR-210-5p_ENSG00000135108	ENSG00000135108	0.500631	51	0.000183042	3.73745	0.109958
hsa-miR-532-5p	hsa-miR-532-5p_ENSG00000124102	ENSG00000124102	0.500611	51	0.00018317	3.73715	0.109958
hsa-miR-199ab-3p	hsa-miR-199ab-3p_ENSG00000156299	ENSG00000156299	0.500589	51	0.000183308	3.73682	0.109981
hsa-miR-15b-5p	hsa-miR-15b-5p_ENSG00000133704	ENSG00000133704	0.500572	51	0.000183415	3.73657	0.109981
hsa-miR-320a	hsa-miR-320a_ENSG00000131374	ENSG00000131374	0.500554	51	0.000183526	3.7363	0.109981
hsa-miR-1301-3p	hsa-miR-1301-3p_ENSG00000160679	ENSG00000160679	0.50054	51	0.000183615	3.73609	0.109981
hsa-miR-150-5p	hsa-miR-150-5p_ENSG00000253364	ENSG00000253364	0.50054	51	0.000183618	3.73608	0.109981
hsa-miR-181c-5p	hsa-miR-181c-5p_ENSG00000176018	ENSG00000176018	0.500498	51	0.000183884	3.73546	0.110039
hsa-miR-598-3p	hsa-miR-598-3p_ENSG00000126653	ENSG00000126653	0.500478	51	0.000184008	3.73516	0.110049
hsa-miR-128-3p	hsa-miR-128-3p_ENSG00000125912	ENSG00000125912	0.500473	51	0.00018404	3.73509	0.110049
hsa-miR-324-3p	hsa-miR-324-3p_ENSG00000170545	ENSG00000170545	0.500444	51	0.000184226	3.73465	0.110064
hsa-miR-98-5p	hsa-miR-98-5p_ENSG00000150681	ENSG00000150681	0.500425	51	0.000184344	3.73437	0.110064
hsa-miR-874-3p	hsa-miR-874-3p_ENSG00000126249	ENSG00000126249	0.500372	51	0.000184683	3.73357	0.110198
hsa-miR-93-3p	hsa-miR-93-3p_ENSG00000132254	ENSG00000132254	0.500353	51	0.000184803	3.73329	0.110198
hsa-miR-199b-5p	hsa-miR-199b-5p_ENSG00000164674	ENSG00000164674	0.500349	51	0.000184827	3.73323	0.110198
hsa-miR-223-3p	hsa-miR-223-3p_ENSG00000117614	ENSG00000117614	0.500346	51	0.000184846	3.73319	0.110198
hsa-miR-548k	hsa-miR-548k_ENSG00000128609	ENSG00000128609	0.500298	51	0.000185151	3.73247	0.110284
hsa-miR-22-3p	hsa-miR-22-3p_ENSG00000094631	ENSG00000094631	0.500297	51	0.000185158	3.73246	0.110284
hsa-miR-598-3p	hsa-miR-598-3p_ENSG00000086288	ENSG00000086288	0.500286	51	0.000185232	3.73228	0.110284
hsa-miR-150-5p	hsa-miR-150-5p_ENSG00000116191	ENSG00000116191	0.500271	51	0.000185323	3.73207	0.110284
hsa-miR-3182	hsa-miR-3182_ENSG00000162889	ENSG00000162889	0.500266	51	0.000185355	3.73199	0.110284
hsa-miR-146b-3p	hsa-miR-146b-3p_ENSG00000242071	ENSG00000242071	0.500232	51	0.000185575	3.73148	0.110342
hsa-miR-18b-3p	hsa-miR-18b-3p_ENSG00000006062	ENSG00000006062	0.500198	51	0.000185794	3.73097	0.110389
hsa-miR-342-3p	hsa-miR-342-3p_ENSG00000161179	ENSG00000161179	0.500145	51	0.000186133	3.73018	0.110478
hsa-miR-320a	hsa-miR-320a_ENSG00000213339	ENSG00000213339	0.500138	51	0.00018618	3.73007	0.110478
hsa-miR-320b	hsa-miR-320b_ENSG00000071575	ENSG00000071575	0.500127	51	0.000186244	3.72992	0.110478
hsa-miR-1307-5p	hsa-miR-1307-5p_ENSG00000167815	ENSG00000167815	0.50012	51	0.000186292	3.72981	0.110478
hsa-miR-146b-3p	hsa-miR-146b-3p_ENSG00000110448	ENSG00000110448	0.500088	51	0.000186496	3.72933	0.110496
hsa-miR-342-3p	hsa-miR-342-3p_ENSG00000132153	ENSG00000132153	0.500072	51	0.000186597	3.72909	0.110496
hsa-miR-15b-5p	hsa-miR-15b-5p_ENSG00000071189	ENSG00000071189	0.500049	51	0.000186751	3.72874	0.110496
hsa-miR-4732-3p	hsa-miR-4732-3p_ENSG00000160072	ENSG00000160072	0.500042	51	0.000186792	3.72864	0.110496
hsa-miR-375	hsa-miR-375_ENSG00000072310	ENSG00000072310	0.500025	51	0.000186904	3.72838	0.110496
hsa-miR-17-3p	hsa-miR-17-3p_ENSG00000250182	ENSG00000250182	0.500007	51	0.00018702	3.72811	0.110496
hsa-miR-326	hsa-miR-326_ENSG00000103489	ENSG00000103489	0.499928	51	0.000187526	3.72694	0.110633
hsa-miR-186-5p	hsa-miR-186-5p_ENSG00000180694	ENSG00000180694	0.499918	51	0.000187592	3.72679	0.110633
hsa-miR-93-3p	hsa-miR-93-3p_ENSG00000170275	ENSG00000170275	0.499906	51	0.00018767	3.72661	0.110633
hsa-miR-181c-5p	hsa-miR-181c-5p_ENSG00000198604	ENSG00000198604	0.499906	51	0.000187671	3.7266	0.110633
hsa-miR-4448	hsa-miR-4448_ENSG00000172780	ENSG00000172780	0.499753	51	0.000188659	3.72432	0.111009
hsa-miR-30e-3p	hsa-miR-30e-3p_ENSG00000086288	ENSG00000086288	0.499702	51	0.000188993	3.72355	0.111164
hsa-miR-29a-3p	hsa-miR-29a-3p_ENSG00000158526	ENSG00000158526	0.499677	51	0.000189155	3.72318	0.111177
hsa-let-7b-5p	hsa-let-7b-5p_ENSG00000270049	ENSG00000270049	0.499661	51	0.000189258	3.72295	0.111196
hsa-miR-3182	hsa-miR-3182_ENSG00000076382	ENSG00000076382	0.499622	51	0.000189511	3.72237	0.111303
hsa-miR-1260b	hsa-miR-1260b_ENSG00000158109	ENSG00000158109	0.499578	51	0.000189796	3.72171	0.111313
hsa-miR-146b-3p	hsa-miR-146b-3p_ENSG00000163125	ENSG00000163125	0.499574	51	0.000189824	3.72165	0.111313
hsa-miR-628-5p	hsa-miR-628-5p_ENSG00000069956	ENSG00000069956	0.499571	51	0.000189845	3.7216	0.111313
hsa-miR-342-3p	hsa-miR-342-3p_ENSG00000104824	ENSG00000104824	0.49952	51	0.000190178	3.72084	0.111314
hsa-miR-342-3p	hsa-miR-342-3p_ENSG00000147457	ENSG00000147457	0.499509	51	0.000190248	3.72068	0.111314
hsa-miR-1260b	hsa-miR-1260b_ENSG00000105750	ENSG00000105750	0.499509	51	0.000190251	3.72067	0.111314
hsa-miR-98-5p	hsa-miR-98-5p_ENSG00000100941	ENSG00000100941	0.499501	51	0.000190298	3.72057	0.111314
hsa-miR-98-5p	hsa-miR-98-5p_ENSG00000229358	ENSG00000229358	0.49949	51	0.000190373	3.72039	0.111314
hsa-miR-148b-5p	hsa-miR-148b-5p_ENSG00000166200	ENSG00000166200	0.499474	51	0.00019048	3.72015	0.111314
hsa-miR-181c-5p	hsa-miR-181c-5p_ENSG00000148450	ENSG00000148450	0.499469	51	0.000190508	3.72009	0.111314
hsa-miR-320b	hsa-miR-320b_ENSG00000180357	ENSG00000180357	0.499444	51	0.000190674	3.71971	0.111314
hsa-miR-1307-5p	hsa-miR-1307-5p_ENSG00000007080	ENSG00000007080	0.499441	51	0.000190692	3.71967	0.111314
hsa-miR-3173-5p	hsa-miR-3173-5p_ENSG00000139636	ENSG00000139636	0.499426	51	0.000190794	3.71943	0.111314
hsa-miR-576-5p	hsa-miR-576-5p_ENSG00000134480	ENSG00000134480	0.4994	51	0.00019096	3.71906	0.11137
hsa-miR-21-3p	hsa-miR-21-3p_ENSG00000163634	ENSG00000163634	0.499374	51	0.000191136	3.71866	0.111384
hsa-miR-342-3p	hsa-miR-342-3p_ENSG00000198728	ENSG00000198728	0.499255	51	0.000191913	3.7169	0.111549
hsa-miR-20b-5p	hsa-miR-20b-5p_ENSG00000175305	ENSG00000175305	0.499224	51	0.000192122	3.71642	0.111549
hsa-miR-150-5p	hsa-miR-150-5p_ENSG00000167106	ENSG00000167106	0.4992	51	0.000192277	3.71607	0.111549
hsa-miR-98-5p	hsa-miR-98-5p_ENSG00000126787	ENSG00000126787	0.499183	51	0.000192393	3.71581	0.111549
hsa-miR-1260b	hsa-miR-1260b_ENSG00000175166	ENSG00000175166	0.499103	51	0.00019292	3.71462	0.111622
hsa-miR-18b-3p	hsa-miR-18b-3p_ENSG00000281887	ENSG00000281887	0.499098	51	0.000192954	3.71455	0.111622
hsa-miR-15b-5p	hsa-miR-15b-5p_ENSG00000146676	ENSG00000146676	0.499098	51	0.000192956	3.71454	0.111622
hsa-miR-4448	hsa-miR-4448_ENSG00000182885	ENSG00000182885	0.499092	51	0.000192992	3.71446	0.111622
hsa-miR-181a-2-3p	hsa-miR-181a-2-3p_ENSG00000160075	ENSG00000160075	0.499067	51	0.00019316	3.71408	0.111622
hsa-miR-28-3p	hsa-miR-28-3p_ENSG00000105677	ENSG00000105677	0.499048	51	0.000193287	3.7138	0.111622
hsa-miR-199b-5p	hsa-miR-199b-5p_ENSG00000175066	ENSG00000175066	0.499028	51	0.000193415	3.71351	0.111622
hsa-miR-181c-5p	hsa-miR-181c-5p_ENSG00000049089	ENSG00000049089	0.498996	51	0.000193633	3.71302	0.111622
hsa-miR-320b	hsa-miR-320b_ENSG00000082512	ENSG00000082512	0.498995	51	0.000193639	3.71301	0.111622
hsa-miR-199ab-3p	hsa-miR-199ab-3p_ENSG00000231389	ENSG00000231389	0.498983	51	0.000193717	3.71283	0.111622
hsa-miR-342-3p	hsa-miR-342-3p_ENSG00000100316	ENSG00000100316	0.498923	51	0.000194113	3.71195	0.111622
hsa-miR-342-3p	hsa-miR-342-3p_ENSG00000123144	ENSG00000123144	0.498923	51	0.000194115	3.71194	0.111622
hsa-miR-19b-3p	hsa-miR-19b-3p_ENSG00000265808	ENSG00000265808	0.498916	51	0.000194159	3.71184	0.111622
hsa-miR-874-3p	hsa-miR-874-3p_ENSG00000163026	ENSG00000163026	0.498901	51	0.000194264	3.71161	0.111622
hsa-miR-181a-2-3p	hsa-miR-181a-2-3p_ENSG00000169813	ENSG00000169813	0.498878	51	0.000194417	3.71127	0.111622
hsa-miR-342-3p	hsa-miR-342-3p_ENSG00000250182	ENSG00000250182	0.498877	51	0.000194424	3.71125	0.111622
hsa-miR-320b	hsa-miR-320b_ENSG00000070814	ENSG00000070814	0.498866	51	0.000194493	3.7111	0.111622
hsa-miR-181c-5p	hsa-miR-181c-5p_ENSG00000158882	ENSG00000158882	0.498835	51	0.000194701	3.71063	0.111701
hsa-miR-199ab-3p	hsa-miR-199ab-3p_ENSG00000253719	ENSG00000253719	0.498778	51	0.00019508	3.70979	0.11178
hsa-miR-664a-3p	hsa-miR-664a-3p_ENSG00000173451	ENSG00000173451	0.498772	51	0.000195121	3.7097	0.11178
hsa-miR-20b-5p	hsa-miR-20b-5p_ENSG00000120662	ENSG00000120662	0.498703	51	0.000195588	3.70866	0.111905
hsa-miR-320a	hsa-miR-320a_ENSG00000114857	ENSG00000114857	0.498698	51	0.000195621	3.70858	0.111905
hsa-miR-342-3p	hsa-miR-342-3p_ENSG00000114942	ENSG00000114942	0.498581	51	0.000196403	3.70685	0.112139
hsa-miR-624-5p	hsa-miR-624-5p_ENSG00000169826	ENSG00000169826	0.498566	51	0.000196503	3.70663	0.112139
hsa-miR-4732-3p	hsa-miR-4732-3p_ENSG00000250144	ENSG00000250144	0.498503	51	0.000196928	3.70569	0.112235
hsa-miR-199ab-3p	hsa-miR-199ab-3p_ENSG00000100129	ENSG00000100129	0.498496	51	0.000196978	3.70558	0.112235
hsa-miR-320a	hsa-miR-320a_ENSG00000157881	ENSG00000157881	0.498469	51	0.000197163	3.70517	0.11226
hsa-miR-1260b	hsa-miR-1260b_ENSG00000136878	ENSG00000136878	0.498409	51	0.000197565	3.70429	0.11232
hsa-miR-342-3p	hsa-miR-342-3p_ENSG00000175390	ENSG00000175390	0.498379	51	0.000197766	3.70385	0.11232
hsa-miR-18b-3p	hsa-miR-18b-3p_ENSG00000166974	ENSG00000166974	0.498284	51	0.000198415	3.70243	0.112477
hsa-miR-98-5p	hsa-miR-98-5p_ENSG00000244642	ENSG00000244642	0.498282	51	0.000198425	3.7024	0.112477
hsa-miR-4448	hsa-miR-4448_ENSG00000073737	ENSG00000073737	0.498252	51	0.000198629	3.70196	0.112477
hsa-miR-664a-3p	hsa-miR-664a-3p_ENSG00000102010	ENSG00000102010	0.498245	51	0.000198675	3.70186	0.112477
hsa-miR-3182	hsa-miR-3182_ENSG00000149809	ENSG00000149809	0.498243	51	0.000198691	3.70182	0.112477
hsa-miR-146b-3p	hsa-miR-146b-3p_ENSG00000103365	ENSG00000103365	0.498179	51	0.000199127	3.70087	0.112477
hsa-miR-342-3p	hsa-miR-342-3p_ENSG00000198791	ENSG00000198791	0.498173	51	0.00019917	3.70078	0.112477
hsa-miR-199b-5p	hsa-miR-199b-5p_ENSG00000138942	ENSG00000138942	0.498173	51	0.00019917	3.70078	0.112477
hsa-miR-5010-3p	hsa-miR-5010-3p_ENSG00000211796	ENSG00000211796	0.498169	51	0.000199197	3.70072	0.112477
hsa-miR-423-3p	hsa-miR-423-3p_ENSG00000107651	ENSG00000107651	0.498132	51	0.00019945	3.70017	0.112477
hsa-miR-1260b	hsa-miR-1260b_ENSG00000029534	ENSG00000029534	0.498098	51	0.000199683	3.69966	0.112477
hsa-miR-5010-3p	hsa-miR-5010-3p_ENSG00000211821	ENSG00000211821	0.498096	51	0.000199695	3.69963	0.112477
hsa-miR-378a-3p	hsa-miR-378a-3p_ENSG00000186815	ENSG00000186815	0.498091	51	0.00019973	3.69956	0.112477
hsa-miR-1260b	hsa-miR-1260b_ENSG00000177427	ENSG00000177427	0.498078	51	0.000199815	3.69937	0.112477
hsa-miR-150-5p	hsa-miR-150-5p_ENSG00000012124	ENSG00000012124	0.498064	51	0.000199909	3.69917	0.112477
hsa-miR-146b-3p	hsa-miR-146b-3p_ENSG00000168081	ENSG00000168081	0.498063	51	0.00019992	3.69914	0.112477
hsa-miR-29a-3p	hsa-miR-29a-3p_ENSG00000100075	ENSG00000100075	0.498037	51	0.000200098	3.69876	0.112477
hsa-miR-146b-3p	hsa-miR-146b-3p_ENSG00000212802	ENSG00000212802	0.498027	51	0.000200169	3.6986	0.112477
hsa-miR-223-3p	hsa-miR-223-3p_ENSG00000163297	ENSG00000163297	0.498006	51	0.000200312	3.69829	0.112477
hsa-miR-320b	hsa-miR-320b_ENSG00000100351	ENSG00000100351	0.497987	51	0.000200436	3.69802	0.112477
hsa-miR-223-3p	hsa-miR-223-3p_ENSG00000159885	ENSG00000159885	0.497969	51	0.000200563	3.69775	0.112477
hsa-miR-1260b	hsa-miR-1260b_ENSG00000253982	ENSG00000253982	0.497958	51	0.000200641	3.69758	0.112477
hsa-miR-423-3p	hsa-miR-423-3p_ENSG00000189114	ENSG00000189114	0.497945	51	0.000200728	3.69739	0.112477
hsa-miR-146b-3p	hsa-miR-146b-3p_ENSG00000158406	ENSG00000158406	0.497931	51	0.000200825	3.69718	0.112477
hsa-miR-30e-3p	hsa-miR-30e-3p_ENSG00000160307	ENSG00000160307	0.49793	51	0.000200828	3.69718	0.112477
hsa-miR-320a	hsa-miR-320a_ENSG00000091157	ENSG00000091157	0.497903	51	0.000201013	3.69678	0.112477
hsa-miR-20b-5p	hsa-miR-20b-5p_ENSG00000088992	ENSG00000088992	0.497892	51	0.000201095	3.6966	0.112477
hsa-miR-342-3p	hsa-miR-342-3p_ENSG00000153064	ENSG00000153064	0.497879	51	0.000201184	3.69641	0.112477
hsa-miR-199ab-3p	hsa-miR-199ab-3p_ENSG00000152518	ENSG00000152518	0.497876	51	0.000201202	3.69637	0.112477
hsa-miR-3182	hsa-miR-3182_ENSG00000137198	ENSG00000137198	0.497856	51	0.00020134	3.69607	0.112477
hsa-miR-342-3p	hsa-miR-342-3p_ENSG00000063046	ENSG00000063046	0.497851	51	0.000201373	3.696	0.112477
hsa-miR-342-3p	hsa-miR-342-3p_ENSG00000178229	ENSG00000178229	0.49785	51	0.000201379	3.69599	0.112477
hsa-miR-18b-3p	hsa-miR-18b-3p_ENSG00000249855	ENSG00000249855	0.497812	51	0.000201645	3.69541	0.112586
hsa-miR-624-5p	hsa-miR-624-5p_ENSG00000242247	ENSG00000242247	0.497772	51	0.000201918	3.69482	0.112659
hsa-miR-92b-3p	hsa-miR-92b-3p_ENSG00000171161	ENSG00000171161	0.497735	51	0.000202176	3.69427	0.112679
hsa-miR-1307-5p	hsa-miR-1307-5p_ENSG00000175166	ENSG00000175166	0.497727	51	0.000202229	3.69416	0.112679
hsa-miR-6087	hsa-miR-6087_ENSG00000100554	ENSG00000100554	0.497727	51	0.000202232	3.69415	0.112679
hsa-miR-29a-3p	hsa-miR-29a-3p_ENSG00000136193	ENSG00000136193	0.497715	51	0.00020231	3.69398	0.112679
hsa-miR-146b-3p	hsa-miR-146b-3p_ENSG00000115042	ENSG00000115042	0.497692	51	0.000202475	3.69363	0.112714
hsa-miR-146b-3p	hsa-miR-146b-3p_ENSG00000143515	ENSG00000143515	0.497643	51	0.00020281	3.69291	0.112781
hsa-miR-3195	hsa-miR-3195_ENSG00000037241	ENSG00000037241	0.497618	51	0.000202987	3.69253	0.112781
hsa-miR-342-3p	hsa-miR-342-3p_ENSG00000095585	ENSG00000095585	0.497617	51	0.00020299	3.69253	0.112781
hsa-miR-874-3p	hsa-miR-874-3p_ENSG00000131634	ENSG00000131634	0.497599	51	0.000203113	3.69226	0.112781
hsa-miR-320b	hsa-miR-320b_ENSG00000065357	ENSG00000065357	0.497591	51	0.000203171	3.69214	0.112781
hsa-miR-199b-5p	hsa-miR-199b-5p_ENSG00000216285	ENSG00000216285	0.497589	51	0.000203186	3.69211	0.112781
hsa-miR-186-5p	hsa-miR-186-5p_ENSG00000149218	ENSG00000149218	0.497573	51	0.000203297	3.69187	0.112793
hsa-miR-18a-3p	hsa-miR-18a-3p_ENSG00000175886	ENSG00000175886	0.49755	51	0.000203454	3.69153	0.11284
hsa-miR-582-5p	hsa-miR-582-5p_ENSG00000135956	ENSG00000135956	0.497537	51	0.000203548	3.69133	0.112853
hsa-miR-186-5p	hsa-miR-186-5p_ENSG00000136854	ENSG00000136854	0.497527	51	0.000203619	3.69118	0.112853
hsa-miR-627-3p	hsa-miR-627-3p_ENSG00000055950	ENSG00000055950	0.497421	51	0.000204355	3.68962	0.113043
hsa-miR-98-5p	hsa-miR-98-5p_ENSG00000135341	ENSG00000135341	0.497405	51	0.000204469	3.68937	0.113043
hsa-miR-199ab-3p	hsa-miR-199ab-3p_ENSG00000141959	ENSG00000141959	0.497388	51	0.000204584	3.68913	0.113043
hsa-miR-146b-3p	hsa-miR-146b-3p_ENSG00000242574	ENSG00000242574	0.497381	51	0.000204635	3.68902	0.113043
hsa-miR-150-5p	hsa-miR-150-5p_ENSG00000144028	ENSG00000144028	0.497369	51	0.000204717	3.68885	0.113043
hsa-miR-3182	hsa-miR-3182_ENSG00000179262	ENSG00000179262	0.497351	51	0.000204845	3.68857	0.113043
hsa-miR-181c-5p	hsa-miR-181c-5p_ENSG00000146676	ENSG00000146676	0.497344	51	0.000204891	3.68848	0.113043
hsa-miR-199b-5p	hsa-miR-199b-5p_ENSG00000119402	ENSG00000119402	0.497338	51	0.000204932	3.68839	0.113043
hsa-miR-98-5p	hsa-miR-98-5p_ENSG00000155849	ENSG00000155849	0.497338	51	0.000204932	3.68839	0.113043
hsa-miR-3182	hsa-miR-3182_ENSG00000163554	ENSG00000163554	0.497333	51	0.000204972	3.6883	0.113043
hsa-miR-6087	hsa-miR-6087_ENSG00000121797	ENSG00000121797	0.497314	51	0.000205104	3.68803	0.113043
hsa-miR-6087	hsa-miR-6087_ENSG00000172893	ENSG00000172893	0.497262	51	0.000205465	3.68726	0.113163
hsa-miR-342-3p	hsa-miR-342-3p_ENSG00000105372	ENSG00000105372	0.497251	51	0.000205547	3.68709	0.113169
hsa-miR-15b-5p	hsa-miR-15b-5p_ENSG00000281530	ENSG00000281530	0.497204	51	0.000205874	3.6864	0.11327
hsa-miR-320a	hsa-miR-320a_ENSG00000104907	ENSG00000104907	0.49714	51	0.000206327	3.68544	0.113373
hsa-miR-375	hsa-miR-375_ENSG00000127152	ENSG00000127152	0.497125	51	0.00020643	3.68523	0.113373
hsa-miR-98-5p	hsa-miR-98-5p_ENSG00000214960	ENSG00000214960	0.49711	51	0.000206534	3.68501	0.113373
hsa-miR-146b-3p	hsa-miR-146b-3p_ENSG00000154016	ENSG00000154016	0.497005	51	0.000207276	3.68345	0.113373
hsa-miR-1307-5p	hsa-miR-1307-5p_ENSG00000175567	ENSG00000175567	0.496992	51	0.000207371	3.68325	0.113373
hsa-miR-320b	hsa-miR-320b_ENSG00000137078	ENSG00000137078	0.496979	51	0.000207463	3.68306	0.113373
hsa-miR-320b	hsa-miR-320b_ENSG00000204650	ENSG00000204650	0.496953	51	0.000207642	3.68269	0.113373
hsa-miR-320b	hsa-miR-320b_ENSG00000198851	ENSG00000198851	0.496896	51	0.000208044	3.68184	0.113373
hsa-miR-320b	hsa-miR-320b_ENSG00000110987	ENSG00000110987	0.496883	51	0.000208138	3.68165	0.113373
hsa-miR-320b	hsa-miR-320b_ENSG00000160294	ENSG00000160294	0.496881	51	0.000208153	3.68162	0.113373
hsa-miR-671-3p	hsa-miR-671-3p_ENSG00000135108	ENSG00000135108	0.496879	51	0.000208169	3.68158	0.113373
hsa-miR-342-3p	hsa-miR-342-3p_ENSG00000105193	ENSG00000105193	0.496863	51	0.000208279	3.68135	0.113373
hsa-miR-15b-5p	hsa-miR-15b-5p_ENSG00000068784	ENSG00000068784	0.496854	51	0.000208346	3.68121	0.113373
hsa-miR-598-3p	hsa-miR-598-3p_ENSG00000116679	ENSG00000116679	0.49683	51	0.000208516	3.68086	0.113373
hsa-miR-17-3p	hsa-miR-17-3p_ENSG00000175482	ENSG00000175482	0.496818	51	0.000208602	3.68068	0.113373
hsa-miR-6087	hsa-miR-6087_ENSG00000169902	ENSG00000169902	0.496805	51	0.000208694	3.68049	0.113373
hsa-miR-6089	hsa-miR-6089_ENSG00000258476	ENSG00000258476	0.496803	51	0.000208709	3.68046	0.113373
hsa-miR-375	hsa-miR-375_ENSG00000168056	ENSG00000168056	0.496792	51	0.000208788	3.68029	0.113377
hsa-miR-1307-5p	hsa-miR-1307-5p_ENSG00000125249	ENSG00000125249	0.496765	51	0.000208979	3.6799	0.113441
hsa-miR-423-3p	hsa-miR-423-3p_ENSG00000204394	ENSG00000204394	0.496745	51	0.00020912	3.6796	0.113441
hsa-miR-186-5p	hsa-miR-186-5p_ENSG00000104946	ENSG00000104946	0.496736	51	0.000209184	3.67947	0.113441
hsa-miR-18b-3p	hsa-miR-18b-3p_ENSG00000112514	ENSG00000112514	0.496735	51	0.000209193	3.67945	0.113441
hsa-miR-326	hsa-miR-326_ENSG00000089289	ENSG00000089289	0.496715	51	0.000209338	3.67915	0.113458
hsa-miR-1307-5p	hsa-miR-1307-5p_ENSG00000147119	ENSG00000147119	0.496689	51	0.000209521	3.67877	0.113458
hsa-miR-574-3p	hsa-miR-574-3p_ENSG00000130921	ENSG00000130921	0.496673	51	0.000209637	3.67853	0.113458
hsa-miR-15b-5p	hsa-miR-15b-5p_ENSG00000261799	ENSG00000261799	0.49667	51	0.000209653	3.6785	0.113458
hsa-miR-342-5p	hsa-miR-342-5p_ENSG00000178188	ENSG00000178188	0.496639	51	0.00020988	3.67803	0.113458
hsa-miR-17-3p	hsa-miR-17-3p_ENSG00000280789	ENSG00000280789	0.49663	51	0.000209941	3.6779	0.113458
hsa-miR-30e-3p	hsa-miR-30e-3p_ENSG00000102010	ENSG00000102010	0.496564	51	0.000210414	3.67693	0.113559
hsa-miR-320b	hsa-miR-320b_ENSG00000120616	ENSG00000120616	0.496549	51	0.000210523	3.6767	0.113575
hsa-miR-874-3p	hsa-miR-874-3p_ENSG00000149639	ENSG00000149639	0.496534	51	0.000210631	3.67648	0.113575
hsa-miR-142-3p	hsa-miR-142-3p_ENSG00000133657	ENSG00000133657	0.496504	51	0.000210842	3.67604	0.113585
hsa-miR-98-5p	hsa-miR-98-5p_ENSG00000176681	ENSG00000176681	0.496487	51	0.000210965	3.67579	0.113585
hsa-miR-342-5p	hsa-miR-342-5p_ENSG00000215021	ENSG00000215021	0.496465	51	0.000211127	3.67546	0.113593
hsa-miR-130b-5p	hsa-miR-130b-5p_ENSG00000204257	ENSG00000204257	0.496414	51	0.000211495	3.6747	0.113593
hsa-miR-874-3p	hsa-miR-874-3p_ENSG00000273611	ENSG00000273611	0.496414	51	0.000211495	3.6747	0.113593
hsa-miR-130a-3p	hsa-miR-130a-3p_ENSG00000079785	ENSG00000079785	0.496409	51	0.00021153	3.67463	0.113593
hsa-miR-1307-5p	hsa-miR-1307-5p_ENSG00000158828	ENSG00000158828	0.496404	51	0.000211567	3.67455	0.113593
hsa-miR-130b-5p	hsa-miR-130b-5p_ENSG00000242574	ENSG00000242574	0.496402	51	0.000211578	3.67453	0.113593
hsa-miR-199ab-3p	hsa-miR-199ab-3p_ENSG00000130811	ENSG00000130811	0.49639	51	0.000211668	3.67434	0.113593
hsa-miR-4732-3p	hsa-miR-4732-3p_ENSG00000107651	ENSG00000107651	0.49638	51	0.000211738	3.6742	0.113593
hsa-miR-199b-5p	hsa-miR-199b-5p_ENSG00000169826	ENSG00000169826	0.496376	51	0.000211767	3.67414	0.113593
hsa-miR-342-5p	hsa-miR-342-5p_ENSG00000167792	ENSG00000167792	0.496298	51	0.000212329	3.67299	0.113813
hsa-miR-25-3p	hsa-miR-25-3p_ENSG00000183604	ENSG00000183604	0.49626	51	0.000212601	3.67243	0.113813
hsa-miR-1307-5p	hsa-miR-1307-5p_ENSG00000160948	ENSG00000160948	0.496252	51	0.000212662	3.67231	0.113813
hsa-miR-6511b-3p	hsa-miR-6511b-3p_ENSG00000232995	ENSG00000232995	0.496211	51	0.000212959	3.6717	0.113856
hsa-miR-342-3p	hsa-miR-342-3p_ENSG00000179950	ENSG00000179950	0.496135	51	0.000213507	3.67059	0.113997
hsa-miR-320a	hsa-miR-320a_ENSG00000270049	ENSG00000270049	0.496112	51	0.000213674	3.67025	0.113997
hsa-miR-18b-3p	hsa-miR-18b-3p_ENSG00000182162	ENSG00000182162	0.496093	51	0.000213812	3.66997	0.113997
hsa-miR-199ab-3p	hsa-miR-199ab-3p_ENSG00000080603	ENSG00000080603	0.496092	51	0.000213819	3.66995	0.113997
hsa-miR-146b-3p	hsa-miR-146b-3p_ENSG00000159692	ENSG00000159692	0.496083	51	0.000213888	3.66981	0.113997
hsa-miR-874-3p	hsa-miR-874-3p_ENSG00000121895	ENSG00000121895	0.496036	51	0.000214226	3.66913	0.114019
hsa-miR-4448	hsa-miR-4448_ENSG00000196352	ENSG00000196352	0.496035	51	0.000214233	3.66911	0.114019
hsa-miR-320b	hsa-miR-320b_ENSG00000263264	ENSG00000263264	0.496028	51	0.000214284	3.66901	0.114019
hsa-miR-671-3p	hsa-miR-671-3p_ENSG00000198952	ENSG00000198952	0.495995	51	0.000214525	3.66852	0.114029
hsa-miR-874-3p	hsa-miR-874-3p_ENSG00000130332	ENSG00000130332	0.495945	51	0.000214892	3.66778	0.114067
hsa-miR-15b-5p	hsa-miR-15b-5p_ENSG00000273247	ENSG00000273247	0.495934	51	0.000214973	3.66762	0.114067
hsa-miR-550a-5p	hsa-miR-550a-5p_ENSG00000187257	ENSG00000187257	0.49591	51	0.000215148	3.66726	0.114067
hsa-miR-146b-3p	hsa-miR-146b-3p_ENSG00000167106	ENSG00000167106	0.495895	51	0.000215259	3.66704	0.114067
hsa-miR-874-3p	hsa-miR-874-3p_ENSG00000144021	ENSG00000144021	0.495888	51	0.000215306	3.66694	0.114067
hsa-miR-500a-5p	hsa-miR-500a-5p_ENSG00000138785	ENSG00000138785	0.495882	51	0.000215355	3.66685	0.114067
hsa-miR-146b-3p	hsa-miR-146b-3p_ENSG00000224877	ENSG00000224877	0.495853	51	0.000215567	3.66642	0.114067
hsa-miR-15b-5p	hsa-miR-15b-5p_ENSG00000189180	ENSG00000189180	0.495845	51	0.000215627	3.6663	0.114067
hsa-miR-20b-5p	hsa-miR-20b-5p_ENSG00000217416	ENSG00000217416	0.495828	51	0.000215747	3.66606	0.114067
hsa-miR-15b-5p	hsa-miR-15b-5p_ENSG00000265808	ENSG00000265808	0.495823	51	0.000215784	3.66598	0.114067
hsa-miR-576-5p	hsa-miR-576-5p_ENSG00000265808	ENSG00000265808	0.495816	51	0.00021584	3.66587	0.114067
hsa-miR-4448	hsa-miR-4448_ENSG00000167210	ENSG00000167210	0.495788	51	0.00021604	3.66547	0.114067
hsa-miR-199ab-3p	hsa-miR-199ab-3p_ENSG00000081386	ENSG00000081386	0.495741	51	0.000216386	3.66477	0.114067
hsa-miR-15b-5p	hsa-miR-15b-5p_ENSG00000165487	ENSG00000165487	0.495717	51	0.000216565	3.66441	0.114067
hsa-miR-20b-5p	hsa-miR-20b-5p_ENSG00000204130	ENSG00000204130	0.49571	51	0.000216614	3.66431	0.114067
hsa-miR-150-5p	hsa-miR-150-5p_ENSG00000143222	ENSG00000143222	0.495683	51	0.000216811	3.66392	0.114067
hsa-miR-15b-5p	hsa-miR-15b-5p_ENSG00000240767	ENSG00000240767	0.495678	51	0.00021685	3.66384	0.114067
hsa-miR-15b-5p	hsa-miR-15b-5p_ENSG00000154642	ENSG00000154642	0.495654	51	0.000217028	3.66348	0.114067
hsa-miR-342-3p	hsa-miR-342-3p_ENSG00000164649	ENSG00000164649	0.495651	51	0.000217047	3.66345	0.114067
hsa-miR-18a-3p	hsa-miR-18a-3p_ENSG00000147654	ENSG00000147654	0.495644	51	0.000217098	3.66334	0.114067
hsa-miR-576-5p	hsa-miR-576-5p_ENSG00000165997	ENSG00000165997	0.495619	51	0.000217285	3.66297	0.114067
hsa-miR-6087	hsa-miR-6087_ENSG00000132965	ENSG00000132965	0.495613	51	0.000217327	3.66289	0.114067
hsa-miR-22-3p	hsa-miR-22-3p_ENSG00000071564	ENSG00000071564	0.49561	51	0.000217354	3.66283	0.114067
hsa-miR-6087	hsa-miR-6087_ENSG00000136021	ENSG00000136021	0.49561	51	0.000217356	3.66283	0.114067
hsa-miR-199ab-3p	hsa-miR-199ab-3p_ENSG00000237190	ENSG00000237190	0.495603	51	0.000217405	3.66273	0.114067
hsa-miR-150-5p	hsa-miR-150-5p_ENSG00000198791	ENSG00000198791	0.495599	51	0.000217436	3.66267	0.114067
hsa-miR-320b	hsa-miR-320b_ENSG00000179588	ENSG00000179588	0.495575	51	0.00021761	3.66232	0.114099
hsa-miR-1226-3p	hsa-miR-1226-3p_ENSG00000269940	ENSG00000269940	0.495526	51	0.000217974	3.6616	0.114165
hsa-miR-4448	hsa-miR-4448_ENSG00000064999	ENSG00000064999	0.495522	51	0.000218002	3.66154	0.114165
hsa-miR-576-5p	hsa-miR-576-5p_ENSG00000126858	ENSG00000126858	0.495514	51	0.000218065	3.66141	0.114165
hsa-miR-342-3p	hsa-miR-342-3p_ENSG00000154511	ENSG00000154511	0.495506	51	0.000218119	3.66131	0.114165
hsa-miR-30e-3p	hsa-miR-30e-3p_ENSG00000096006	ENSG00000096006	0.495453	51	0.000218515	3.66052	0.114165
hsa-miR-210-5p	hsa-miR-210-5p_ENSG00000234449	ENSG00000234449	0.495452	51	0.000218525	3.6605	0.114165
hsa-miR-6087	hsa-miR-6087_ENSG00000143545	ENSG00000143545	0.495449	51	0.000218541	3.66047	0.114165
hsa-miR-342-3p	hsa-miR-342-3p_ENSG00000159958	ENSG00000159958	0.49543	51	0.000218684	3.66018	0.114165
hsa-miR-22-3p	hsa-miR-22-3p_ENSG00000100243	ENSG00000100243	0.495422	51	0.000218743	3.66007	0.114165
hsa-miR-320a	hsa-miR-320a_ENSG00000160294	ENSG00000160294	0.495393	51	0.000218961	3.65963	0.11417
hsa-miR-223-3p	hsa-miR-223-3p_ENSG00000130985	ENSG00000130985	0.495366	51	0.000219158	3.65924	0.114217
hsa-miR-21-3p	hsa-miR-21-3p_ENSG00000074319	ENSG00000074319	0.495331	51	0.00021942	3.65872	0.114217
hsa-miR-874-3p	hsa-miR-874-3p_ENSG00000083844	ENSG00000083844	0.495312	51	0.000219562	3.65844	0.114228
hsa-miR-150-5p	hsa-miR-150-5p_ENSG00000100138	ENSG00000100138	0.495309	51	0.000219586	3.6584	0.114228
hsa-miR-342-3p	hsa-miR-342-3p_ENSG00000146066	ENSG00000146066	0.495255	51	0.000219988	3.6576	0.114351
hsa-miR-532-5p	hsa-miR-532-5p_ENSG00000254004	ENSG00000254004	0.495245	51	0.000220065	3.65745	0.114351
hsa-miR-342-5p	hsa-miR-342-5p_ENSG00000110987	ENSG00000110987	0.495229	51	0.000220184	3.65721	0.114351
hsa-miR-98-5p	hsa-miR-98-5p_ENSG00000205534	ENSG00000205534	0.495208	51	0.000220338	3.65691	0.114394
hsa-miR-326	hsa-miR-326_ENSG00000162976	ENSG00000162976	0.495194	51	0.00022044	3.65671	0.114409
hsa-miR-320b	hsa-miR-320b_ENSG00000151135	ENSG00000151135	0.495152	51	0.000220756	3.65609	0.114536
hsa-miR-15b-5p	hsa-miR-15b-5p_ENSG00000122042	ENSG00000122042	0.495142	51	0.000220834	3.65593	0.114539
hsa-miR-223-3p	hsa-miR-223-3p_ENSG00000188725	ENSG00000188725	0.495105	51	0.000221105	3.6554	0.114574
hsa-miR-4448	hsa-miR-4448_ENSG00000140299	ENSG00000140299	0.49509	51	0.00022122	3.65517	0.114574
hsa-miR-1307-5p	hsa-miR-1307-5p_ENSG00000100441	ENSG00000100441	0.495075	51	0.000221333	3.65495	0.114574
hsa-miR-1307-5p	hsa-miR-1307-5p_ENSG00000105221	ENSG00000105221	0.495059	51	0.000221454	3.65472	0.114574
hsa-miR-582-5p	hsa-miR-582-5p_ENSG00000173545	ENSG00000173545	0.495057	51	0.000221472	3.65468	0.114574
hsa-miR-664a-3p	hsa-miR-664a-3p_ENSG00000203739	ENSG00000203739	0.495055	51	0.00022148	3.65466	0.114574
hsa-miR-150-5p	hsa-miR-150-5p_ENSG00000108561	ENSG00000108561	0.495008	51	0.000221839	3.65396	0.114597
hsa-miR-146b-3p	hsa-miR-146b-3p_ENSG00000128739	ENSG00000128739	0.494963	51	0.000222172	3.65331	0.114597
hsa-miR-6511b-3p	hsa-miR-6511b-3p_ENSG00000253719	ENSG00000253719	0.494956	51	0.000222228	3.6532	0.114597
hsa-miR-624-5p	hsa-miR-624-5p_ENSG00000117859	ENSG00000117859	0.494952	51	0.000222257	3.65314	0.114597
hsa-miR-320b	hsa-miR-320b_ENSG00000185721	ENSG00000185721	0.49492	51	0.000222496	3.65268	0.114597
hsa-miR-6089	hsa-miR-6089_ENSG00000049089	ENSG00000049089	0.494912	51	0.000222562	3.65255	0.114597
hsa-miR-20b-5p	hsa-miR-20b-5p_ENSG00000119326	ENSG00000119326	0.494908	51	0.000222586	3.6525	0.114597
hsa-miR-19b-3p	hsa-miR-19b-3p_ENSG00000213300	ENSG00000213300	0.494902	51	0.000222632	3.65241	0.114597
hsa-miR-150-5p	hsa-miR-150-5p_ENSG00000125630	ENSG00000125630	0.494889	51	0.00022273	3.65222	0.114597
hsa-miR-142-3p	hsa-miR-142-3p_ENSG00000158669	ENSG00000158669	0.49488	51	0.000222804	3.65208	0.114597
hsa-miR-320b	hsa-miR-320b_ENSG00000152439	ENSG00000152439	0.494867	51	0.000222902	3.65189	0.114597
hsa-miR-3182	hsa-miR-3182_ENSG00000160055	ENSG00000160055	0.494859	51	0.000222961	3.65177	0.114597
hsa-miR-500a-5p	hsa-miR-500a-5p_ENSG00000159082	ENSG00000159082	0.494856	51	0.00022298	3.65173	0.114597
hsa-miR-1260b	hsa-miR-1260b_ENSG00000144567	ENSG00000144567	0.494848	51	0.000223039	3.65162	0.114597
hsa-miR-1307-5p	hsa-miR-1307-5p_ENSG00000160285	ENSG00000160285	0.494803	51	0.000223381	3.65095	0.114601
hsa-miR-6089	hsa-miR-6089_ENSG00000206737	ENSG00000206737	0.494796	51	0.000223436	3.65085	0.114601
hsa-miR-6089	hsa-miR-6089_ENSG00000275405	ENSG00000275405	0.494796	51	0.000223436	3.65085	0.114601
hsa-miR-130a-3p	hsa-miR-130a-3p_ENSG00000070501	ENSG00000070501	0.494792	51	0.00022347	3.65078	0.114601
hsa-miR-598-3p	hsa-miR-598-3p_ENSG00000101844	ENSG00000101844	0.494777	51	0.000223579	3.65057	0.114601
hsa-miR-4448	hsa-miR-4448_ENSG00000134827	ENSG00000134827	0.494686	51	0.000224269	3.64923	0.114601
hsa-miR-1307-5p	hsa-miR-1307-5p_ENSG00000163818	ENSG00000163818	0.494686	51	0.000224272	3.64923	0.114601
hsa-miR-324-3p	hsa-miR-324-3p_ENSG00000104884	ENSG00000104884	0.494684	51	0.000224282	3.64921	0.114601
hsa-miR-181c-5p	hsa-miR-181c-5p_ENSG00000101425	ENSG00000101425	0.494663	51	0.000224447	3.64889	0.114616
hsa-miR-181c-5p	hsa-miR-181c-5p_ENSG00000112031	ENSG00000112031	0.494623	51	0.00022475	3.6483	0.114663
hsa-miR-342-3p	hsa-miR-342-3p_ENSG00000159377	ENSG00000159377	0.494586	51	0.000225032	3.64776	0.114663
hsa-miR-1307-5p	hsa-miR-1307-5p_ENSG00000165915	ENSG00000165915	0.494567	51	0.000225177	3.64748	0.114663
hsa-miR-199b-5p	hsa-miR-199b-5p_ENSG00000215114	ENSG00000215114	0.494509	51	0.000225617	3.64663	0.114663
hsa-miR-146b-3p	hsa-miR-146b-3p_ENSG00000182199	ENSG00000182199	0.494507	51	0.000225631	3.6466	0.114663
hsa-miR-21-3p	hsa-miR-21-3p_ENSG00000108406	ENSG00000108406	0.494493	51	0.000225741	3.64639	0.114663
hsa-miR-30e-3p	hsa-miR-30e-3p_ENSG00000169902	ENSG00000169902	0.494491	51	0.000225757	3.64636	0.114663
hsa-miR-1260b	hsa-miR-1260b_ENSG00000124098	ENSG00000124098	0.494461	51	0.000225988	3.64591	0.114663
hsa-miR-29a-3p	hsa-miR-29a-3p_ENSG00000132718	ENSG00000132718	0.494452	51	0.000226053	3.64579	0.114663
hsa-miR-6089	hsa-miR-6089_ENSG00000205133	ENSG00000205133	0.494444	51	0.000226116	3.64567	0.114663
hsa-miR-550a-5p	hsa-miR-550a-5p_ENSG00000144021	ENSG00000144021	0.494443	51	0.000226121	3.64566	0.114663
hsa-miR-342-5p	hsa-miR-342-5p_ENSG00000070814	ENSG00000070814	0.494431	51	0.000226213	3.64548	0.114663
hsa-miR-223-3p	hsa-miR-223-3p_ENSG00000267547	ENSG00000267547	0.494408	51	0.000226388	3.64515	0.114663
hsa-miR-423-3p	hsa-miR-423-3p_ENSG00000170275	ENSG00000170275	0.494402	51	0.000226435	3.64506	0.114663
hsa-miR-664a-3p	hsa-miR-664a-3p_ENSG00000255423	ENSG00000255423	0.494391	51	0.000226524	3.64489	0.114663
hsa-miR-1307-3p	hsa-miR-1307-3p_ENSG00000243156	ENSG00000243156	0.494379	51	0.000226613	3.64471	0.114663
hsa-miR-4448	hsa-miR-4448_ENSG00000213722	ENSG00000213722	0.49435	51	0.000226833	3.64429	0.114663
hsa-miR-22-3p	hsa-miR-22-3p_ENSG00000100568	ENSG00000100568	0.494349	51	0.000226843	3.64428	0.114663
hsa-miR-15b-5p	hsa-miR-15b-5p_ENSG00000088035	ENSG00000088035	0.494349	51	0.000226843	3.64428	0.114663
hsa-miR-146b-3p	hsa-miR-146b-3p_ENSG00000170989	ENSG00000170989	0.494343	51	0.000226892	3.64418	0.114663
hsa-miR-1307-5p	hsa-miR-1307-5p_ENSG00000115649	ENSG00000115649	0.494336	51	0.000226945	3.64408	0.114663
hsa-miR-146b-3p	hsa-miR-146b-3p_ENSG00000128218	ENSG00000128218	0.494331	51	0.000226978	3.64402	0.114663
hsa-miR-146b-3p	hsa-miR-146b-3p_ENSG00000111716	ENSG00000111716	0.494329	51	0.000226992	3.64399	0.114663
hsa-miR-1260b	hsa-miR-1260b_ENSG00000108819	ENSG00000108819	0.494327	51	0.00022701	3.64395	0.114663
hsa-let-7e-5p	hsa-let-7e-5p_ENSG00000100926	ENSG00000100926	0.4943	51	0.000227221	3.64355	0.114733
hsa-miR-1260b	hsa-miR-1260b_ENSG00000183508	ENSG00000183508	0.494287	51	0.000227316	3.64337	0.114745
hsa-miR-4448	hsa-miR-4448_ENSG00000118263	ENSG00000118263	0.494268	51	0.000227463	3.64309	0.114751
hsa-miR-3182	hsa-miR-3182_ENSG00000113811	ENSG00000113811	0.494196	51	0.000228019	3.64203	0.11488
hsa-miR-98-5p	hsa-miR-98-5p_ENSG00000113810	ENSG00000113810	0.494189	51	0.000228072	3.64193	0.11488
hsa-miR-15b-5p	hsa-miR-15b-5p_ENSG00000157800	ENSG00000157800	0.494188	51	0.000228081	3.64191	0.11488
hsa-miR-20b-5p	hsa-miR-20b-5p_ENSG00000175348	ENSG00000175348	0.494154	51	0.000228343	3.64141	0.11488
hsa-miR-1260b	hsa-miR-1260b_ENSG00000259612	ENSG00000259612	0.494151	51	0.000228369	3.64136	0.11488
hsa-miR-342-3p	hsa-miR-342-3p_ENSG00000152234	ENSG00000152234	0.494113	51	0.000228663	3.6408	0.11488
hsa-miR-186-5p	hsa-miR-186-5p_ENSG00000265354	ENSG00000265354	0.494102	51	0.000228744	3.64065	0.11488
hsa-miR-20b-5p	hsa-miR-20b-5p_ENSG00000166200	ENSG00000166200	0.494077	51	0.000228934	3.64029	0.11488
hsa-miR-576-5p	hsa-miR-576-5p_ENSG00000160307	ENSG00000160307	0.494071	51	0.000228982	3.6402	0.11488
hsa-miR-146b-3p	hsa-miR-146b-3p_ENSG00000184117	ENSG00000184117	0.49406	51	0.000229069	3.64003	0.11488
hsa-miR-28-3p	hsa-miR-28-3p_ENSG00000114767	ENSG00000114767	0.494014	51	0.000229422	3.63937	0.11488
hsa-miR-150-5p	hsa-miR-150-5p_ENSG00000173762	ENSG00000173762	0.494014	51	0.000229422	3.63936	0.11488
hsa-miR-664a-3p	hsa-miR-664a-3p_ENSG00000174405	ENSG00000174405	0.494008	51	0.000229473	3.63927	0.11488
hsa-miR-199ab-3p	hsa-miR-199ab-3p_ENSG00000103495	ENSG00000103495	0.493991	51	0.000229603	3.63902	0.11488
hsa-miR-146b-3p	hsa-miR-146b-3p_ENSG00000126243	ENSG00000126243	0.493978	51	0.000229707	3.63883	0.11488
hsa-miR-150-5p	hsa-miR-150-5p_ENSG00000105373	ENSG00000105373	0.493974	51	0.000229739	3.63877	0.11488
hsa-miR-3182	hsa-miR-3182_ENSG00000102760	ENSG00000102760	0.49395	51	0.000229923	3.63842	0.11488
hsa-miR-1260b	hsa-miR-1260b_ENSG00000100243	ENSG00000100243	0.493923	51	0.000230135	3.63802	0.11488
hsa-miR-4448	hsa-miR-4448_ENSG00000108582	ENSG00000108582	0.493904	51	0.000230279	3.63775	0.11488
hsa-miR-671-3p	hsa-miR-671-3p_ENSG00000184517	ENSG00000184517	0.493891	51	0.000230384	3.63755	0.11488
hsa-miR-199ab-3p	hsa-miR-199ab-3p_ENSG00000100796	ENSG00000100796	0.493868	51	0.000230562	3.63721	0.11488
hsa-miR-98-5p	hsa-miR-98-5p_ENSG00000264538	ENSG00000264538	0.493857	51	0.000230645	3.63706	0.11488
hsa-miR-223-3p	hsa-miR-223-3p_ENSG00000203497	ENSG00000203497	0.493848	51	0.000230715	3.63692	0.11488
hsa-miR-1307-5p	hsa-miR-1307-5p_ENSG00000149218	ENSG00000149218	0.493812	51	0.000230999	3.63639	0.11488
hsa-miR-20b-5p	hsa-miR-20b-5p_ENSG00000116668	ENSG00000116668	0.493798	51	0.000231105	3.63619	0.11488
hsa-miR-1307-5p	hsa-miR-1307-5p_ENSG00000009307	ENSG00000009307	0.493795	51	0.000231132	3.63614	0.11488
hsa-miR-342-3p	hsa-miR-342-3p_ENSG00000238105	ENSG00000238105	0.493786	51	0.000231196	3.63602	0.11488
hsa-miR-6089	hsa-miR-6089_ENSG00000206585	ENSG00000206585	0.493748	51	0.000231497	3.63545	0.11488
hsa-miR-6511b-3p	hsa-miR-6511b-3p_ENSG00000186815	ENSG00000186815	0.493728	51	0.000231654	3.63516	0.11488
hsa-miR-18b-3p	hsa-miR-18b-3p_ENSG00000164300	ENSG00000164300	0.493722	51	0.0002317	3.63507	0.11488
hsa-miR-6089	hsa-miR-6089_ENSG00000206588	ENSG00000206588	0.493721	51	0.000231704	3.63507	0.11488
hsa-miR-4448	hsa-miR-4448_ENSG00000115607	ENSG00000115607	0.493702	51	0.000231859	3.63478	0.11488
hsa-miR-6087	hsa-miR-6087_ENSG00000275302	ENSG00000275302	0.493678	51	0.000232044	3.63443	0.11488
hsa-miR-29a-3p	hsa-miR-29a-3p_ENSG00000159111	ENSG00000159111	0.493658	51	0.000232201	3.63414	0.11488
hsa-miR-15a-5p	hsa-miR-15a-5p_ENSG00000179454	ENSG00000179454	0.493655	51	0.000232225	3.63409	0.11488
hsa-miR-671-3p	hsa-miR-671-3p_ENSG00000134758	ENSG00000134758	0.493583	51	0.00023279	3.63304	0.11493
hsa-miR-99b-5p	hsa-miR-99b-5p_ENSG00000157693	ENSG00000157693	0.493579	51	0.000232818	3.63298	0.11493
hsa-miR-628-5p	hsa-miR-628-5p_ENSG00000254004	ENSG00000254004	0.493565	51	0.000232928	3.63278	0.11493
hsa-miR-4448	hsa-miR-4448_ENSG00000115590	ENSG00000115590	0.493538	51	0.000233146	3.63237	0.11493
hsa-miR-130b-5p	hsa-miR-130b-5p_ENSG00000213465	ENSG00000213465	0.493526	51	0.000233235	3.63221	0.11493
hsa-miR-326	hsa-miR-326_ENSG00000185115	ENSG00000185115	0.493515	51	0.000233324	3.63204	0.11493
hsa-miR-375	hsa-miR-375_ENSG00000090554	ENSG00000090554	0.49351	51	0.000233364	3.63197	0.11493
hsa-miR-486-5p	hsa-miR-486-5p_ENSG00000171044	ENSG00000171044	0.493506	51	0.000233398	3.6319	0.11493
hsa-miR-342-3p	hsa-miR-342-3p_ENSG00000113441	ENSG00000113441	0.493492	51	0.000233505	3.6317	0.11493
hsa-miR-1260b	hsa-miR-1260b_ENSG00000126775	ENSG00000126775	0.493489	51	0.000233527	3.63166	0.11493
hsa-miR-502-3p	hsa-miR-502-3p_ENSG00000171045	ENSG00000171045	0.493475	51	0.000233642	3.63145	0.11493
hsa-miR-181c-5p	hsa-miR-181c-5p_ENSG00000123689	ENSG00000123689	0.493474	51	0.000233646	3.63144	0.11493
hsa-miR-1260b	hsa-miR-1260b_ENSG00000149218	ENSG00000149218	0.49345	51	0.000233838	3.63108	0.11493
hsa-miR-6741-3p	hsa-miR-6741-3p_ENSG00000124160	ENSG00000124160	0.493443	51	0.000233892	3.63098	0.11493
hsa-miR-191-5p	hsa-miR-191-5p_ENSG00000091181	ENSG00000091181	0.49344	51	0.000233912	3.63095	0.11493
hsa-miR-150-5p	hsa-miR-150-5p_ENSG00000119335	ENSG00000119335	0.493423	51	0.000234046	3.6307	0.11493
hsa-miR-1307-5p	hsa-miR-1307-5p_ENSG00000105723	ENSG00000105723	0.49341	51	0.000234149	3.63051	0.11493
hsa-miR-342-3p	hsa-miR-342-3p_ENSG00000010810	ENSG00000010810	0.49341	51	0.000234151	3.6305	0.11493
hsa-miR-342-3p	hsa-miR-342-3p_ENSG00000116251	ENSG00000116251	0.49341	51	0.000234155	3.6305	0.11493
hsa-miR-3182	hsa-miR-3182_ENSG00000162923	ENSG00000162923	0.493402	51	0.000234214	3.63039	0.11493
hsa-miR-6087	hsa-miR-6087_ENSG00000115590	ENSG00000115590	0.493377	51	0.000234415	3.63002	0.114993
hsa-miR-342-5p	hsa-miR-342-5p_ENSG00000086102	ENSG00000086102	0.493339	51	0.00023471	3.62947	0.115102
hsa-miR-1260b	hsa-miR-1260b_ENSG00000090238	ENSG00000090238	0.493327	51	0.000234808	3.62929	0.115115
hsa-miR-1260b	hsa-miR-1260b_ENSG00000110455	ENSG00000110455	0.493296	51	0.000235056	3.62883	0.115129
hsa-miR-4448	hsa-miR-4448_ENSG00000131370	ENSG00000131370	0.493251	51	0.00023541	3.62817	0.115129
hsa-miR-576-5p	hsa-miR-576-5p_ENSG00000114841	ENSG00000114841	0.493247	51	0.000235442	3.62812	0.115129
hsa-miR-15b-5p	hsa-miR-15b-5p_ENSG00000242616	ENSG00000242616	0.493219	51	0.000235666	3.6277	0.115129
hsa-miR-150-5p	hsa-miR-150-5p_ENSG00000141101	ENSG00000141101	0.493215	51	0.000235694	3.62765	0.115129
hsa-miR-1307-5p	hsa-miR-1307-5p_ENSG00000011590	ENSG00000011590	0.493203	51	0.00023579	3.62747	0.115129
hsa-miR-574-3p	hsa-miR-574-3p_ENSG00000090372	ENSG00000090372	0.493187	51	0.000235921	3.62723	0.115129
hsa-miR-550a-5p	hsa-miR-550a-5p_ENSG00000093144	ENSG00000093144	0.493178	51	0.000235993	3.6271	0.115129
hsa-miR-20b-5p	hsa-miR-20b-5p_ENSG00000169288	ENSG00000169288	0.493148	51	0.000236226	3.62667	0.115185
hsa-miR-6087	hsa-miR-6087_ENSG00000120705	ENSG00000120705	0.493119	51	0.00023646	3.62624	0.115185
hsa-miR-4448	hsa-miR-4448_ENSG00000198901	ENSG00000198901	0.493093	51	0.000236668	3.62586	0.115185
hsa-miR-6087	hsa-miR-6087_ENSG00000167210	ENSG00000167210	0.49308	51	0.000236773	3.62567	0.115185
hsa-miR-6087	hsa-miR-6087_ENSG00000206737	ENSG00000206737	0.493078	51	0.000236788	3.62564	0.115185
hsa-miR-6087	hsa-miR-6087_ENSG00000275405	ENSG00000275405	0.493078	51	0.000236788	3.62564	0.115185
hsa-miR-3195	hsa-miR-3195_ENSG00000115641	ENSG00000115641	0.493073	51	0.000236829	3.62557	0.115185
hsa-miR-1260b	hsa-miR-1260b_ENSG00000178498	ENSG00000178498	0.49303	51	0.000237168	3.62494	0.115258
hsa-miR-146b-3p	hsa-miR-146b-3p_ENSG00000115365	ENSG00000115365	0.493025	51	0.00023721	3.62487	0.115258
hsa-miR-150-5p	hsa-miR-150-5p_ENSG00000080603	ENSG00000080603	0.493003	51	0.000237386	3.62455	0.115308
hsa-miR-320b	hsa-miR-320b_ENSG00000182179	ENSG00000182179	0.49294	51	0.000237889	3.62363	0.115481
hsa-miR-1307-5p	hsa-miR-1307-5p_ENSG00000179262	ENSG00000179262	0.492927	51	0.000237995	3.62343	0.115497
hsa-miR-181a-2-3p	hsa-miR-181a-2-3p_ENSG00000066044	ENSG00000066044	0.492917	51	0.000238075	3.62329	0.115501
hsa-miR-146b-3p	hsa-miR-146b-3p_ENSG00000053371	ENSG00000053371	0.492862	51	0.000238514	3.62249	0.115588
hsa-miR-148b-5p	hsa-miR-148b-5p_ENSG00000146350	ENSG00000146350	0.492845	51	0.000238648	3.62224	0.115588
hsa-miR-146b-3p	hsa-miR-146b-3p_ENSG00000213442	ENSG00000213442	0.49284	51	0.000238692	3.62216	0.115588
hsa-miR-150-5p	hsa-miR-150-5p_ENSG00000179051	ENSG00000179051	0.492788	51	0.000239109	3.6214	0.115589
hsa-let-7e-5p	hsa-let-7e-5p_ENSG00000159363	ENSG00000159363	0.492784	51	0.000239143	3.62134	0.115589
hsa-miR-15b-5p	hsa-miR-15b-5p_ENSG00000237711	ENSG00000237711	0.492778	51	0.000239187	3.62126	0.115589
hsa-miR-6089	hsa-miR-6089_ENSG00000197063	ENSG00000197063	0.492776	51	0.000239205	3.62123	0.115589
hsa-miR-181a-2-3p	hsa-miR-181a-2-3p_ENSG00000101439	ENSG00000101439	0.492735	51	0.00023954	3.62062	0.115617
hsa-miR-150-5p	hsa-miR-150-5p_ENSG00000196092	ENSG00000196092	0.492732	51	0.000239559	3.62059	0.115617
hsa-miR-342-5p	hsa-miR-342-5p_ENSG00000245164	ENSG00000245164	0.492724	51	0.000239628	3.62046	0.115617
hsa-miR-28-3p	hsa-miR-28-3p_ENSG00000188986	ENSG00000188986	0.492706	51	0.000239771	3.6202	0.115617
hsa-miR-4448	hsa-miR-4448_ENSG00000109220	ENSG00000109220	0.492671	51	0.000240056	3.61969	0.115683
hsa-miR-342-5p	hsa-miR-342-5p_ENSG00000127054	ENSG00000127054	0.492639	51	0.000240314	3.61922	0.115736
hsa-miR-342-5p	hsa-miR-342-5p_ENSG00000204590	ENSG00000204590	0.49255	51	0.000241035	3.61792	0.115852
hsa-miR-363-3p	hsa-miR-363-3p_ENSG00000169756	ENSG00000169756	0.492544	51	0.000241084	3.61783	0.115852
hsa-miR-16-5p	hsa-miR-16-5p_ENSG00000101132	ENSG00000101132	0.492523	51	0.000241253	3.61753	0.115852
hsa-miR-146b-3p	hsa-miR-146b-3p_ENSG00000158481	ENSG00000158481	0.492521	51	0.000241272	3.61749	0.115852
hsa-miR-181c-5p	hsa-miR-181c-5p_ENSG00000095951	ENSG00000095951	0.492501	51	0.000241427	3.61721	0.115852
hsa-miR-598-3p	hsa-miR-598-3p_ENSG00000177576	ENSG00000177576	0.492488	51	0.000241538	3.61701	0.115852
hsa-miR-126-5p	hsa-miR-126-5p_ENSG00000174405	ENSG00000174405	0.492485	51	0.000241561	3.61697	0.115852
hsa-miR-150-5p	hsa-miR-150-5p_ENSG00000169991	ENSG00000169991	0.492482	51	0.000241589	3.61692	0.115852
hsa-miR-3182	hsa-miR-3182_ENSG00000138778	ENSG00000138778	0.492474	51	0.00024165	3.61681	0.115852
hsa-miR-624-5p	hsa-miR-624-5p_ENSG00000133657	ENSG00000133657	0.492441	51	0.00024192	3.61633	0.115864
hsa-miR-20b-5p	hsa-miR-20b-5p_ENSG00000111790	ENSG00000111790	0.492385	51	0.000242371	3.61552	0.11597
hsa-miR-3182	hsa-miR-3182_ENSG00000146007	ENSG00000146007	0.492381	51	0.000242409	3.61545	0.11597
hsa-miR-6087	hsa-miR-6087_ENSG00000183963	ENSG00000183963	0.492371	51	0.000242488	3.61531	0.115973
hsa-miR-598-3p	hsa-miR-598-3p_ENSG00000035681	ENSG00000035681	0.492324	51	0.000242873	3.61462	0.116006
hsa-miR-6089	hsa-miR-6089_ENSG00000273768	ENSG00000273768	0.492278	51	0.000243248	3.61395	0.116028
hsa-miR-6089	hsa-miR-6089_ENSG00000206596	ENSG00000206596	0.492278	51	0.000243248	3.61395	0.116028
hsa-miR-223-3p	hsa-miR-223-3p_ENSG00000275325	ENSG00000275325	0.492273	51	0.000243285	3.61388	0.116028
hsa-miR-342-3p	hsa-miR-342-3p_ENSG00000083845	ENSG00000083845	0.492257	51	0.000243421	3.61364	0.116028
hsa-miR-500a-5p	hsa-miR-500a-5p_ENSG00000057704	ENSG00000057704	0.492251	51	0.000243466	3.61356	0.116028
hsa-miR-624-5p	hsa-miR-624-5p_ENSG00000165312	ENSG00000165312	0.492199	51	0.000243898	3.61279	0.116028
hsa-miR-576-5p	hsa-miR-576-5p_ENSG00000229152	ENSG00000229152	0.492192	51	0.00024395	3.6127	0.116028
hsa-miR-4448	hsa-miR-4448_ENSG00000205133	ENSG00000205133	0.492182	51	0.00024403	3.61256	0.116028
hsa-miR-181c-5p	hsa-miR-181c-5p_ENSG00000104320	ENSG00000104320	0.492179	51	0.000244059	3.6125	0.116028
hsa-miR-223-3p	hsa-miR-223-3p_ENSG00000118217	ENSG00000118217	0.492138	51	0.000244391	3.61191	0.116028
hsa-miR-378a-3p	hsa-miR-378a-3p_ENSG00000182196	ENSG00000182196	0.492137	51	0.000244401	3.6119	0.116028
hsa-miR-664a-3p	hsa-miR-664a-3p_ENSG00000188419	ENSG00000188419	0.492136	51	0.00024441	3.61188	0.116028
hsa-miR-671-3p	hsa-miR-671-3p_ENSG00000171161	ENSG00000171161	0.49213	51	0.000244463	3.61179	0.116028
hsa-miR-320b	hsa-miR-320b_ENSG00000104731	ENSG00000104731	0.492127	51	0.000244486	3.61175	0.116028
hsa-miR-29a-3p	hsa-miR-29a-3p_ENSG00000167635	ENSG00000167635	0.492124	51	0.000244509	3.6117	0.116028
hsa-miR-6087	hsa-miR-6087_ENSG00000206585	ENSG00000206585	0.492115	51	0.000244585	3.61157	0.116028
hsa-miR-19b-3p	hsa-miR-19b-3p_ENSG00000198920	ENSG00000198920	0.492115	51	0.000244586	3.61157	0.116028
hsa-miR-1260b	hsa-miR-1260b_ENSG00000235105	ENSG00000235105	0.4921	51	0.000244706	3.61136	0.116028
hsa-miR-326	hsa-miR-326_ENSG00000148719	ENSG00000148719	0.492097	51	0.000244727	3.61132	0.116028
hsa-miR-6511b-3p	hsa-miR-6511b-3p_ENSG00000133247	ENSG00000133247	0.492081	51	0.000244867	3.61107	0.116028
hsa-miR-181c-5p	hsa-miR-181c-5p_ENSG00000136603	ENSG00000136603	0.492051	51	0.000245113	3.61063	0.116028
hsa-miR-3182	hsa-miR-3182_ENSG00000224177	ENSG00000224177	0.492043	51	0.000245173	3.61053	0.116028
hsa-miR-320b	hsa-miR-320b_ENSG00000135632	ENSG00000135632	0.492042	51	0.000245185	3.61051	0.116028
hsa-miR-500a-5p	hsa-miR-500a-5p_ENSG00000177628	ENSG00000177628	0.492028	51	0.000245301	3.6103	0.116028
hsa-miR-342-5p	hsa-miR-342-5p_ENSG00000223705	ENSG00000223705	0.491994	51	0.000245582	3.6098	0.116028
hsa-miR-150-5p	hsa-miR-150-5p_ENSG00000142864	ENSG00000142864	0.491988	51	0.000245627	3.60972	0.116028
hsa-miR-98-5p	hsa-miR-98-5p_ENSG00000154265	ENSG00000154265	0.49197	51	0.00024578	3.60945	0.116028
hsa-miR-20b-5p	hsa-miR-20b-5p_ENSG00000137804	ENSG00000137804	0.491953	51	0.000245917	3.60921	0.116028
hsa-miR-3195	hsa-miR-3195_ENSG00000172594	ENSG00000172594	0.491941	51	0.000246016	3.60904	0.116028
hsa-miR-6087	hsa-miR-6087_ENSG00000206588	ENSG00000206588	0.49194	51	0.000246023	3.60903	0.116028
hsa-miR-15b-5p	hsa-miR-15b-5p_ENSG00000281106	ENSG00000281106	0.491937	51	0.000246046	3.60898	0.116028
hsa-miR-342-3p	hsa-miR-342-3p_ENSG00000142541	ENSG00000142541	0.491896	51	0.000246389	3.60838	0.116069
hsa-miR-624-5p	hsa-miR-624-5p_ENSG00000096063	ENSG00000096063	0.491891	51	0.000246428	3.60831	0.116069
hsa-miR-1260b	hsa-miR-1260b_ENSG00000162923	ENSG00000162923	0.491872	51	0.000246586	3.60803	0.116075
hsa-miR-4448	hsa-miR-4448_ENSG00000164104	ENSG00000164104	0.491849	51	0.000246777	3.6077	0.11613
hsa-miR-624-5p	hsa-miR-624-5p_ENSG00000164332	ENSG00000164332	0.491779	51	0.000247362	3.60667	0.11627
hsa-miR-598-3p	hsa-miR-598-3p_ENSG00000113391	ENSG00000113391	0.491777	51	0.000247377	3.60664	0.11627
hsa-miR-181c-5p	hsa-miR-181c-5p_ENSG00000133703	ENSG00000133703	0.491756	51	0.000247553	3.60633	0.11627
hsa-miR-326	hsa-miR-326_ENSG00000213203	ENSG00000213203	0.49174	51	0.000247684	3.6061	0.11627
hsa-miR-1260b	hsa-miR-1260b_ENSG00000265401	ENSG00000265401	0.49173	51	0.000247768	3.60595	0.11627
hsa-miR-20b-5p	hsa-miR-20b-5p_ENSG00000148690	ENSG00000148690	0.491665	51	0.000248309	3.60501	0.11627
hsa-miR-181c-5p	hsa-miR-181c-5p_ENSG00000119414	ENSG00000119414	0.491654	51	0.000248395	3.60486	0.11627
hsa-miR-3182	hsa-miR-3182_ENSG00000136560	ENSG00000136560	0.491646	51	0.000248461	3.60474	0.11627
hsa-miR-146b-3p	hsa-miR-146b-3p_ENSG00000122224	ENSG00000122224	0.491642	51	0.000248498	3.60468	0.11627
hsa-miR-181a-2-3p	hsa-miR-181a-2-3p_ENSG00000109971	ENSG00000109971	0.491633	51	0.000248577	3.60454	0.11627
hsa-miR-150-5p	hsa-miR-150-5p_ENSG00000104814	ENSG00000104814	0.49163	51	0.0002486	3.6045	0.11627
hsa-miR-1260b	hsa-miR-1260b_ENSG00000166169	ENSG00000166169	0.49162	51	0.000248681	3.60436	0.11627
hsa-miR-25-3p	hsa-miR-25-3p_ENSG00000204406	ENSG00000204406	0.491614	51	0.000248728	3.60428	0.11627
hsa-miR-19b-3p	hsa-miR-19b-3p_ENSG00000049089	ENSG00000049089	0.491613	51	0.000248741	3.60425	0.11627
hsa-miR-20b-5p	hsa-miR-20b-5p_ENSG00000101868	ENSG00000101868	0.491594	51	0.000248896	3.60398	0.11627
hsa-miR-150-5p	hsa-miR-150-5p_ENSG00000137309	ENSG00000137309	0.491574	51	0.000249069	3.60368	0.11627
hsa-miR-342-3p	hsa-miR-342-3p_ENSG00000177954	ENSG00000177954	0.491537	51	0.000249376	3.60314	0.11627
hsa-miR-186-5p	hsa-miR-186-5p_ENSG00000166171	ENSG00000166171	0.491513	51	0.000249577	3.6028	0.11627
hsa-miR-326	hsa-miR-326_ENSG00000090372	ENSG00000090372	0.491509	51	0.000249606	3.60275	0.11627
hsa-miR-150-5p	hsa-miR-150-5p_ENSG00000152102	ENSG00000152102	0.491501	51	0.000249678	3.60262	0.11627
hsa-miR-326	hsa-miR-326_ENSG00000146066	ENSG00000146066	0.491481	51	0.000249847	3.60233	0.11627
[truncated: 169,738 more rows]
