# Supplementary material for: Integrative genomic analysis reveals mechanisms of immune evasion in P. falciparum malaria
Source: Nat Commun. 2020 Oct 9;11:5093. doi: 10.1038/s41467-020-18915-6 (PMC7547729; doi:10.1038/s41467-020-18915-6)
Supplement: Supplementary file 10 — Supplementary Data 6 [file 41467_2020_18915_MOESM10_ESM.xlsx]

## Sheet: LEGEND
Supplementary Data 6
Sheet a
Ingenuity Canonical Pathways		Name of the canonical Pathways enriched in the dataset. Analysis done using Ingenuity pathway analysis (IPA)
-log(p-value)		The negative log transformation of the significance p-value (right-tailed Fisher's Exact Test)
Molecules		Name of the genes in our dataset that are contained in corresponding pathway
Sheet b
Category		Name of the categories enriched in the dataset. Analysis done using Ingenuity pathway analysis (IPA)
B-H p-value		Benjamini Hochberg P-value of significance (right-tailed Fisher's Exact Test)
Molecules		Name of the genes in our dataset that are contained in corresponding category
Sheet c
Categories		Name of the categories enriched in the dataset. Analysis done using Ingenuity pathway analysis (IPA)
Diseases or Functions Annotation		Name of the Fuunction enriched in the dataset. Analysis done using Ingenuity pathway analysis (IPA)
p-value		P-value of significance (right-tailed Fisher's Exact Test)

## Sheet: a
Ingenuity Canonical Pathways	-log(p-value)	Molecules
Ceramide Signaling	2.46	BCL2,CYCS,KRAS,MAPK8,NSMAF,PIK3CG,PTPA,S1PR1,TNFRSF1A
IL-8 Signaling	2.46	AZU1,BCL2,BCL2L1,CXCL8,GNAI3,IKBKB,KRAS,MAPK8,PIK3CG,PLD1,RHOT1,RHOU,VASP,VEGFA
T Cell Receptor Signaling	2.31	BMX,CD4,CD8A,FYN,IKBKB,KRAS,MAPK8,PIK3CG,TXK,VAV2
Role of Cytokines in Mediating Communication between Immune Cells	2.28	CXCL8,IL15,IL32
Apelin Adipocyte Signaling Pathway	2	GNAI3,GPX1,GSTM1,MAPK14,MAPK8,PRKAG1
Apoptosis Signaling	1.96	BCL2,BCL2L1,CASP9,CYCS,IKBKB,KRAS,MAP3K5,MAPK8,TNFRSF1A
Leukocyte Extravasation Signaling	1.9	BMX,GNAI3,MAPK14,MAPK8,MMP8,PIK3CG,RAP1GAP,TIMP2,TXK,VASP,VAV2
CD27 Signaling in Lymphocytes	1.87	BCL2L1,CASP9,CYCS,IKBKB,MAP3K5,MAPK8
Docosahexaenoic Acid (DHA) Signaling	1.82	BCL2,BCL2L1,CASP9,CYCS,PIK3CG
IL-6 Signaling	1.75	ABCB1,CXCL8,IKBKB,KRAS,MAPK14,MAPK8,PIK3CG,TNFRSF1A,VEGFA
PEDF Signaling	1.68	BCL2,BCL2L1,IKBKB,KRAS,MAPK14,PIK3CG,WASF2
Role of PKR in Interferon Induction and Antiviral Response	1.68	CASP9,CYCS,IKBKB,MAPK14,TNFRSF1A
CDK5 Signaling	1.65	KRAS,MAPK14,MAPK8,PPP1CC,PPP1R3D,PRKAG1,PTPA
4-1BB Signaling in T Lymphocytes	1.59	IKBKB,MAP3K5,MAPK14,MAPK8
Production of Nitric Oxide and Reactive Oxygen Species in Macrophages	1.56	IKBKB,MAP3K5,MAPK14,MAPK8,PIK3CG,PPP1CC,PPP1R3D,PTPA,RHOT1,RHOU,TNFRSF1A
Myc Mediated Apoptosis Signaling	1.56	BCL2,CASP9,CYCS,KRAS,MAPK8,PIK3CG
Endocannabinoid Neuronal Synapse Pathway	1.56	ABHD6,GNAI3,GRINA,MAPK14,MAPK8,PRKAG1
Granzyme B Signaling	1.56	CASP9,CYCS,GZMB
Cytotoxic T Lymphocyte-mediated Apoptosis of Target Cells	1.54	BCL2,CASP9,CYCS,GZMB
LPS-stimulated MAPK Signaling	1.53	ATF1,IKBKB,KRAS,MAP3K5,MAPK14,MAPK8,PIK3CG
IL-17A Signaling in Gastric Cells	1.48	CXCL8,MAPK14,MAPK8
Tight Junction Signaling	1.48	BET1L,MARK2,MYLK,PRKAG1,PTPA,RAB13,TNFRSF1A,VASP,YKT6
IL-15 Signaling	1.46	BCL2L1,CXCL8,IL15,KRAS,MAPK14,PIK3CG
PKCθ Signaling in T Lymphocytes	1.41	CD4,FYN,HLA-DOB,IKBKB,KRAS,MAP3K5,MAPK8,PIK3CG,VAV2
Insulin Receptor Signaling	1.41	FOXO4,FYN,GRB10,KRAS,MAPK8,PIK3CG,PPP1CC,PPP1R3D,PRKAG1
TNFR1 Signaling	1.4	CASP9,CYCS,IKBKB,MAPK8,TNFRSF1A
OX40 Signaling Pathway	1.4	BCL2,BCL2L1,CD4,HLA-DOB,MAPK8
G-Protein Coupled Receptor Signaling	1.38	ADRB2,CCR4,FYN,GNAI3,IKBKB,KRAS,PIK3CG,PRKAG1,PTGER4,RAP1GAP,S1PR1
Hematopoiesis from Pluripotent Stem Cells	1.36	CD4,CD8A,CXCL8
Dopamine-DARPP32 Feedback in cAMP Signaling	1.35	ATF1,GNAI3,GRINA,KCNJ2,PPP1CC,PPP1R3D,PRKAG1,PTPA
Th2 Pathway	1.35	ACVR1B,ACVR2A,BHLHE41,CCR4,CD4,HLA-DOB,PIK3CG,S1PR1
Inhibition of Matrix Metalloproteases	1.28	MMP8,TIMP2
Vitamin-C Transport	1.28	SLC2A1,TXNRD2
Dendritic Cell Maturation	1.27	CD1D,HLA-DOB,IKBKB,IL15,IL32,MAPK14,MAPK8,PIK3CG,TNFRSF1A
Tec Kinase Signaling	1.27	BMX,FYN,GNAI3,MAPK8,PIK3CG,RHOT1,RHOU,TXK,VAV2
Death Receptor Signaling	1.26	BCL2,CASP9,CYCS,IKBKB,MAP3K5,MAPK8,TNFRSF1A
RAR Activation	1.24	CARM1,DHRS3,MAP3K5,MAPK14,MAPK8,PIK3CG,PNRC1,PRKAG1,VEGFA,ZBTB16
Lymphotoxin β Receptor Signaling	1.23	BCL2L1,CASP9,CYCS,IKBKB,PIK3CG
Gαi Signaling	1.23	CCR4,GNAI3,KRAS,PRKAG1,RAP1GAP,S1PR1
IL-1 Signaling	1.2	GNAI3,IKBKB,MAPK14,MAPK8,PRKAG1,TOLLIP
Th1 and Th2 Activation Pathway	1.17	ACVR1B,ACVR2A,BHLHE41,CCR4,CD4,CD8A,HLA-DOB,PIK3CG,S1PR1
Fc Epsilon RI Signaling	1.17	FYN,KRAS,MAPK14,MAPK8,PIK3CG,PLA2G12A,VAV2
Role of Pattern Recognition Receptors in Recognition of Bacteria and Viruses	1.15	CLCF1,CXCL8,IL15,MAPK8,NLRP3,PIK3CG,TLR7
Tumoricidal Function of Hepatic Natural Killer Cells	1.15	CASP9,CYCS,GZMB
Communication between Innate and Adaptive Immune Cells	1.14	CD4,CD8A,CXCL8,IL15,TLR7
B Cell Receptor Signaling	1.13	BCL2L1,CD22,ETS1,GAB2,IKBKB,KRAS,MAP3K5,MAPK14,MAPK8,PIK3CG,VAV2
STAT3 Pathway	1.11	BCL2,IL13RA1,KRAS,MAPK14,MAPK8,PIAS3,VEGFA
Hematopoiesis from Multipotent Stem Cells	1.08	IL15
Chemokine Signaling	1.06	GNAI3,KRAS,MAPK14,MAPK8,PIK3CG
Regulation of IL-2 Expression in Activated and Anergic T Lymphocytes	1.04	FYN,IKBKB,KRAS,MAPK8,TOB1,VAV2
Toll-like Receptor Signaling	1.01	IKBKB,MAPK14,MAPK8,TLR7,TOLLIP
Natural Killer Cell Signaling	1.01	FYN,KLRB1,KRAS,PIK3CG,SH2D1A,SIGLEC7,VAV2
Dopamine Receptor Signaling	1	PPP1CC,PPP1R3D,PRKAG1,PTPA
CD40 Signaling	0.987	ATF1,IKBKB,MAPK14,MAPK8,PIK3CG
IL-17 Signaling	0.987	CXCL8,KRAS,MAPK14,MAPK8,PIK3CG
IL-17A Signaling in Fibroblasts	0.983	IKBKB,LCN2,MAPK14
Fcγ Receptor-mediated Phagocytosis in Macrophages and Monocytes	0.975	FYN,GAB2,PIK3CG,PLD1,VASP,VAV2
Agranulocyte Adhesion and Diapedesis	0.963	CCL4L1/CCL4L2,CXCL8,GNAI3,MMP8,TNFRSF1A
Granulocyte Adhesion and Diapedesis	0.963	CCL4L1/CCL4L2,CXCL8,GNAI3,MMP8,TNFRSF1A
LPS/IL-1 Mediated Inhibition of RXR Function	0.955	ABCB1,CHST2,CHST7,GSTM1,MAPK8,PPARGC1B,TNFRSF1A
Sphingosine-1-phosphate Signaling	0.955	CASP9,GNAI3,PIK3CG,RHOT1,RHOU,S1PR1
FcγRIIB Signaling in B Lymphocytes	0.943	DOK1,KRAS,MAPK8,PIK3CG
Nur77 Signaling in T Lymphocytes	0.893	BCL2,CASP9,CYCS,HLA-DOB
CCR3 Signaling in Eosinophils	0.86	GNAI3,KRAS,MAPK14,MYLK,PIK3CG,PLA2G12A
Germ Cell-Sertoli Cell Junction Signaling	0.854	KRAS,MAP3K5,MAPK14,MAPK8,PIK3CG,RHOT1,RHOU,TNFRSF1A
Ephrin A Signaling	0.851	FYN,PIK3CG,VAV2
IL-17A Signaling in Airway Cells	0.842	IKBKB,MAPK14,MAPK8,PIK3CG
PXR/RXR Activation	0.821	ABCB1,GSTM1,PRKAG1
AMPK Signaling	0.821	ADRB2,FOXO4,MAPK14,PIK3CG,PPM1F,PRKAG1,PTPA,RAB39A,SLC2A1
GPCR-Mediated Integration of Enteroendocrine Signaling Exemplified by an L Cell	0.821	ADRB2,GNAI3,PRKAG1
Opioid Signaling Pathway	0.821	AP2M1,FYN,GNAI3,GRINA,KRAS,PIK3CG,PRKAG1,RGS19,RGS5
cAMP-mediated signaling	0.807	ADRB2,CCR4,GNAI3,PKIG,PTGER4,RAP1GAP,S1PR1
Synaptogenesis Signaling Pathway	0.807	AP2M1,BET1L,FYN,GRINA,KRAS,MAPK14,PIK3CG,PRKAG1,STXBP1,YKT6
CCR5 Signaling in Macrophages	0.796	CD4,GNAI3,MAPK14,MAPK8
Glutamate Receptor Signaling	0.796	GRINA,HOMER2
Glucocorticoid Receptor Signaling	0.793	ADRB2,BCL2,BCL2L1,CDKN1C,CXCL8,IKBKB,KRAS,MAPK14,MAPK8,PIK3CG,POLR2C,PRKAG1,SUMO1
TWEAK Signaling	0.79	CASP9,CYCS,IKBKB
Acute Phase Response Signaling	0.78	IKBKB,KRAS,MAP3K5,MAPK14,MAPK8,PIK3CG,TNFRSF1A
TR/RXR Activation	0.775	LDLR,PIK3CG,SLC16A3,SLC2A1
Corticotropin Releasing Hormone Signaling	0.762	GNAI3,MAPK14,PRKAG1,PTCH1,VEGFA
Gα12/13 Signaling	0.759	IKBKB,KRAS,MAP3K5,MAPK8,PIK3CG,VAV2
Circadian Rhythm Signaling	0.757	BHLHE41,GRINA
IL-22 Signaling	0.757	MAPK14,MAPK8
Lipid Antigen Presentation by CD1	0.757	AP2M1,CD1D
IL-4 Signaling	0.745	HLA-DOB,HMGA1,IL13RA1,KRAS,PIK3CG
April Mediated Signaling	0.738	IKBKB,MAPK14,MAPK8
PPARα/RXRα Activation	0.735	ACVR1B,ACVR2A,ADIPOR2,IKBKB,KRAS,MAPK14,MAPK8,PRKAG1
BMP signaling pathway	0.733	KRAS,MAPK14,MAPK8,PRKAG1
CTLA4 Signaling in Cytotoxic T Lymphocytes	0.71	AP2M1,CD8A,FYN,PIK3CG,PTPA
CXCR4 Signaling	0.697	CD4,GNAI3,KRAS,MAPK8,PIK3CG,RHOT1,RHOU
Reelin Signaling in Neurons	0.695	FYN,MAPK8,NDEL1,PIK3CG
B Cell Activating Factor Signaling	0.69	IKBKB,MAPK14,MAPK8
Antiproliferative Role of TOB in T Cell Signaling	0.686	CDC34,TOB1
Role of JAK family kinases in IL-6-type Cytokine Signaling	0.686	MAPK14,MAPK8
Actin Nucleation by ARP-WASP Complex	0.676	KRAS,RHOT1,RHOU,VASP
Ephrin Receptor Signaling	0.672	DOK1,FYN,GNAI3,GRINA,KRAS,PIK3CG,VEGFA
Semaphorin Signaling in Neurons	0.666	FYN,RHOT1,RHOU
iNOS Signaling	0.666	HMGA1,IKBKB,MAPK14
Synaptic Long Term Potentiation	0.648	GRINA,KRAS,PPP1CC,PPP1R3D,PRKAG1
ILK Signaling	0.6	MAPK8,PIK3CG,PTPA,RHOT1,RHOU,TNFRSF1A,VEGFA
Role of NFAT in Regulation of the Immune Response	0.588	CD4,FYN,GNAI3,HLA-DOB,IKBKB,KRAS,PIK3CG,RCAN1
Differential Regulation of Cytokine Production in Intestinal Epithelial Cells by IL-17A and IL-17F	0.583	LCN2
CD28 Signaling in T Helper Cells	0.582	CD4,FYN,HLA-DOB,IKBKB,MAPK8,PIK3CG
Role of Oct4 in Mammalian Embryonic Stem Cell Pluripotency	0.57	BMI1,ETS2
Virus Entry via Endocytic Pathways	0.564	AP2M1,FYN,KRAS,PIK3CG,TFRC
mTOR Signaling	0.562	KRAS,PIK3CG,PLD1,PRKAG1,PTPA,RHOT1,RHOU,RPS11,VEGFA
Phagosome Formation	0.55	FCAR,PIK3CG,RHOT1,RHOU,TLR7
Cholecystokinin/Gastrin-mediated Signaling	0.538	KRAS,MAPK14,MAPK8,RHOT1,RHOU
GNRH Signaling	0.526	GNAI3,KRAS,MAP3K5,MAPK14,MAPK8,PRKAG1
MIF Regulation of Innate Immunity	0.499	MAPK8,PLA2G12A
Melatonin Signaling	0.496	GNAI3,PRKAG1,RORA
Integrin Signaling	0.495	FYN,KRAS,MAPK8,MYLK,PIK3CG,RHOT1,RHOU,VASP
IL-15 Production	0.489	BMX,FYN,IL15,TXK
FLT3 Signaling in Hematopoietic Progenitor Cells	0.489	GAB2,KRAS,MAPK14,PIK3CG
G Beta Gamma Signaling	0.489	GNAI3,KRAS,PIK3CG,PRKAG1
Signaling by Rho Family GTPases	0.487	CDC42EP4,GNAI3,MAPK8,MYLK,PIK3CG,PLD1,RHOT1,RHOU
Role of RIG1-like Receptors in Antiviral Innate Immunity	0.458	IKBKB,TRIM25
iCOS-iCOSL Signaling in T Helper Cells	0.458	CD4,GAB2,HLA-DOB,IKBKB,PIK3CG
TNFR2 Signaling	0.458	IKBKB,MAPK8
PI3K Signaling in B Lymphocytes	0.455	ATF1,FYN,IKBKB,KRAS,PIK3CG,VAV2
PAK Signaling	0.452	KRAS,MAPK8,MYLK,PIK3CG
JAK/Stat Signaling	0.452	BCL2L1,KRAS,PIAS3,PIK3CG
Sertoli Cell-Sertoli Cell Junction Signaling	0.446	KRAS,MAP3K5,MAPK14,MAPK8,PRKAG1,TNFRSF1A
IL-10 Signaling	0.437	IKBKB,MAPK14,MAPK8
NF-κB Activation by Viruses	0.429	CD4,IKBKB,KRAS,PIK3CG
Axonal Guidance Signaling	0.426	ADAM9,BRCC3,FYN,GNAI3,KRAS,MMP8,PIK3CG,PRKAG1,PTCH1,VASP,VEGFA
Assembly of RNA Polymerase I Complex	0.423	POLR1A
Role of JAK1 and JAK3 in γc Cytokine Signaling	0.423	IL15,KRAS,PIK3CG
Unfolded protein response	0.423	BCL2,MAP3K5,MAPK8
IL-23 Signaling Pathway	0.421	PIK3CG,RORA
Gαs Signaling	0.41	ADRB2,PRKAG1,PTGER4
Estrogen Receptor Signaling	0.41	CARM1,CCNC,CDK8,G6PC3,KRAS,POLR2C
White Adipose Tissue Browning Pathway	0.41	MAPK14,PRKAG1,VEGFA
Paxillin Signaling	0.397	KRAS,MAPK14,MAPK8,PIK3CG
Clathrin-mediated Endocytosis Signaling	0.394	AP2M1,LDLR,PIK3CG,SH3GL1,TFRC,VEGFA
Apelin Muscle Signaling Pathway	0.394	PRKAG1
14-3-3-mediated Signaling	0.389	KRAS,MAP3K5,MAPK8,PIK3CG,TNFRSF1A
Mechanisms of Viral Exit from Host Cells	0.388	CHMP3,SH3GL1
DNA Methylation and Transcriptional Repression Signaling	0.388	HIST1H4I,MBD3
TREM1 Signaling	0.385	CXCL8,NLRP3,TLR7
Thrombopoietin Signaling	0.385	GAB2,KRAS,PIK3CG
Cell Cycle: G1/S Checkpoint Regulation	0.385	BMI1,CDK6,HDAC4
IL-2 Signaling	0.385	KRAS,MAPK8,PIK3CG
Eicosanoid Signaling	0.373	PLA2G12A,PTGER4
Role of NANOG in Mammalian Embryonic Stem Cell Pluripotency	0.362	KRAS,PIK3CG,TCL1A
Synaptic Long Term Depression	0.348	GNAI3,KRAS,PLA2G12A,PTPA
IL-12 Signaling and Production in Macrophages	0.348	IKBKB,MAPK14,MAPK8,PIK3CG
Gαq Signaling	0.347	IKBKB,PIK3CG,PLD1,RHOT1,RHOU
FXR/RXR Activation	0.344	G6PC3,MAPK8
Retinoic acid Mediated Apoptosis Signaling	0.344	CASP9,CYCS
Cdc42 Signaling	0.339	HLA-DOB,MAPK14,MAPK8,MYLK,VAV2
SAPK/JNK Signaling	0.339	KRAS,MAP3K5,MAPK8,PIK3CG
HIPPO signaling	0.33	PPP1CC,PPP1R3D,PTPA
Cyclins and Cell Cycle Regulation	0.32	CDK6,HDAC4,PTPA
NF-κB Signaling	0.32	IKBKB,KRAS,MAPK8,PIK3CG,TLR7,TNFRSF1A
Regulation of Actin-based Motility by Rho	0.31	MYLK,RHOT1,RHOU
Phototransduction Pathway	0.302	PRKAG1
Calcium Signaling	0.298	GRINA,HDAC4,PRKAG1,RCAN1
Regulation of Cellular Mechanics by Calpain Protease	0.293	CDK6,KRAS
Sperm Motility	0.288	BMX,FYN,PLA2G12A,PRKAG1,TXK
Th1 Pathway	0.282	CD4,CD8A,HLA-DOB,PIK3CG
Th17 Activation Pathway	0.282	PTGER4,RORA
α-Adrenergic Signaling	0.274	GNAI3,KRAS,PRKAG1
VDR/RXR Activation	0.272	CCNC,SERPINB1
Rac Signaling	0.26	KRAS,MAPK8,PIK3CG,PLD1
CREB Signaling in Neurons	0.256	GNAI3,KRAS,PIK3CG,POLR2C,PRKAG1
Activation of IRF by Cytosolic Pattern Recognition Receptors	0.252	IKBKB,MAPK8
Cell Cycle Control of Chromosomal Replication	0.252	CDK6,CDK8
Prolactin Signaling	0.249	FYN,KRAS,PIK3CG
Mouse Embryonic Stem Cell Pluripotency	0.249	KRAS,MAPK14,PIK3CG
IL-3 Signaling	0.242	GAB2,KRAS,PIK3CG
T Helper Cell Differentiation	0.233	HLA-DOB,TNFRSF1A
CNTF Signaling	0.225	KRAS,PIK3CG
B Cell Development	0.213	HLA-DOB
MIF-mediated Glucocorticoid Regulation	0.213	PLA2G12A
Actin Cytoskeleton Signaling	0	KRAS,MYLK,PIK3CG,VAV2,WASF2
LXR/RXR Activation	0	LDLR,TNFRSF1A
Caveolar-mediated Endocytosis Signaling	0	FYN
Calcium-induced T Lymphocyte Apoptosis	0	CD4,HLA-DOB
fMLP Signaling in Neutrophils	0	GNAI3,KRAS,PIK3CG
IL-9 Signaling	0	PIK3CG
Oncostatin M Signaling	0	KRAS
Agrin Interactions at Neuromuscular Junction	0	KRAS,MAPK8
Cell Cycle Regulation by BTG Family Proteins	0	PTPA
Mitotic Roles of Polo-Like Kinase	0	PTPA
Human Embryonic Stem Cell Pluripotency	0	PIK3CG,S1PR1
Antiproliferative Role of Somatostatin Receptor 2	0	KRAS,PIK3CG
Androgen Signaling	0	GNAI3,POLR2C,PRKAG1
ERK5 Signaling	0	KRAS
Crosstalk between Dendritic Cells and Natural Killer Cells	0	IL15,TLR7
RhoA Signaling	0	CDC42EP4,MYLK,PLD1
Phospholipase C Signaling	0	FYN,HDAC4,KRAS,PLA2G12A,PLD1,RHOT1,RHOU
Protein Kinase A Signaling	0	ATF1,GNAI3,MYLK,PPP1CC,PPP1R3D,PRKAG1,PTCH1,VASP
MSP-RON Signaling Pathway	0	PIK3CG
Assembly of RNA Polymerase II Complex	0	POLR2C
RhoGDI Signaling	0	GNAI3,RHOT1,RHOU,WASF2
Gap Junction Signaling	0	GNAI3,KRAS,PIK3CG,PRKAG1
Transcriptional Regulatory Network in Embryonic Stem Cells	0	HIST1H4I
nNOS Signaling in Neurons	0	GRINA
Ephrin B Signaling	0	GNAI3,VAV2
Netrin Signaling	0	PRKAG1
Epithelial Adherens Junction Signaling	0	ACVR1B,ACVR2A,KRAS,VAV2
Regulation of the Epithelial-Mesenchymal Transition Pathway	0	ETS1,KRAS,PIK3CG
Adipogenesis pathway	0	HDAC4,KLF3,TNFRSF1A
Interferon Signaling	0	BCL2
Protein Ubiquitination Pathway	0	CDC34,UBE2D2,UBE2D3,UBE2O
Cell Cycle: G2/M DNA Damage Checkpoint Regulation	0	CKS1B
GABA Receptor Signaling	0	AP2M1
Antigen Presentation Pathway	0	HLA-DOB
PPAR Signaling	0	IKBKB,KRAS,TNFRSF1A
GPCR-Mediated Nutrient Sensing in Enteroendocrine Cells	0	GNAI3,PRKAG1
Gustation Pathway	0	PRKAG1
Phagosome Maturation	0	BET1L,CTSL,YKT6
Macropinocytosis Signaling	0	KRAS,PIK3CG
Sirtuin Signaling Pathway	0	CXCL8,FOXO4,G6PD,NDUFB2,POLR1A,SLC25A6,SLC2A1,TOMM40L
Iron homeostasis signaling pathway	0	HBD,SLC25A37,TFRC

## Sheet: b
Category	B-H p-value	Molecules
Cell Death and Survival	1.14E-03-8.96E-02	ABCB1,ACVR1B,ADGRG1,ADIPOR2,ADRB2,AIF1,AP2M1,ARL11,ATF1,AZU1,BCKDK,BCL2,BCL2L1,BHLHE41,BMI1,BMX,BNIP1,BRMS1,BSG,CABLES2,CASP9,CCNC,CD164,CD1D,CD22,CD4,CD6,CD8A,CDC34,CDK6,CDK8,CDKN1C,CDKN2AIP,CHM,CKS1B,CLCF1,CST3,CTSL,CXCL8,CYB5A,CYCS,DDIAS,DUT,EGR3,EIF2AK1,EIF5A,EMP1,ETS1,ETS2,FAH,FAM49B,FCAR,FEN1,FHL1,FIS1,FKBP8,FOXM1,FOXO4,FYN,G6PC3,G6PD,GAB2,GBA,GET3,GPX1,GRB10,GRINA,GSKIP,GSTM1,GZMB,HDAC4,HM…
Cellular Development	4.12E-03-8.89E-02	ABCB1,ACVR2A,ADAM9,ADIPOR2,ADRB2,AFF1,AIF1,ARL11,BCL2,BCL2L1,BHLHE41,BMI1,BMX,BSG,CARM1,CASP9,CCNC,CCR4,CD1D,CD22,CD4,CD6,CD8A,CDK6,CDK8,CDKN1C,CKS1B,CLCF1,CORO1B,CST3,CXCL8,DOHH,DOK1,DUS2,EGR3,EIF2AK1,EIF5A,EMP1,ETS1,ETS2,FEN1,FHL1,FOXM1,FOXO4,FYN,G6PD,GAB2,GMPR2,GPX1,GSTM1,GZMB,H4C9,HDAC4,HMGA1,HOPX,IGBP1,IKBKB,IL13RA1,IL15,IL32,KCNJ2,KDM6B,KLF3,KLF6,KLRB1,KMT2A,KRAS,LAMTOR5,LARGE2,LCN2,LGALS3,…
Cellular Function and Maintenance	4.12E-03-7.91E-02	ABCB1,ADRB2,AFF1,AZU1,BCL2,BCL2L1,BMI1,BMX,BSG,CARM1,CASP9,CCR4,CD1D,CD22,CD4,CD6,CD8A,CDC14A,CDK6,CHST2,CXCL8,CYCS,DOK1,EGR3,EIF2AK1,EIF5A,ETS1,ETS2,FCAR,FOXO4,FYN,G6PC3,GAB2,GNAI3,GPX1,HMGA1,IKBKB,IL13RA1,IL15,KCNJ2,KDM4B,KLRB1,KMT2A,KRAS,LCN2,LDLR,LGALS3,MAPK14,MAPK8,MARK2,MBP,MEN1,MYLK,NFIA,NLRP1,NLRP3,NSMAF,PCTP,PGLYRP1,PIK3CG,PLD1,PNP,PPM1F,PRELID1,PRKAG1,PTGER4,RAB35,RAP1GAP,RCAN1,RGS19,RO…
Cellular Growth and Proliferation	4.12E-03-8.89E-02	ABCB1,ACVR2A,ADAM9,ADIPOR2,ADRB2,AFF1,AIF1,ARL11,ATF1,AZU1,BCL2,BCL2L1,BMI1,BMX,BSG,CARM1,CASP9,CCR4,CD1D,CD22,CD4,CD6,CD8A,CDCA7L,CDK6,CDK8,CDKN1C,CKS1B,CLCF1,CORO1B,CST3,CXCL8,DOHH,DOK1,DUS2,DYRK1B,EGR3,EIF2AK1,EIF5A,EMP1,ETS1,ETS2,FAH,FEN1,FHL1,FOXM1,FOXO4,FYN,G6PD,GAB2,GMPR2,GPX1,GRB10,GSTM1,GZMB,H4C9,HDAC4,HMGA1,HOPX,IGBP1,IKBKB,IL13RA1,IL15,IL32,KCNJ2,KLF3,KLF6,KLRB1,KMT2A,KRAS,LAMTOR5,LARG…
Cellular Movement	4.34E-03-8.91E-02	ABHD6,ACP5,ADAM9,ADGRG1,ADRB2,AIF1,AP2M1,ARFGAP3,ATF1,AZU1,BCL2,BCL2L1,BHLHE41,BMI1,BMX,BRMS1,BSG,CASP9,CCR4,CD1D,CD22,CD4,CD6,CD8A,CDC42EP4,CDCA7L,CDK6,CHST2,CORO1B,CST3,CTSL,CXCL8,DOK1,DYRK1B,EGR3,ETS1,ETS2,FCAR,FHL1,FOXM1,FOXO4,FYN,G6PC3,G6PD,GAB2,GBA,GIPC1,GNAI3,GRINA,GZMB,HMGA1,IGBP1,IKBKB,IL15,IL32,KCNE3,KDM4B,KDM6B,KLF6,KMT2A,KRAS,LARGE2,LCN2,LDLR,LGALS3,LPP,MAP3K5,MAPK14,MAPK8,MARK2,MBP,M…
Lipid Metabolism	4.56E-03-8.96E-02	ABCB1,ABHD6,ADIPOR2,ADRB2,ATF1,AZU1,BCL2,BCL2L1,BMX,BRMS1,CASP9,CD4,CDIPT,CXCL8,CYB5A,DBI,DHRS3,DOK1,FAF2,FOXO4,FYN,G6PC3,G6PD,GBA,GNAI3,GPX1,GRB10,GRINA,H6PD,HMGA1,HOMER2,IGF2BP2,IL15,IL32,ITPRID2,KCNE3,KRAS,LCN2,LDLR,LGALS3,LYPLA2,MAP3K5,MAPK14,MAPK8,MARK2,MBP,MEN1,MMP8,NAA40,NSMAF,OSBPL3,PCTP,PCYT1B,PDSS1,PDSS2,PIK3CG,PLA2G12A,PLD1,PPARGC1B,PPT1,PPT2,PTGER4,RAB35,RORA,S1PR1,SH3YL1,SIGLEC7,SLC4…
Molecular Transport	4.56E-03-8.2E-02	ABCB1,ABHD6,ACVR2A,ADAM9,ADIPOR2,ADRB2,AZU1,BCL2,BCL2L1,BMI1,BMX,BRMS1,CASP9,CCR4,CD22,CD4,CD6,CD8A,CXCL8,DBI,DHRS3,DOK1,DYRK1B,EIF2AK1,FOXM1,FOXO4,FYN,G6PC3,G6PD,GAB2,GBA,GNAI3,GPX1,GRINA,H6PD,HDAC4,HMGA1,IGF2BP2,IKBKB,IL32,ITPRID2,KCNE3,KRAS,LCN2,LDLR,LGALS3,LILRA5,LYPLA2,MAP3K5,MAPK14,MAPK8,MARK2,MBP,MEN1,MMP8,NAA40,NSMAF,PCTP,PIK3CG,PLD1,POMGNT1,PPARGC1B,PTGER4,RGS19,RORA,SLC2A1,SNRPN,ST8SIA1…
Small Molecule Biochemistry	4.56E-03-8.96E-02	ABCB1,ABHD6,ACVR2A,ADIPOR2,ADRB2,AIF1,ARL11,ATF1,AZU1,BCL2,BCL2L1,BMX,BRMS1,CASP9,CD4,CDIPT,CXCL8,CYB5A,DBI,DHRS3,DOK1,FAF2,FOXO4,FYN,G6PC3,G6PD,GBA,GNAI3,GPX1,GRB10,GRINA,H6PD,HDAC4,HMGA1,HOMER2,IGF2BP2,IKBKB,IL15,IL32,ITPRID2,KCNE3,KLF6,KRAS,LCN2,LDLR,LGALS3,LYPLA2,MAP3K5,MAPK14,MAPK8,MARK2,MBP,MEN1,MMP8,NAA40,NACC1,NSMAF,OSBPL3,PCTP,PCYT1B,PDSS1,PDSS2,PIK3CG,PLA2G12A,PLD1,POMGNT1,PPARGC1B,PPT1…
Free Radical Scavenging	9.75E-03-5.67E-02	ABCB1,ADAM9,BCL2,BCL2L1,BMI1,CST3,CXCL8,CYCS,DBI,DYRK1B,EIF2AK1,ETS1,FOXM1,FYN,G6PD,GAB2,GPX1,GZMB,HMGA1,IKBKB,IL32,KRAS,LCN2,LDLR,LGALS3,MAP3K5,MAPK14,MAPK8,MLKL,MYLK,NLRP3,PDSS2,PIK3CG,PRELID1,RORA,SLC2A1,TAZ,TFRC,TLR7,TNFAIP8L2,TNFRSF1A,TXNRD2,VAV2,VEGFA,ZBTB16
Cell-To-Cell Signaling and Interaction	1.34E-02-8.46E-02	ACVR1B,ACVR2A,ADAM9,ADGRG1,ADRB2,AZU1,BCL2,BCL2L1,BMX,BRMS1,BSG,CALCOCO1,CASP9,CCR4,CD164,CD1D,CD22,CD4,CD6,CD8A,CDKN2AIP,CLCF1,CNIH1,CST3,CXCL8,DOK1,EGR3,EIF2AK1,ETS1,ETS2,FAM49B,FCAR,FKBP8,FYN,G6PC3,GAB2,GIPC1,GNAI3,GRB10,GZMB,HDAC4,IKBKB,IL13RA1,IL15,IL32,KDM6B,KLF6,KLRB1,KRAS,KREMEN1,LCN2,LDLR,LGALS3,MAPK14,MAPK8,MARK2,MBP,NFAM1,NLRP3,NSMAF,PEA15,PGLYRP1,PIK3CG,PKIG,PLD1,PNP,PRKAG1,PTCH1,PTGE…
Cell Morphology	1.49E-02-8.46E-02	ABCB1,ACVR2A,ADRB2,AFF1,AZU1,BCL2,BCL2L1,CD22,CD4,CD8A,CDK6,CDKN1C,CORO1B,CXCL8,DOK1,EGR3,EIF2AK1,ETS1,ETS2,FOXM1,FYN,GAB2,GBA,GIPC1,GNAI3,HMGA1,IKBKB,IL15,IL32,ITPRID2,KCNJ2,KLF13,KMT2A,KRAS,KREMEN1,LCN2,LDLR,LGALS3,MAPK14,MAPK8,MARK2,NCDN,NDEL1,NFIA,PCYT1B,PIK3CG,PLD1,PNRC2,PPARGC1B,PPM1F,PPP1R15B,PRKAG1,PTCH1,RANBP10,RAP1GAP,RCAN1,RGS19,RHOT1,RORA,S1PR1,SCN1B,SCYL1,SH2D1A,SH3GL1,SOX4,ST8SIA1,S…
Cellular Compromise	2.29E-02-8.46E-02	ADGRG1,BCL2,BCL2L1,CD1D,CD4,CD6,CTSL,CXCL8,CYCS,FAM49B,FCAR,GZMB,IL15,KLRB1,KRAS,LCN2,LDLR,LGALS3,MAPK14,MBP,NLRP3,PNP,PPM1F,SH2D1A,SIGLEC7,TLR7,TNFRSF1A,VAV2
Cell Cycle	2.52E-02-8.31E-02	ABCB1,ACVR1B,BCL2,BCL2L1,BMI1,BRCC3,CARM1,CASP9,CDK6,CDKN1C,CEP57,CKS1B,DDIAS,DYRK1B,ETS1,FEN1,FOXM1,FOXO4,GRB10,HDAC4,HMGA1,IKBKB,IL15,ING3,KLF6,KMT2A,KRAS,LBH,LGALS3,MAP3K5,MAPK14,MAPK8,MEN1,MXD3,PCBP4,PEA15,POLD4,PPARGC1B,PTCH1,RBM14,REV3L,RHOU,S1PR1,ST8SIA1,SUN1,TAL1,TFRC,TIMP2,TOB1,VEGFA,ZBTB16,ZNF268
Cell Signaling	2.81E-02-4.04E-02	ACVR1B,ACVR2A,ADRB2,AIF1,ARL11,AZU1,BCL2,BCL2L1,BMX,BRMS1,CCR4,CD22,CD4,CD6,CD8A,CLCF1,CXCL8,DOK1,FKBP8,FYN,G6PD,GAB2,GAS8,GNAI3,IL13RA1,IL15,IL32,KLF6,KRAS,LCN2,LGALS3,LILRA5,MAPK14,MAPK8,MBP,MMP8,PIK3CG,PTCH1,RGS19,RHOU,RORA,S1PR1,TFPI,TNFRSF1A,TXK,TXNRD2,VAV2,VEGFA
Vitamin and Mineral Metabolism	2.81E-02-2.81E-02	ADRB2,AZU1,BCL2L1,BMX,BRMS1,CCR4,CD22,CD4,CD6,CD8A,CXCL8,DOK1,FYN,GAB2,GNAI3,LGALS3,LILRA5,MBP,PIK3CG,RGS19,TXK,VAV2,VEGFA
Drug Metabolism	2.9E-02-5.67E-02	BCL2,BCL2L1,MBP,NACC1
Carbohydrate Metabolism	4.09E-02-7.89E-02	ABCB1,ACVR2A,ADIPOR2,ADRB2,BCL2,BMX,BRMS1,BSG,CASP9,CD22,CDIPT,CHST2,CHST7,CXCL8,CYB5A,DBI,G6PC3,G6PD,GPX1,GRB10,H6PD,HDAC4,IGF2BP2,IKBKB,ITPRID2,KRAS,LDLR,LGALS3,MAPK14,MAPK8,MEN1,PCTP,PCYT1B,PIK3CG,PLA2G12A,PLD1,POMGNT1,PPARGC1B,PPP1CC,PPP1R3D,PTGER4,RAB35,RGL1,RORA,S1PR1,SH3YL1,SLC2A1,SLC44A2,SNRPN,ST6GAL1,ST8SIA1,TNFRSF1A,TSTA3,ZMPSTE24
DNA Replication, Recombination, and Repair	4.15E-02-5.67E-02	ABCB1,BCL2,BCL2L1,BMX,BSG,CASP9,FEN1,FOXO4,FYN,GPX1,GZMB,MAPK8,NACC1,NLRP3,PPP1CC,PPT1
Cellular Assembly and Organization	5.67E-02-7.64E-02	BMX,CDC14A,CDK6,CXCL8,FIS1,FYN,IKBKB,KCNJ2,KRAS,MARK2,MYLK,NFIA,PLD1,PPM1F,PTGER4,S1PR1,TFRC,TLR7,VASP,VAV2,VEGFA,WASF2

## Sheet: c
Categories	Diseases or Functions Annotation	p-value
Cell Death and Survival	Apoptosis	3.16e-07
Cell Death and Survival	Necrosis	7.84e-07
Cell Death and Survival	Apoptosis of leukocytes	8.7e-07
Cell Death and Survival	Cell death of lymphatic system cells	3.25e-06
Cell Death and Survival	Cell death of lymphocytes	3.43e-06
Cell Death and Survival	Cell death of immune cells	5.23e-06
Cell Death and Survival	Apoptosis of blood cells	5.96e-06
Cell Death and Survival	Cell death of lymphoid organ	7.13e-06
Cell Death and Survival	Cell death of blood cells	8.09e-06
Cell Death and Survival	Cell death of T lymphocytes	1.53e-05
Cell Death and Survival	Neuronal cell death	1.84e-05
Cell Death and Survival	Apoptosis of neurons	3.94e-05
Cell Death and Survival	Apoptosis of lymphatic system cells	4.05e-05
Cell Death and Survival	Cell death of thymocytes	4.19e-05
Cell Death and Survival	Apoptosis of T lymphocytes	5.63e-05
Cell Death and Survival	Apoptosis of lymphocytes	5.76e-05
Cell Death and Survival	Cell death of phagocytes	8.72e-05
Cell Death and Survival	Cell death of helper T lymphocytes	9.32e-05
Cell Death and Survival	Apoptosis of thymocytes	0.000113
Cell Death and Survival,Neurological Disease,Organismal Injury and Abnormalities	Cell death of cerebral cortex cells	0.000116
Cell Death and Survival	Cell death of dendritic cells	0.000119
Cell Death and Survival	Cell death of monocyte-derived dendritic cells	0.000128
Cell Death and Survival,Organismal Injury and Abnormalities	Cell death of dermal cells	0.000139
Cell Death and Survival	Cell death of antigen presenting cells	0.000152
Cell Death and Survival	Cell death of tumor cell lines	0.000155
Cell Death and Survival	Apoptosis of lymphoid organ	0.000179
Cell Death and Survival,Hematological System Development and Function	Survival of erythroid precursor cells	0.000192
Cell Death and Survival	Cell death of brain	0.000266
Cell Death and Survival,Cellular Function and Maintenance	Self-renewal of cells	0.000278
Cell Death and Survival	Cell viability of fibrosarcoma cell lines	0.000278
Cell Death and Survival,Cellular Compromise	Apoptosis of nucleus	0.00029
Cell Death and Survival,Organismal Injury and Abnormalities	Cell death of epidermal cells	0.000363
Cell Death and Survival	Apoptosis of helper T lymphocytes	0.00039
Cancer,Cell Death and Survival,Organismal Injury and Abnormalities,Tumor Morphology	Apoptosis of tumor cells	0.000395
Cell Death and Survival	Apoptosis of antigen presenting cells	0.000402
Cell Death and Survival	Apoptosis of tumor cell lines	0.000461
Cell Death and Survival,Organismal Injury and Abnormalities	Necrosis of epithelial tissue	0.000486
Cell Death and Survival	Apoptosis of phagocytes	0.000521
Cell Death and Survival	Cell death of myeloid cells	0.000538
Cell Death and Survival	Cell death of lung cancer cell lines	0.000648
Cell Death and Survival,Organismal Injury and Abnormalities	Necrosis of vascular endothelial cells	0.000694
Cell Death and Survival,Hematological System Development and Function	Survival of intraepithelial T lymphocytes	0.000703
Cell Death and Survival	Cytotoxicity	0.000727
Cell Death and Survival,Organismal Injury and Abnormalities	Apoptosis of epidermal cells	0.000748
Cell Death and Survival	Cell viability of sarcoma cell lines	0.000784
Cell Death and Survival	Cell death of cytotoxic T cells	0.000818
Cell Death and Survival,DNA Replication, Recombination, and Repair	Fragmentation of DNA	0.000827
Cell Death and Survival,Neurological Disease,Organismal Injury and Abnormalities	Cell death of cortical neurons	0.000905
Cell Death and Survival	Apoptosis of lung cell lines	0.000927
Cell Death and Survival,Skeletal and Muscular Disorders	Cell death of muscle cells	0.000953
Cell Death and Survival,Organismal Injury and Abnormalities	Apoptosis of epithelial cells	0.000954
Cell Death and Survival	Cell death of hematopoietic progenitor cells	0.000967
Cell Death and Survival,Organismal Injury and Abnormalities	Apoptosis of vascular endothelial cells	0.00104
Cell Death and Survival	Apoptosis of lung cancer cell lines	0.00115
Cell Death and Survival,Organismal Injury and Abnormalities	Cell death of keratinocytes	0.00116
Cell Death and Survival,Organismal Injury and Abnormalities	Cell death of epithelial cells	0.00125
Cell Death and Survival	Killing of splenocytes	0.00136
Cell Death and Survival,Drug Metabolism,Small Molecule Biochemistry	Cytotoxicity of cisplatin	0.00136
Cell Death and Survival	Cell death of connective tissue cells	0.00149
Cell Death and Survival,Embryonic Development	Cell death of embryonic cell lines	0.0015
Cell Death and Survival,Organismal Injury and Abnormalities,Renal and Urological Disease	Cell death of kidney cell lines	0.00153
Cell Death and Survival	Apoptosis of hematopoietic progenitor cells	0.00161
Cell Death and Survival	Cell viability of mesothelioma cell lines	0.00166
Cell Death and Survival	Delay in apoptosis of blood cells	0.00166
Cell Death and Survival,Skeletal and Muscular Disorders	Apoptosis of muscle cells	0.0017
Cell Death and Survival	Cell death of splenocytes	0.00171
Cell Death and Survival	Cell death of melanoma cell lines	0.00172
Cell Death and Survival	Survival of sarcoma cell lines	0.00173
Cell Death and Survival,Hematological System Development and Function	Survival of central memory cytotoxic T cells	0.00178
Cell Death and Survival,Cellular Compromise,Neurological Disease,Tissue Morphology	Degeneration of perikaryon	0.00178
Cell Death and Survival	Repopulation of liver	0.00178
Cell Death and Survival,Drug Metabolism,Lipid Metabolism,Small Molecule Biochemistry	Cytotoxicity of paclitaxel	0.00178
Cell Death and Survival	Cell viability of brain cancer cell lines	0.00178
Cell Death and Survival	Apoptosis of hepatoma cell lines	0.0018
Cell Death and Survival,Organismal Injury and Abnormalities,Renal and Urological Disease	Cell death of kidney cells	0.00187
Cell Death and Survival,Cellular Compromise	Toxicity of cells	0.00202
Cell Death and Survival	Killing of cells	0.00202
Cell Death and Survival	Apoptosis of connective tissue cells	0.00211
Cell Death and Survival	Cell death of neuroblastoma cell lines	0.00213
Cell Death and Survival	Cell death of neural stem cells	0.00231
Cell Death and Survival,Neurological Disease,Organismal Injury and Abnormalities	Apoptosis of cortical neurons	0.00236
Cell Death and Survival,Organismal Injury and Abnormalities	Apoptosis of keratinocytes	0.00236
Cancer,Cell Death and Survival,Organismal Injury and Abnormalities,Tumor Morphology	Apoptosis of cancer cells	0.00253
Cell Death and Survival	Killing of lymphatic system cells	0.00258
Cell Death and Survival	Killing of lymphoma cell lines	0.0027
Cell Death and Survival	Apoptosis of myeloid cells	0.00283
Cell Death and Survival	Apoptosis of brain	0.00291
Cell Death and Survival	Apoptosis of neuroblastoma cell lines	0.00299
Cell Death and Survival	Cell death of granulocytes	0.003
Cell Death and Survival,Organismal Injury and Abnormalities	Cell death of endothelial cells	0.00315
Cell Death and Survival,Organismal Injury and Abnormalities	Apoptosis of endothelial cells	0.00326
Cell Death and Survival,Neurological Disease,Organismal Injury and Abnormalities	Apoptosis of cerebral cortex cells	0.00327
Cell Death and Survival,Organismal Injury and Abnormalities	Cell death of epithelial cell lines	0.00327
Cell Death and Survival	Cell viability of pheochromocytoma cell lines	0.00347
Cell Death and Survival	Apoptosis of cytotoxic T cells	0.00358
Cell Death and Survival,Skeletal and Muscular Disorders	Cell death of myoblasts	0.00358
Cell Death and Survival	Cell death of neuronal hybrid cells	0.00358
Cell Death and Survival,Cellular Compromise	Cytotoxicity of cells	0.00369
Cell Death and Survival	Cell death of fibroblasts	0.00378
Cell Death and Survival,Organismal Injury and Abnormalities	Apoptosis of microvascular endothelial cells	0.00415
