# Supplementary material for: Integrative genomic analysis reveals mechanisms of immune evasion in P. falciparum malaria
Source: Nat Commun. 2020 Oct 9;11:5093. doi: 10.1038/s41467-020-18915-6 (PMC7547729; doi:10.1038/s41467-020-18915-6)
Supplement: Supplementary file 11 — Supplementary Data 7 [file 41467_2020_18915_MOESM11_ESM.xlsx]

## Sheet: LEGEND
Supplementary Data 7
Sheet a
Upstream Regulator		ID of miRNA identified as upstream regulator
p-value of overlap		P-value obtained using Fisher's Exact Test (no multiple testing correction). Significance is attributed to p‐values < 0.05
Target Molecules in Dataset		Gene targeted by the upstream regulators (miRNA) and present in the mRNA dataset

## Sheet: a
Upstream Regulator	p-value of overlap	Target Molecules in Dataset
let-7	0.0149	BCL2L1,CDC34,CDK6,CDK8,CKS1B,GAB2,HMGA1,IGF2BP2,KRAS,NXT2
let-7a-5p (and other miRNAs w/seed GAGGUAG)	0.00257	ADGRG1,BCL2L1,BSG,CDIPT,CDK6,GEMIN7,HMGA1,IGF2BP2,KRAS,MTPN
mir-8	0.0294	BMI1,ETS1,HDAC4,PPM1F,SEC23A,SUZ12,TIMP2,TOB1
mir-19	0.027	MAPK14,RAB13,SUZ12,TLR7
mir-128	0.000741	AFF1,BMI1,KMT2A
mir-132	0.0399	PEA15,PTCH1,SOX4
mir-137	0.0435	CDK6,CKS1B
mir-143	0.0101	BCL2,KRAS,SLC2A1
mir-155	0.0393	BCL2,CXCL8,DHX40,IL13RA1,RORA,S1PR1,TRIM32
mir-181	0.00969	BCL2,BMI1,KLF6,RGS5,SUZ12
mir-221	0.0291	CDKN1C,ETS1,MAPK8
mir-223	0.000293	ABCB1,CARM1,CYB5A,EGR3,EMP1,HLA-DOB,MLKL,MMP8,NFIA,NLRP3
mir-322	0.0435	BCL2,LYPLA2
mir-488	0.043	ADAM9
mir-491	0.043	BCL2L1
mir-1301	0.043	KLF6
miR-103-3p (and other miRNAs w/seed GCAGCAU)	0.00239	CDK6,NFIA,PIK3CG,RAB1B
miR-125a-3p (miRNAs w/seed CAGGUGA)	0.043	FYN
miR-125b-5p (and other miRNAs w/seed CCCUGAG)	0.0464	CDK6,DDX19B,KLF13,MAPK14,PCTP,PPT2
miR-126a-3p (and other miRNAs w/seed CGUACCG)	0.0169	ADAM9,VEGFA
miR-128-3p (and other miRNAs w/seed CACAGUG)	3.03e-05	AFF1,BMI1,DBI,KMT2A,LDLR
miR-136-5p (miRNAs w/seed CUCCAUU)	0.043	BCL2
miR-140-5p (and other miRNAs w/seed AGUGGUU)	0.0105	HDAC4,VEGFA
miR-147a (miRNAs w/seed UGUGUGG)	0.043	VEGFA
miR-16-5p (and other miRNAs w/seed AGCAGCA)	0.0149	BCL2,BMI1,CDC14A,CDK6,DIPK1A,GRB10,HMGA1,LAMTOR5,LYPLA2,NFIA
miR-17-5p (and other miRNAs w/seed AAAGUGC)	0.0147	BCL2,CXCL8,RGS5,S1PR1,TLR7,VEGFA
miR-181a-5p (and other miRNAs w/seed ACAUUCA)	3.03e-05	BCL2,BMI1,KRAS,SUZ12,TCL1A
miR-18a-3p (and other miRNAs w/seed CUGCCCU)	0.043	KRAS
miR-200a-5p (and other miRNAs w/seed AUCUUAC)	0.0105	BMI1,SUZ12
miR-203a-3p (and other miRNAs w/seed UGAAAUG)	0.00945	BMI1,CDK6,SUZ12,VEGFA
miR-211-3p (miRNAs w/seed CAGGGAC)	0.043	CDK6
miR-212-5p (miRNAs w/seed CCUUGGC)	0.043	PTCH1
miR-296-5p (miRNAs w/seed GGGCCCC)	0.000209	ABCB1,BCL2,HMGA1,LYPLA2,VEGFA
miR-29b-3p (and other miRNAs w/seed AGCACCA)	0.00103	ACVR2A,CDK6,DCP2,HDAC4,RERE,TCL1A,VEGFA
miR-330-5p (and other miRNAs w/seed CUCUGGG)	0.00538	BCL2L1,ETS1
miR-375-3p (miRNAs w/seed UUGUUCG)	0.0435	ADIPOR2,MTPN
miR-4651 (and other miRNAs w/seed GGGGUGG)	0.043	BCL2L1
miR-504-5p (and other miRNAs w/seed GACCCUG)	0.043	VEGFA
miR-709 (and other miRNAs w/seed GAGGCAG)	0.043	MYCL
