# Supplementary material for: Integrative genomic analysis reveals mechanisms of immune evasion in P. falciparum malaria
Source: Nat Commun. 2020 Oct 9;11:5093. doi: 10.1038/s41467-020-18915-6 (PMC7547729; doi:10.1038/s41467-020-18915-6)
Supplement: Supplementary file 12 — Supplementary Data 8 [file 41467_2020_18915_MOESM12_ESM.xlsx]

## Sheet: LEGEND
Supplementary Data 8
Sheet a
ID		miRNA identifier
miRNA location		Chromosome location of the miRNA
ID		SNP identifier
SNP location		SNP genomic location
A1		SNP Alternative allele
MAF		Minor allele frequency (MAF>5% for this study)
Unadjusted		nominal P-value linear regression
Permuted		100000 permutation of the nominal P-value linear regression
FDR corrected		Benjamini- Hochberg correction (B-H FDR 5%)
Is the miR correlated with parasitemia? Yes=1; No=0		Is the miRNA tested correlated with parasitemia? Yes=1; No=0
BH-FDR corrected		Benjamini- Hochberg correction (B-H FDR 5%) of the miRNA-log2 parasitemia associtaion
Correlation ( r )		Pearson Correlation ( r ) coefficient of the association miRNA and log2 parasitemia
Is the miR DE (Symptomatic vs Bef. Inf.)		Is the miR DE (Symptomatic vs Bef. Inf.) in the Discovery set
Log Fold Change (Symptomatic vs Bef. Inf)		Log Fold Change (Symptomatic vs Bef. Inf) in the Discovery Set

## Sheet: a
miRNA		SNP IDs				Statistics			Parasitemia correlation in the replication set			Responsive to infection in the discovery set
ID	miRNA location	ID	SNP location	A1	MAF	Unadjusted	Permuted	FDR corrected	Is the miR correlated with parasitemia? Yes=1; No=0	BH-FDR corrected	Correlation ( r )	Is the miR DE (Symptomatic vs Bef. Inf.)	Log Fold Change (Symptomatic vs Bef. Inf)
hsa-miR-4326	20	rs6062431	63286812	G	0.4674	1.01e-29	1e-05	6.73e-27	0			0
hsa-miR-4326	20	rs7263455	63302541	A	0.4457	7.22e-20	1e-05	2.41e-17	0			0
hsa-miR-1304-3p	11	rs10741471	93677132	C	0.3587	1.58e-18	1e-05	3.68e-17	0			0
hsa-miR-1304-3p	11	rs10765625	93673597	G	0.3587	1.58e-18	1e-05	3.68e-17	0			0
hsa-miR-1304-3p	11	rs10765626	93674225	A	0.3587	1.58e-18	1e-05	3.68e-17	0			0
hsa-miR-1304-3p	11	rs10765628	93674603	A	0.3587	1.58e-18	1e-05	3.68e-17	0			0
hsa-miR-1304-3p	11	rs10831085	93673116	T	0.3587	1.58e-18	1e-05	3.68e-17	0			0
hsa-miR-1304-3p	11	rs11020477	93674051	C	0.3587	1.58e-18	1e-05	3.68e-17	0			0
hsa-miR-1304-3p	11	rs1784203	93716968	A	0.3587	1.58e-18	1e-05	3.68e-17	0			0
hsa-miR-1304-3p	11	rs1944100	93679608	A	0.3587	1.58e-18	1e-05	3.68e-17	0			0
hsa-miR-1304-3p	11	rs1944101	93668930	C	0.3587	1.58e-18	1e-05	3.68e-17	0			0
hsa-miR-1304-3p	11	rs1954994	93669901	G	0.3587	1.58e-18	1e-05	3.68e-17	0			0
hsa-miR-1304-3p	11	rs2155246	93687218	A	0.3587	1.58e-18	1e-05	3.68e-17	0			0
hsa-miR-1304-3p	11	rs2155248	93733700	G	0.3587	1.58e-18	1e-05	3.68e-17	0			0
hsa-miR-1304-3p	11	rs2186686	93686953	T	0.3587	1.58e-18	1e-05	3.68e-17	0			0
hsa-miR-1304-3p	11	rs2434986	93725201	C	0.3587	1.58e-18	1e-05	3.68e-17	0			0
hsa-miR-1304-3p	11	rs2509840	93728235	G	0.3587	1.58e-18	1e-05	3.68e-17	0			0
hsa-miR-1304-3p	11	rs3097325	93719221	T	0.3587	1.58e-18	1e-05	3.68e-17	0			0
hsa-miR-1304-3p	11	rs4753097	93677987	A	0.3587	1.58e-18	1e-05	3.68e-17	0			0
hsa-miR-1304-3p	11	rs4753099	93688399	T	0.3587	1.58e-18	1e-05	3.68e-17	0			0
hsa-miR-1304-3p	11	rs4753101	93693193	T	0.3587	1.58e-18	1e-05	3.68e-17	0			0
hsa-miR-1304-3p	11	rs4753488	93664451	C	0.3587	1.58e-18	1e-05	3.68e-17	0			0
hsa-miR-1304-3p	11	rs643924	93715423	A	0.3587	1.58e-18	1e-05	3.68e-17	0			0
hsa-miR-1304-3p	11	rs648162	93719928	A	0.3587	1.58e-18	1e-05	3.68e-17	0			0
hsa-miR-1304-3p	11	rs7926876	93685028	A	0.3587	1.58e-18	1e-05	3.68e-17	0			0
hsa-miR-1304-3p	11	rs7937523	93689286	G	0.3587	1.58e-18	1e-05	3.68e-17	0			0
hsa-miR-1304-3p	11	rs7949850	93662356	G	0.3587	1.58e-18	1e-05	3.68e-17	0			0
hsa-miR-30a-5p	6	rs6902769	71412970	C	0.4674	3.38e-17	1e-05	1.71e-14	0			0
hsa-miR-1304-3p	11	rs10741470	93665430	G	0.3696	1.54e-16	1e-05	3.47e-15	0			0
hsa-miR-1304-3p	11	rs4303196	93703477	T	0.3696	5.84e-16	1e-05	1.26e-14	0			0
hsa-miR-1304-3p	11	rs2155245	93726361	C	0.337	1.27e-13	1e-05	1.64e-12	0			0
hsa-miR-1304-3p	11	rs10734163	93693616	C	0.337	1.72e-13	1e-05	1.64e-12	0			0
hsa-miR-1304-3p	11	rs10741472	93690071	G	0.337	1.72e-13	1e-05	1.64e-12	0			0
hsa-miR-1304-3p	11	rs10741473	93693495	T	0.337	1.72e-13	1e-05	1.64e-12	0			0
hsa-miR-1304-3p	11	rs10765621	93669527	A	0.337	1.72e-13	1e-05	1.64e-12	0			0
hsa-miR-1304-3p	11	rs10765622	93670968	T	0.337	1.72e-13	1e-05	1.64e-12	0			0
hsa-miR-1304-3p	11	rs10765624	93672356	G	0.337	1.72e-13	1e-05	1.64e-12	0			0
hsa-miR-1304-3p	11	rs10765627	93674496	A	0.337	1.72e-13	1e-05	1.64e-12	0			0
hsa-miR-1304-3p	11	rs10765629	93674773	T	0.337	1.72e-13	1e-05	1.64e-12	0			0
hsa-miR-1304-3p	11	rs10765631	93676879	G	0.337	1.72e-13	1e-05	1.64e-12	0			0
hsa-miR-1304-3p	11	rs10831086	93673199	T	0.337	1.72e-13	1e-05	1.64e-12	0			0
hsa-miR-1304-3p	11	rs10831088	93675665	G	0.337	1.72e-13	1e-05	1.64e-12	0			0
hsa-miR-1304-3p	11	rs10831092	93686229	T	0.337	1.72e-13	1e-05	1.64e-12	0			0
hsa-miR-1304-3p	11	rs1944102	93670180	C	0.337	1.72e-13	1e-05	1.64e-12	0			0
hsa-miR-1304-3p	11	rs1944103	93670268	A	0.337	1.72e-13	1e-05	1.64e-12	0			0
hsa-miR-1304-3p	11	rs1944105	93681921	A	0.337	1.72e-13	1e-05	1.64e-12	0			0
hsa-miR-1304-3p	11	rs1944106	93682127	A	0.337	1.72e-13	1e-05	1.64e-12	0			0
hsa-miR-1304-3p	11	rs4303195	93688671	C	0.337	1.72e-13	1e-05	1.64e-12	0			0
hsa-miR-1304-3p	11	rs4753095	93672567	A	0.337	1.72e-13	1e-05	1.64e-12	0			0
hsa-miR-1304-3p	11	rs4753096	93672949	A	0.337	1.72e-13	1e-05	1.64e-12	0			0
hsa-miR-1304-3p	11	rs4753098	93684271	C	0.337	1.72e-13	1e-05	1.64e-12	0			0
hsa-miR-1304-3p	11	rs4753100	93693149	C	0.337	1.72e-13	1e-05	1.64e-12	0			0
hsa-miR-1304-3p	11	rs4753489	93666940	A	0.337	1.72e-13	1e-05	1.64e-12	0			0
hsa-miR-1304-3p	11	rs4753490	93672981	C	0.337	1.72e-13	1e-05	1.64e-12	0			0
hsa-miR-1304-3p	11	rs4753491	93678292	C	0.337	1.72e-13	1e-05	1.64e-12	0			0
hsa-miR-1304-3p	11	rs4753492	93690299	C	0.337	1.72e-13	1e-05	1.64e-12	0			0
hsa-miR-1304-3p	11	rs4753493	93690431	T	0.337	1.72e-13	1e-05	1.64e-12	0			0
hsa-miR-1304-3p	11	rs4753495	93691993	C	0.337	1.72e-13	1e-05	1.64e-12	0			0
hsa-miR-1304-3p	11	rs56082186	93693106	T	0.337	1.72e-13	1e-05	1.64e-12	0			0
hsa-miR-1304-3p	11	rs7127033	93670812	A	0.337	1.72e-13	1e-05	1.64e-12	0			0
hsa-miR-1304-3p	11	rs7939834	93668426	A	0.337	1.72e-13	1e-05	1.64e-12	0			0
hsa-miR-1304-3p	11	rs7939847	93668454	A	0.337	1.72e-13	1e-05	1.64e-12	0			0
hsa-miR-1304-3p	11	rs7940153	93677521	C	0.337	1.72e-13	1e-05	1.64e-12	0			0
hsa-miR-1304-3p	11	rs7942448	93681472	A	0.337	1.72e-13	1e-05	1.64e-12	0			0
hsa-miR-1304-3p	11	rs1011993	93706256	C	0.3261	5.19e-13	1e-05	4.39e-12	0			0
hsa-miR-1304-3p	11	rs1944099	93728936	G	0.3261	5.19e-13	1e-05	4.39e-12	0			0
hsa-miR-1304-3p	11	rs623510	93741625	G	0.3261	5.19e-13	1e-05	4.39e-12	0			0
hsa-miR-1304-3p	11	rs628916	93723549	G	0.3261	5.19e-13	1e-05	4.39e-12	0			0
hsa-miR-1304-3p	11	rs630648	93741512	G	0.3261	5.19e-13	1e-05	4.39e-12	0			0
hsa-miR-1304-3p	11	rs631116	93741661	T	0.3261	5.19e-13	1e-05	4.39e-12	0			0
hsa-miR-1304-3p	11	rs642984	93715654	T	0.3261	5.19e-13	1e-05	4.39e-12	0			0
hsa-miR-1304-3p	11	rs655279	93722277	G	0.3261	5.19e-13	1e-05	4.39e-12	0			0
hsa-miR-1304-3p	11	rs7121150	93661217	G	0.3478	2.65e-12	1e-05	2.21e-11	0			0
hsa-miR-5189-5p	16	rs55823018	88468834	C	0.3478	5.82e-12	1e-05	4.47e-09	0			0
hsa-miR-4326	20	rs753686	63305944	T	0.3696	7.94e-12	1e-05	1.33e-09	0			0
hsa-miR-4326	20	rs9917458	63297442	T	0.3696	7.94e-12	1e-05	1.33e-09	0			0
hsa-miR-1304-3p	11	rs4237560	93703480	G	0.337	1.03e-11	1e-05	8.45e-11	0			0
hsa-miR-5189-5p	16	rs12922009	88462118	C	0.413	2.17e-11	1e-05	5.55e-09	0			0
hsa-miR-5189-5p	16	rs4316741	88461823	A	0.413	2.17e-11	1e-05	5.55e-09	0			0
hsa-miR-1304-3p	11	rs586655	93724992	T	0.3043	2.23e-10	1e-05	1.78e-09	0			0
hsa-miR-1304-3p	11	rs7101779	93730166	A	0.3043	2.23e-10	1e-05	1.78e-09	0			0
hsa-miR-941	20	rs2065993	63914998	G	0.3913	2.33e-10	1e-05	5.36e-09	0			0
hsa-miR-941	20	rs2247381	63915263	A	0.3913	2.33e-10	1e-05	5.36e-09	0			0
hsa-miR-941	20	rs2427544	63913508	C	0.3913	2.33e-10	1e-05	5.36e-09	0			0
hsa-miR-941	20	rs2427546	63915679	T	0.3913	2.33e-10	1e-05	5.36e-09	0			0
hsa-miR-941	20	rs2427548	63915996	C	0.3913	2.33e-10	1e-05	5.36e-09	0			0
hsa-miR-941	20	rs2427549	63916056	C	0.3913	2.33e-10	1e-05	5.36e-09	0			0
hsa-miR-941	20	rs2427550	63916222	C	0.3913	2.33e-10	1e-05	5.36e-09	0			0
hsa-miR-941	20	rs2427551	63916268	A	0.3913	2.33e-10	1e-05	5.36e-09	0			0
hsa-miR-941	20	rs2427553	63917861	C	0.3913	2.33e-10	1e-05	5.36e-09	0			0
hsa-miR-941	20	rs2427554	63918212	G	0.3913	2.33e-10	1e-05	5.36e-09	0			0
hsa-miR-941	20	rs2427559	63920545	G	0.3913	2.33e-10	1e-05	5.36e-09	0			0
hsa-miR-941	20	rs2427563	63923356	T	0.3913	2.33e-10	1e-05	5.36e-09	0			0
hsa-miR-941	20	rs2427566	63924620	G	0.3913	2.33e-10	1e-05	5.36e-09	0			0
hsa-miR-941	20	rs6011222	63914709	T	0.3913	2.33e-10	1e-05	5.36e-09	0			0
hsa-miR-941	20	rs6062578	63913732	G	0.3913	2.33e-10	1e-05	5.36e-09	0			0
hsa-miR-941	20	rs6062586	63917872	C	0.3913	2.33e-10	1e-05	5.36e-09	0			0
hsa-miR-941	20	rs6090020	63922145	C	0.3913	2.33e-10	1e-05	5.36e-09	0			0
hsa-miR-941	20	rs6122041	63918002	T	0.3913	2.33e-10	1e-05	5.36e-09	0			0
hsa-miR-941	20	rs817375	63902461	T	0.3913	2.33e-10	1e-05	5.36e-09	0			0
hsa-miR-941	20	rs817376	63903832	C	0.3913	2.33e-10	1e-05	5.36e-09	0			0
hsa-miR-5189-5p	16	rs870021	88470366	T	0.3478	4.56e-10	2e-05	8.76e-08	0			0
hsa-miR-5189-5p	16	rs904793	88462980	C	0.4783	7.96e-10	2e-05	1.22e-07	0			0
hsa-miR-1287-5p	10	rs7090812	98420452	A	0.2065	1.14e-09	1e-05	8.73e-07	0			0
hsa-miR-5189-5p	16	rs11076779	88463728	C	0.3696	1.53e-09	2e-05	1.96e-07	0			0
hsa-miR-941	20	rs817371	63901629	G	0.3804	1.55e-09	1e-05	2.45e-08	0			0
hsa-miR-941	20	rs817372	63901776	G	0.3804	1.55e-09	1e-05	2.45e-08	0			0
hsa-miR-941	20	rs817374	63902082	T	0.3804	1.55e-09	1e-05	2.45e-08	0			0
hsa-miR-941	20	rs817379	63907902	C	0.3804	1.55e-09	1e-05	2.45e-08	0			0
hsa-miR-941	20	rs817381	63909107	A	0.3804	1.55e-09	1e-05	2.45e-08	0			0
hsa-miR-941	20	rs817382	63909120	C	0.3804	1.55e-09	1e-05	2.45e-08	0			0
hsa-miR-941	20	rs817383	63909298	T	0.3804	1.55e-09	1e-05	2.45e-08	0			0
hsa-miR-941	20	rs817385	63909995	T	0.3804	1.55e-09	1e-05	2.45e-08	0			0
hsa-miR-941	20	rs817386	63910065	T	0.3804	1.55e-09	1e-05	2.45e-08	0			0
hsa-miR-345-5p	14	rs12323908	100302297	T	0.1304	2.17e-09	1e-05	2.77e-07	0			0
hsa-miR-345-5p	14	rs74085032	100303514	A	0.1304	2.17e-09	1e-05	2.77e-07	0			0
hsa-miR-345-5p	14	rs8012573	100297241	A	0.1304	2.17e-09	1e-05	2.77e-07	0			0
hsa-miR-345-5p	14	rs74085033	100303827	A	0.1413	2.24e-09	1e-05	2.77e-07	0			0
hsa-miR-941	20	rs2427561	63920869	T	0.4022	2.98e-09	1e-05	4.57e-08	0			0
hsa-miR-941	20	rs6011211	63898632	G	0.3043	3.22e-09	1e-05	4.76e-08	0			0
hsa-miR-3176	16	rs8054514	543277	T	0.4565	3.42e-09	1e-05	1.28e-06	0			0
hsa-miR-1287-5p	10	rs12570544	98428511	A	0.2283	8.91e-09	2e-05	1.21e-06	0			0
hsa-miR-1287-5p	10	rs12571249	98427202	G	0.2283	8.91e-09	2e-05	1.21e-06	0			0
hsa-miR-1287-5p	10	rs74154470	98428187	G	0.2283	8.91e-09	2e-05	1.21e-06	0			0
hsa-miR-941	20	rs2427552	63916307	G	0.4674	8.99e-09	1e-05	1.29e-07	0			0
hsa-miR-5189-5p	16	rs34442094	88478987	G	0.3804	1.07e-08	0.0001	1.02e-06	0			0
hsa-miR-5189-5p	16	rs7198986	88478414	C	0.3804	1.07e-08	0.0001	1.02e-06	0			0
hsa-miR-1287-5p	10	rs12570988	98426622	C	0.2174	1.27e-08	2e-05	1.21e-06	0			0
hsa-miR-1287-5p	10	rs12571245	98427157	G	0.2174	1.27e-08	2e-05	1.21e-06	0			0
hsa-miR-1287-5p	10	rs74154467	98422815	T	0.2174	1.27e-08	2e-05	1.21e-06	0			0
hsa-miR-1287-5p	10	rs74154468	98427375	C	0.2174	1.27e-08	2e-05	1.21e-06	0			0
hsa-miR-941	20	rs817361	63926906	T	0.4022	1.44e-08	1e-05	2e-07	0			0
hsa-miR-941	20	rs6011226	63918428	T	0.4022	1.74e-08	1e-05	2.34e-07	0			0
hsa-miR-941	20	rs6122211	63912941	C	0.4457	2.16e-08	1e-05	2.84e-07	0			0
hsa-miR-5189-5p	16	rs12920421	88479393	G	0.3913	3e-08	0.00015	2.56e-06	0			0
hsa-miR-941	20	rs817366	63937216	G	0.4783	3.64e-08	1e-05	4.64e-07	0			0
hsa-miR-1287-5p	10	rs12573746	98403006	A	0.1957	4.14e-08	2e-05	2.43e-06	0			0
hsa-miR-1287-5p	10	rs7075016	98413494	A	0.1957	4.14e-08	2e-05	2.43e-06	0			0
hsa-miR-1287-5p	10	rs7075480	98416870	A	0.1957	4.14e-08	2e-05	2.43e-06	0			0
hsa-miR-1287-5p	10	rs74154414	98406450	G	0.1957	4.14e-08	2e-05	2.43e-06	0			0
hsa-miR-1287-5p	10	rs7903739	98414012	C	0.1957	4.14e-08	2e-05	2.43e-06	0			0
hsa-miR-941	20	rs2427560	63920635	T	0.4891	4.82e-08	2e-05	5.47e-07	0			0
hsa-miR-941	20	rs4809247	63910629	G	0.4674	5.24e-08	2e-05	5.47e-07	0			0
hsa-miR-941	20	rs4809379	63898078	A	0.4457	5.24e-08	2e-05	5.47e-07	0			0
hsa-miR-941	20	rs6011209	63898405	C	0.4457	5.24e-08	2e-05	5.47e-07	0			0
hsa-miR-941	20	rs6011220	63910729	A	0.4674	5.24e-08	2e-05	5.47e-07	0			0
hsa-miR-941	20	rs6122208	63894671	T	0.4457	5.24e-08	2e-05	5.47e-07	0			0
hsa-miR-941	20	rs817377	63904241	A	0.4674	5.24e-08	2e-05	5.47e-07	0			0
hsa-miR-941	20	rs817378	63905935	A	0.4674	5.24e-08	2e-05	5.47e-07	0			0
hsa-miR-1287-5p	10	rs56163649	98428910	C	0.2065	5.84e-08	3e-05	3.18e-06	0			0
hsa-miR-5189-5p	16	rs12447514	88477643	C	0.413	1.2e-07	0.00034	9.24e-06	0			0
hsa-miR-941	20	rs2427565	63924134	C	0.4891	1.74e-07	2e-05	1.77e-06	0			0
hsa-miR-941	20	rs73624794	63937074	T	0.4239	1.96e-07	2e-05	1.92e-06	0			0
hsa-miR-941	20	rs865307	63937351	A	0.4239	1.96e-07	2e-05	1.92e-06	0			0
hsa-miR-941	20	rs6011207	63894314	T	0.3696	2.04e-07	2e-05	1.95e-06	0			0
hsa-miR-5189-5p	16	rs4584807	88461717	C	0.3152	3.08e-07	0.00055	2.15e-05	0			0
hsa-miR-4482-3p	10	rs1147611	104265500	G	0.2935	3.55e-07	0.00162	2.67e-05	0			0
hsa-miR-4482-3p	10	rs156697	104279427	A	0.2935	3.55e-07	0.00162	2.67e-05	0			0
hsa-miR-4482-3p	10	rs157077	104278136	T	0.2935	3.55e-07	0.00162	2.67e-05	0			0
hsa-miR-4482-3p	10	rs276203	104279545	A	0.2935	3.55e-07	0.00162	2.67e-05	0			0
hsa-miR-4482-3p	10	rs276204	104275555	C	0.2935	3.55e-07	0.00162	2.67e-05	0			0
hsa-miR-4482-3p	10	rs568526	104273681	T	0.2935	3.55e-07	0.00162	2.67e-05	0			0
hsa-miR-4482-3p	10	rs641071	104268399	G	0.2935	3.55e-07	0.00162	2.67e-05	0			0
hsa-miR-5189-5p	16	rs34088055	88469262	C	0.2935	4.07e-07	0.00074	2.4e-05	0			0
hsa-miR-5189-5p	16	rs36024491	88469183	C	0.2935	4.07e-07	0.00074	2.4e-05	0			0
hsa-miR-941	20	rs6011210	63898570	A	0.3043	4.52e-07	5e-05	4.15e-06	0			0
hsa-miR-941	20	rs6011225	63917198	A	0.3261	4.52e-07	5e-05	4.15e-06	0			0
hsa-miR-1287-5p	10	rs7098680	98392601	G	0.1739	4.61e-07	0.00012	2.2e-05	0			0
hsa-miR-1287-5p	10	rs74154406	98389594	T	0.1739	4.61e-07	0.00012	2.2e-05	0			0
hsa-miR-1255a	4	rs1031034	101302229	A	0.1957	5.11e-07	0.00076	6.81e-05	0			0
hsa-miR-1255a	4	rs2850366	101309867	G	0.1957	5.11e-07	0.00076	6.81e-05	0			0
hsa-miR-1255a	4	rs2850368	101311472	C	0.1957	5.11e-07	0.00076	6.81e-05	0			0
hsa-miR-1255a	4	rs28664200	101330344	C	0.1957	5.11e-07	0.00076	6.81e-05	0			0
hsa-miR-941	20	rs3795156	63887376	A	0.4674	7.21e-07	7e-05	6.37e-06	0			0
hsa-miR-941	20	rs6062569	63889318	T	0.4674	7.21e-07	7e-05	6.37e-06	0			0
hsa-miR-941	20	rs817373	63901837	G	0.2935	8.2e-07	8e-05	7.1e-06	0			0
hsa-miR-941	20	rs817368	63937933	C	0.4891	9.75e-07	0.0001	8.28e-06	0			0
hsa-miR-1304-3p	11	rs10765632	93685593	A	0.2065	1.17e-06	0.00029	9.09e-06	0			0
hsa-miR-1304-3p	11	rs7927030	93681463	G	0.2065	1.17e-06	0.00029	9.09e-06	0			0
hsa-miR-1255a	4	rs2044042	101314982	T	0.1739	1.34e-06	0.00138	0.00014231	0			0
hsa-miR-1287-5p	10	rs11812682	98399456	T	0.1957	1.62e-06	0.0005	6.52e-05	0			0
hsa-miR-1287-5p	10	rs17109539	98371701	A	0.1957	1.62e-06	0.0005	6.52e-05	0			0
hsa-miR-1287-5p	10	rs4619078	98391904	T	0.1957	1.62e-06	0.0005	6.52e-05	0			0
hsa-miR-5189-5p	16	rs34552467	88476287	A	0.413	1.8e-06	0.00243	9.89e-05	0			0
hsa-miR-5189-5p	16	rs904789	88462314	A	0.3587	2.57e-06	0.00323	0.00013153	0			0
hsa-miR-941	20	rs6011212	63899829	T	0.4674	2.8e-06	0.00037	2.34e-05	0			0
hsa-miR-5189-5p	16	rs58397833	88476576	A	0.4674	3.57e-06	0.00419	0.00017155	0			0
hsa-miR-409-3p	14	rs2145500	100987907	T	0.4674	4.31e-06	0.00133	0.00101692	0			0
hsa-miR-409-3p	14	rs4906029	100986237	T	0.4783	4.31e-06	0.00133	0.00101692	0			0
hsa-miR-409-3p	14	rs8017886	100988463	G	0.4674	4.31e-06	0.00133	0.00101692	0			0
hsa-miR-1287-5p	10	rs74154479	98442871	A	0.1087	4.32e-06	0.00144	0.00016488	0			0
hsa-miR-126-5p	9	rs185727058	136639791	T	0.05435	4.35e-06	0.00217	0.00295201	1	6.91e-07	0.717241	1	2.62226
hsa-miR-5189-5p	16	rs12447180	88451314	T	0.4348	4.42e-06	0.00477	0.0001995	0			0
hsa-miR-941	20	rs6010690	63889321	G	0.3913	5.08e-06	0.00068	4.09e-05	0			0
hsa-miR-941	20	rs6010691	63892747	T	0.3913	5.08e-06	0.00068	4.09e-05	0			0
hsa-miR-1304-3p	11	rs6483263	93708746	C	0.1739	5.49e-06	0.00108	4.22e-05	0			0
hsa-miR-5189-5p	16	rs7196578	88474732	C	0.4457	5.65e-06	0.0058	0.00024102	0			0
hsa-miR-941	20	rs8567	63890962	A	0.4457	5.98e-06	0.0008	4.73e-05	0			0
hsa-miR-1304-5p	11	rs10741471	93677132	C	0.3587	6.63e-06	0.00086	0.00015366	0			0
hsa-miR-1304-5p	11	rs10765625	93673597	G	0.3587	6.63e-06	0.00086	0.00015366	0			0
hsa-miR-1304-5p	11	rs10765626	93674225	A	0.3587	6.63e-06	0.00086	0.00015366	0			0
hsa-miR-1304-5p	11	rs10765628	93674603	A	0.3587	6.63e-06	0.00086	0.00015366	0			0
hsa-miR-1304-5p	11	rs10831085	93673116	T	0.3587	6.63e-06	0.00086	0.00015366	0			0
hsa-miR-1304-5p	11	rs11020477	93674051	C	0.3587	6.63e-06	0.00086	0.00015366	0			0
hsa-miR-1304-5p	11	rs1784203	93716968	A	0.3587	6.63e-06	0.00086	0.00015366	0			0
hsa-miR-1304-5p	11	rs1944100	93679608	A	0.3587	6.63e-06	0.00086	0.00015366	0			0
hsa-miR-1304-5p	11	rs1944101	93668930	C	0.3587	6.63e-06	0.00086	0.00015366	0			0
hsa-miR-1304-5p	11	rs1954994	93669901	G	0.3587	6.63e-06	0.00086	0.00015366	0			0
hsa-miR-1304-5p	11	rs2155246	93687218	A	0.3587	6.63e-06	0.00086	0.00015366	0			0
hsa-miR-1304-5p	11	rs2155248	93733700	G	0.3587	6.63e-06	0.00086	0.00015366	0			0
hsa-miR-1304-5p	11	rs2186686	93686953	T	0.3587	6.63e-06	0.00086	0.00015366	0			0
hsa-miR-1304-5p	11	rs2434986	93725201	C	0.3587	6.63e-06	0.00086	0.00015366	0			0
hsa-miR-1304-5p	11	rs2509840	93728235	G	0.3587	6.63e-06	0.00086	0.00015366	0			0
hsa-miR-1304-5p	11	rs3097325	93719221	T	0.3587	6.63e-06	0.00086	0.00015366	0			0
hsa-miR-1304-5p	11	rs4753097	93677987	A	0.3587	6.63e-06	0.00086	0.00015366	0			0
hsa-miR-1304-5p	11	rs4753099	93688399	T	0.3587	6.63e-06	0.00086	0.00015366	0			0
hsa-miR-1304-5p	11	rs4753101	93693193	T	0.3587	6.63e-06	0.00086	0.00015366	0			0
hsa-miR-1304-5p	11	rs4753488	93664451	C	0.3587	6.63e-06	0.00086	0.00015366	0			0
hsa-miR-1304-5p	11	rs643924	93715423	A	0.3587	6.63e-06	0.00086	0.00015366	0			0
hsa-miR-1304-5p	11	rs648162	93719928	A	0.3587	6.63e-06	0.00086	0.00015366	0			0
hsa-miR-1304-5p	11	rs7926876	93685028	A	0.3587	6.63e-06	0.00086	0.00015366	0			0
hsa-miR-1304-5p	11	rs7937523	93689286	G	0.3587	6.63e-06	0.00086	0.00015366	0			0
hsa-miR-1304-5p	11	rs7949850	93662356	G	0.3587	6.63e-06	0.00086	0.00015366	0			0
hsa-miR-1304-5p	11	rs4303196	93703477	T	0.3696	6.84e-06	0.00088	0.00015366	0			0
hsa-miR-4482-3p	10	rs157076	104288536	C	0.3261	7.15e-06	0.00821	0.00038849	0			0
hsa-miR-4482-3p	10	rs276210	104286645	A	0.3261	7.15e-06	0.00821	0.00038849	0			0
hsa-miR-941	20	rs3795154	63887088	T	0.4674	7.9e-06	0.00102	5.94e-05	0			0
hsa-miR-941	20	rs3795155	63887336	G	0.4674	7.9e-06	0.00102	5.94e-05	0			0
hsa-miR-941	20	rs3795157	63887413	T	0.4674	7.9e-06	0.00102	5.94e-05	0			0
hsa-miR-5189-5p	16	rs3751674	88467563	A	0.2391	8.19e-06	0.00766	0.00031461	0			0
hsa-miR-5189-5p	16	rs904787	88462103	T	0.2283	8.19e-06	0.00766	0.00031461	0			0
hsa-miR-30a-5p	6	rs1405848	71399619	C	0.4239	8.39e-06	0.00275	0.00070773	0			0
hsa-miR-30a-5p	6	rs1852578	71413739	T	0.413	8.39e-06	0.00275	0.00070773	0			0
hsa-miR-30a-5p	6	rs2222722	71404009	G	0.413	8.39e-06	0.00275	0.00070773	0			0
hsa-miR-30a-5p	6	rs6455418	71415684	A	0.413	8.39e-06	0.00275	0.00070773	0			0
hsa-miR-30a-5p	6	rs9283841	71406416	T	0.413	8.39e-06	0.00275	0.00070773	0			0
hsa-miR-5189-5p	16	rs36049560	88469212	A	0.2391	9.79e-06	0.00878	0.000358	0			0
hsa-miR-1304-3p	11	rs10765630	93676638	G	0.1848	1e-05	0.00172	7.31e-05	0			0
hsa-miR-1304-3p	11	rs10831087	93673784	C	0.1848	1e-05	0.00172	7.31e-05	0			0
hsa-miR-1304-3p	11	rs6483257	93680691	G	0.1848	1e-05	0.00172	7.31e-05	0			0
hsa-miR-1304-3p	11	rs7123801	93666886	G	0.1848	1e-05	0.00172	7.31e-05	0			0
hsa-miR-1304-5p	11	rs2155245	93726361	C	0.337	1.02e-05	0.00135	0.000213	0			0
hsa-miR-4482-3p	10	rs156699	104293883	A	0.3043	1.03e-05	0.01006	0.00038849	0			0
hsa-miR-4482-3p	10	rs157080	104296205	C	0.3043	1.03e-05	0.01006	0.00038849	0			0
hsa-miR-4482-3p	10	rs157081	104295266	C	0.3043	1.03e-05	0.01006	0.00038849	0			0
hsa-miR-4482-3p	10	rs276209	104312769	T	0.3152	1.03e-05	0.01006	0.00038849	0			0
hsa-miR-4482-3p	10	rs505701	104313808	T	0.2935	1.03e-05	0.01006	0.00038849	0			0
hsa-miR-1304-5p	11	rs4237560	93703480	G	0.337	1.27e-05	0.00174	0.000213	0			0
hsa-miR-1287-5p	10	rs7073190	98425453	C	0.3152	1.31e-05	0.00406	0.00047597	0			0
hsa-miR-1304-5p	11	rs1011993	93706256	C	0.3261	1.31e-05	0.0018	0.000213	0			0
hsa-miR-1304-5p	11	rs1944099	93728936	G	0.3261	1.31e-05	0.0018	0.000213	0			0
hsa-miR-1304-5p	11	rs623510	93741625	G	0.3261	1.31e-05	0.0018	0.000213	0			0
hsa-miR-1304-5p	11	rs628916	93723549	G	0.3261	1.31e-05	0.0018	0.000213	0			0
hsa-miR-1304-5p	11	rs630648	93741512	G	0.3261	1.31e-05	0.0018	0.000213	0			0
hsa-miR-1304-5p	11	rs631116	93741661	T	0.3261	1.31e-05	0.0018	0.000213	0			0
hsa-miR-1304-5p	11	rs642984	93715654	T	0.3261	1.31e-05	0.0018	0.000213	0			0
hsa-miR-1304-5p	11	rs655279	93722277	G	0.3261	1.31e-05	0.0018	0.000213	0			0
hsa-miR-1287-5p	10	rs144798080	98378381	T	0.1522	1.39e-05	0.00424	0.00048312	0			0
hsa-miR-598-3p	8	rs114136945	11074890	A	0.07609	1.59e-05	0.00726	0.00721935	1	6.91e-07	0.722466	1	1.1785
hsa-miR-941	20	rs2427562	63920909	A	0.3043	1.72e-05	0.0022	0.00012748	0			0
hsa-miR-1304-5p	11	rs586655	93724992	T	0.3043	1.84e-05	0.00243	0.00025087	0			0
hsa-miR-1304-5p	11	rs7101779	93730166	A	0.3043	1.84e-05	0.00243	0.00025087	0			0
hsa-miR-1255a	4	rs2583389	101350304	T	0.163	1.96e-05	0.00688	0.00138114	0			0
hsa-miR-1287-5p	10	rs59405853	98433057	A	0.1196	2.04e-05	0.00625	0.00067542	0			0
hsa-miR-1255a	4	rs2583397	101308565	A	0.2283	2.07e-05	0.00709	0.00138114	0			0
hsa-miR-1255a	4	rs2850370	101315584	T	0.2283	2.07e-05	0.00709	0.00138114	0			0
hsa-miR-7706	15	rs12437885	85378638	A	0.25	2.08e-05	0.00207	0.00847374	0			1	-0.48698
hsa-miR-5189-5p	16	rs4426338	88461940	T	0.2826	2.21e-05	0.01671	0.00077219	0			0
hsa-miR-409-3p	14	rs2145499	100994665	A	0.4783	2.26e-05	0.00782	0.00295165	0			0
hsa-miR-598-3p	8	rs140309336	11071380	T	0.05435	2.37e-05	0.01074	0.00721935	1	6.91e-07	0.722466	1	1.1785
hsa-miR-598-3p	8	rs75399630	11080564	C	0.06522	2.37e-05	0.01074	0.00721935	1	6.91e-07	0.722466	1	1.1785
hsa-miR-4482-3p	10	rs11817274	104256718	C	0.4022	2.65e-05	0.01694	0.00087119	0			0
hsa-miR-4482-3p	10	rs7070750	104276097	G	0.4022	2.65e-05	0.01694	0.00087119	0			0
hsa-miR-1287-5p	10	rs7901577	98404685	G	0.4239	2.83e-05	0.00857	0.0008628	0			0
hsa-miR-1287-5p	10	rs7915108	98404684	C	0.4239	2.83e-05	0.00857	0.0008628	0			0
hsa-miR-1304-5p	11	rs10734163	93693616	C	0.337	3.05e-05	0.00391	0.00025087	0			0
hsa-miR-1304-5p	11	rs10741472	93690071	G	0.337	3.05e-05	0.00391	0.00025087	0			0
hsa-miR-1304-5p	11	rs10741473	93693495	T	0.337	3.05e-05	0.00391	0.00025087	0			0
hsa-miR-1304-5p	11	rs10765621	93669527	A	0.337	3.05e-05	0.00391	0.00025087	0			0
hsa-miR-1304-5p	11	rs10765622	93670968	T	0.337	3.05e-05	0.00391	0.00025087	0			0
hsa-miR-1304-5p	11	rs10765624	93672356	G	0.337	3.05e-05	0.00391	0.00025087	0			0
hsa-miR-1304-5p	11	rs10765627	93674496	A	0.337	3.05e-05	0.00391	0.00025087	0			0
hsa-miR-1304-5p	11	rs10765629	93674773	T	0.337	3.05e-05	0.00391	0.00025087	0			0
hsa-miR-1304-5p	11	rs10765631	93676879	G	0.337	3.05e-05	0.00391	0.00025087	0			0
hsa-miR-1304-5p	11	rs10831086	93673199	T	0.337	3.05e-05	0.00391	0.00025087	0			0
hsa-miR-1304-5p	11	rs10831088	93675665	G	0.337	3.05e-05	0.00391	0.00025087	0			0
hsa-miR-1304-5p	11	rs10831092	93686229	T	0.337	3.05e-05	0.00391	0.00025087	0			0
hsa-miR-1304-5p	11	rs1944102	93670180	C	0.337	3.05e-05	0.00391	0.00025087	0			0
hsa-miR-1304-5p	11	rs1944103	93670268	A	0.337	3.05e-05	0.00391	0.00025087	0			0
hsa-miR-1304-5p	11	rs1944105	93681921	A	0.337	3.05e-05	0.00391	0.00025087	0			0
hsa-miR-1304-5p	11	rs1944106	93682127	A	0.337	3.05e-05	0.00391	0.00025087	0			0
hsa-miR-1304-5p	11	rs4303195	93688671	C	0.337	3.05e-05	0.00391	0.00025087	0			0
hsa-miR-1304-5p	11	rs4753095	93672567	A	0.337	3.05e-05	0.00391	0.00025087	0			0
hsa-miR-1304-5p	11	rs4753096	93672949	A	0.337	3.05e-05	0.00391	0.00025087	0			0
hsa-miR-1304-5p	11	rs4753098	93684271	C	0.337	3.05e-05	0.00391	0.00025087	0			0
hsa-miR-1304-5p	11	rs4753100	93693149	C	0.337	3.05e-05	0.00391	0.00025087	0			0
hsa-miR-1304-5p	11	rs4753489	93666940	A	0.337	3.05e-05	0.00391	0.00025087	0			0
hsa-miR-1304-5p	11	rs4753490	93672981	C	0.337	3.05e-05	0.00391	0.00025087	0			0
hsa-miR-1304-5p	11	rs4753491	93678292	C	0.337	3.05e-05	0.00391	0.00025087	0			0
hsa-miR-1304-5p	11	rs4753492	93690299	C	0.337	3.05e-05	0.00391	0.00025087	0			0
hsa-miR-1304-5p	11	rs4753493	93690431	T	0.337	3.05e-05	0.00391	0.00025087	0			0
hsa-miR-1304-5p	11	rs4753495	93691993	C	0.337	3.05e-05	0.00391	0.00025087	0			0
hsa-miR-1304-5p	11	rs56082186	93693106	T	0.337	3.05e-05	0.00391	0.00025087	0			0
hsa-miR-1304-5p	11	rs7127033	93670812	A	0.337	3.05e-05	0.00391	0.00025087	0			0
hsa-miR-1304-5p	11	rs7939834	93668426	A	0.337	3.05e-05	0.00391	0.00025087	0			0
hsa-miR-1304-5p	11	rs7939847	93668454	A	0.337	3.05e-05	0.00391	0.00025087	0			0
hsa-miR-1304-5p	11	rs7940153	93677521	C	0.337	3.05e-05	0.00391	0.00025087	0			0
hsa-miR-1304-5p	11	rs7942448	93681472	A	0.337	3.05e-05	0.00391	0.00025087	0			0
hsa-miR-5189-5p	16	rs11076769	88449168	C	0.4891	3.27e-05	0.02269	0.00109056	0			0
hsa-miR-1287-5p	10	rs111362970	98370348	T	0.1739	3.85e-05	0.01144	0.00112836	0			0
hsa-miR-1304-5p	11	rs10741470	93665430	G	0.3696	4.02e-05	0.00509	0.00032639	0			0
hsa-miR-1287-5p	10	rs747022	98368416	G	0.1848	4.04e-05	0.01202	0.00114083	0			0
hsa-miR-409-3p	14	rs10131435	100981180	A	0.4783	4.17e-05	0.01484	0.00295165	0			0
hsa-miR-409-3p	14	rs11844972	100981532	A	0.4783	4.17e-05	0.01484	0.00295165	0			0
hsa-miR-409-3p	14	rs34009439	100985292	C	0.4891	4.17e-05	0.01484	0.00295165	0			0
hsa-miR-409-3p	14	rs4906028	100984601	G	0.4891	4.17e-05	0.01484	0.00295165	0			0
hsa-miR-409-3p	14	rs7155901	100979485	T	0.4891	4.17e-05	0.01484	0.00295165	0			0
hsa-miR-409-3p	14	rs8005672	100992723	T	0.4783	4.17e-05	0.01484	0.00295165	0			0
hsa-miR-941	20	rs7000	63891113	A	0.2935	5.18e-05	0.00665	0.00037733	0			0
hsa-miR-345-5p	14	rs8008418	100299824	T	0.1739	5.22e-05	0.00725	0.004952	0			0
hsa-miR-1304-5p	11	rs6483263	93708746	C	0.1739	5.29e-05	0.00661	0.0004228	0			0
hsa-miR-598-3p	8	rs76903565	11080428	T	0.07609	5.58e-05	0.02282	0.0127665	1	6.91e-07	0.722466	1	1.1785
hsa-miR-1287-5p	10	rs74154409	98395327	A	0.08696	6e-05	0.01726	0.00163446	0			0
hsa-miR-30a-5p	6	rs9342836	71411759	C	0.2174	6.23e-05	0.01493	0.00393921	0			0
hsa-miR-30a-5p	6	rs9351811	71399193	A	0.2174	6.23e-05	0.01493	0.00393921	0			0
hsa-miR-345-5p	14	rs115989745	100384934	C	0.05435	7.02e-05	0.00965	0.004952	0			0
hsa-miR-345-5p	14	rs138741804	100369539	A	0.05435	7.02e-05	0.00965	0.004952	0			0
hsa-miR-4482-3p	10	rs559584	104218341	C	0.4674	7.27e-05	0.03002	0.00182096	0			0
hsa-miR-4482-3p	10	rs600893	104224201	G	0.4891	7.27e-05	0.03002	0.00182096	0			0
hsa-miR-4482-3p	10	rs607069	104231245	A	0.4891	7.27e-05	0.03002	0.00182096	0			0
hsa-miR-4482-3p	10	rs703343	104229906	A	0.4891	7.27e-05	0.03002	0.00182096	0			0
hsa-miR-4482-3p	10	rs7098002	104226953	G	0.4783	7.27e-05	0.03002	0.00182096	0			0
hsa-miR-3615	17	rs116362258	74716747	G	0.06522	7.54e-05	0.01548	0.0281279	0			0
hsa-miR-4781-3p	1	rs633883	54138903	G	0.09783	7.85e-05	0.02478	0.00965363	0			0
hsa-miR-941	20	rs6062579	63913742	A	0.2609	8.15e-05	0.01002	0.00058444	0			0
hsa-miR-624-5p	14	rs111287623	31095061	A	0.05435	8.16e-05	0.00896	0.00140707	1	0.012678	0.42595	1	0.815399
hsa-miR-624-5p	14	rs111443723	31039220	G	0.05435	8.16e-05	0.00896	0.00140707	1	0.012678	0.42595	1	0.815399
hsa-miR-624-5p	14	rs111598574	31010996	A	0.05435	8.16e-05	0.00896	0.00140707	1	0.012678	0.42595	1	0.815399
hsa-miR-624-5p	14	rs111732800	31112806	T	0.05435	8.16e-05	0.00896	0.00140707	1	0.012678	0.42595	1	0.815399
hsa-miR-624-5p	14	rs112317287	31004142	A	0.05435	8.16e-05	0.00896	0.00140707	1	0.012678	0.42595	1	0.815399
hsa-miR-624-5p	14	rs112801766	30984400	C	0.05435	8.16e-05	0.00896	0.00140707	1	0.012678	0.42595	1	0.815399
hsa-miR-624-5p	14	rs112934642	31053069	A	0.05435	8.16e-05	0.00896	0.00140707	1	0.012678	0.42595	1	0.815399
hsa-miR-624-5p	14	rs112995675	31002080	T	0.05435	8.16e-05	0.00896	0.00140707	1	0.012678	0.42595	1	0.815399
hsa-miR-624-5p	14	rs113549642	30972270	A	0.05435	8.16e-05	0.00896	0.00140707	1	0.012678	0.42595	1	0.815399
hsa-miR-624-5p	14	rs113596020	30980792	A	0.05435	8.16e-05	0.00896	0.00140707	1	0.012678	0.42595	1	0.815399
hsa-miR-624-5p	14	rs113993313	30968937	C	0.05435	8.16e-05	0.00896	0.00140707	1	0.012678	0.42595	1	0.815399
hsa-miR-624-5p	14	rs116144516	30968073	G	0.05435	8.16e-05	0.00896	0.00140707	1	0.012678	0.42595	1	0.815399
hsa-miR-624-5p	14	rs146079119	31035790	C	0.05435	8.16e-05	0.00896	0.00140707	1	0.012678	0.42595	1	0.815399
hsa-miR-624-5p	14	rs57980607	30976861	C	0.05435	8.16e-05	0.00896	0.00140707	1	0.012678	0.42595	1	0.815399
hsa-miR-624-5p	14	rs58939187	31036201	G	0.05435	8.16e-05	0.00896	0.00140707	1	0.012678	0.42595	1	0.815399
hsa-miR-624-5p	14	rs59688177	30930119	C	0.05435	8.16e-05	0.00896	0.00140707	1	0.012678	0.42595	1	0.815399
hsa-miR-624-5p	14	rs59721419	31025537	A	0.05435	8.16e-05	0.00896	0.00140707	1	0.012678	0.42595	1	0.815399
hsa-miR-624-5p	14	rs60829762	30915204	C	0.05435	8.16e-05	0.00896	0.00140707	1	0.012678	0.42595	1	0.815399
hsa-miR-624-5p	14	rs61622691	31059613	A	0.05435	8.16e-05	0.00896	0.00140707	1	0.012678	0.42595	1	0.815399
hsa-miR-624-5p	14	rs73251987	31014677	G	0.05435	8.16e-05	0.00896	0.00140707	1	0.012678	0.42595	1	0.815399
hsa-miR-624-5p	14	rs73252171	31069568	G	0.05435	8.16e-05	0.00896	0.00140707	1	0.012678	0.42595	1	0.815399
hsa-miR-624-5p	14	rs73252178	31070631	C	0.05435	8.16e-05	0.00896	0.00140707	1	0.012678	0.42595	1	0.815399
hsa-miR-624-5p	14	rs73253818	31096408	T	0.05435	8.16e-05	0.00896	0.00140707	1	0.012678	0.42595	1	0.815399
hsa-miR-624-5p	14	rs73257921	30927593	T	0.05435	8.16e-05	0.00896	0.00140707	1	0.012678	0.42595	1	0.815399
hsa-miR-624-5p	14	rs73257935	30945130	A	0.05435	8.16e-05	0.00896	0.00140707	1	0.012678	0.42595	1	0.815399
hsa-miR-624-5p	14	rs73257945	30959560	G	0.05435	8.16e-05	0.00896	0.00140707	1	0.012678	0.42595	1	0.815399
hsa-miR-624-5p	14	rs77934450	31097533	A	0.05435	8.16e-05	0.00896	0.00140707	1	0.012678	0.42595	1	0.815399
hsa-miR-624-5p	14	rs78753454	30973676	C	0.05435	8.16e-05	0.00896	0.00140707	1	0.012678	0.42595	1	0.815399
hsa-miR-624-5p	14	rs80016387	30963094	C	0.05435	8.16e-05	0.00896	0.00140707	1	0.012678	0.42595	1	0.815399
hsa-miR-126-5p	9	rs79078901	136644651	T	0.05435	8.38e-05	0.0315	0.0284082	1	6.91e-07	0.717241	1	2.62226
hsa-miR-1270	19	rs62107923	20381212	G	0.3152	8.61e-05	0.02068	0.00621878	0			0
hsa-miR-941	20	rs73147065	63942653	G	0.4022	8.71e-05	0.01074	0.00061478	0			0
hsa-miR-375	2	rs6736962	219024931	G	0.1957	8.97e-05	0.01342	0.0209819	0			1	-0.78754
hsa-miR-5189-5p	16	rs904790	88462372	T	0.25	9.06e-05	0.05003	0.00289824	0			0
hsa-miR-769-5p	19	rs10402427	45922752	T	0.3152	9.95e-05	0.01823	0.0337699	0			0
hsa-miR-548at-5p	17	rs11651671	42494785	A	0.1413	0.0001082	0.01076	0.0084056	0			0
hsa-miR-548at-5p	17	rs11653901	42484150	T	0.1413	0.0001082	0.01076	0.0084056	0			0
hsa-miR-548at-5p	17	rs2676530	42553937	T	0.1413	0.0001082	0.01076	0.0084056	0			0
hsa-miR-548at-5p	17	rs9907126	42461423	C	0.1413	0.0001082	0.01076	0.0084056	0			0
hsa-miR-1270	19	rs62107922	20378380	A	0.2935	0.0001086	0.02611	0.00621878	0			0
hsa-miR-548at-5p	17	rs62075804	42447540	T	0.1522	0.0001106	0.01099	0.0084056	0			0
hsa-miR-23b-3p	9	rs10993460	95032894	C	0.2065	0.0001176	0.00936	0.0465696	0			0
hsa-miR-345-5p	14	rs35617968	100321886	A	0.1413	0.0001247	0.0168	0.00513348	0			0
hsa-miR-345-5p	14	rs4900460	100322237	A	0.1413	0.0001247	0.0168	0.00513348	0			0
hsa-miR-345-5p	14	rs4905947	100322236	A	0.1413	0.0001247	0.0168	0.00513348	0			0
hsa-miR-345-5p	14	rs4905948	100322303	G	0.1413	0.0001247	0.0168	0.00513348	0			0
hsa-miR-345-5p	14	rs4905949	100322640	A	0.1413	0.0001247	0.0168	0.00513348	0			0
hsa-miR-378a-3p	5	rs73796281	149818327	C	0.05435	0.0001269	0.01853	0.0430825	1	0.0205508	-0.399152	0
hsa-miR-378a-3p	5	rs73796286	149824722	A	0.05435	0.0001269	0.01853	0.0430825	1	0.0205508	-0.399152	0
hsa-miR-1270	19	rs4444453	20384712	G	0.3261	0.000127	0.03028	0.00621878	0			0
hsa-miR-1270	19	rs62107924	20381762	C	0.3261	0.000127	0.03028	0.00621878	0			0
hsa-miR-1270	19	rs62107925	20384059	A	0.3261	0.000127	0.03028	0.00621878	0			0
hsa-miR-1270	19	rs62107927	20385118	G	0.3261	0.000127	0.03028	0.00621878	0			0
hsa-miR-1270	19	rs62107929	20385740	G	0.3261	0.000127	0.03028	0.00621878	0			0
hsa-miR-1270	19	rs62107930	20386798	T	0.3261	0.000127	0.03028	0.00621878	0			0
hsa-miR-1270	19	rs62107931	20386824	T	0.3261	0.000127	0.03028	0.00621878	0			0
hsa-miR-1270	19	rs7258968	20387497	A	0.3261	0.000127	0.03028	0.00621878	0			0
hsa-miR-1270	19	rs78136206	20384921	A	0.3261	0.000127	0.03028	0.00621878	0			0
hsa-miR-3176	16	rs3213574	551632	T	0.2174	0.0001296	0.02124	0.0243	0			0
hsa-miR-1255a	4	rs79143708	101277998	G	0.05435	0.0001337	0.02383	0.00532795	0			0
hsa-miR-5189-5p	16	rs55637647	88482856	C	0.2391	0.0001339	0.06816	0.00411341	0			0
hsa-miR-4326	20	rs1543450	63290313	T	0.337	0.0001355	0.04547	0.014342	0			0
hsa-miR-4326	20	rs4809519	63280449	T	0.337	0.0001355	0.04547	0.014342	0			0
hsa-miR-30a-5p	6	rs4291065	71397340	T	0.3587	0.0001411	0.02921	0.00793296	0			0
hsa-miR-345-5p	14	rs117932661	100305543	T	0.05435	0.0001433	0.01946	0.0054454	0			0
hsa-miR-143-3p	5	rs55967223	149452340	A	0.3478	0.0001436	0.0338	0.0808468	0			0
hsa-miR-1255a	4	rs4699214	101371077	T	0.2065	0.0001454	0.02532	0.00532795	0			0
hsa-miR-1255a	4	rs833955	101411633	A	0.2065	0.0001454	0.02532	0.00532795	0			0
hsa-miR-7706	15	rs8037384	85377843	T	0.2826	0.0001455	0.01215	0.0296093	0			1	-0.48698
hsa-miR-1270	19	rs12151346	20428723	G	0.3587	0.000152	0.03622	0.00621878	0			0
hsa-miR-1270	19	rs1806660	20421750	T	0.3587	0.000152	0.03622	0.00621878	0			0
hsa-miR-1270	19	rs1972632	20420711	C	0.3587	0.000152	0.03622	0.00621878	0			0
hsa-miR-1270	19	rs2098632	20422096	G	0.3587	0.000152	0.03622	0.00621878	0			0
hsa-miR-1270	19	rs2216610	20418200	T	0.3587	0.000152	0.03622	0.00621878	0			0
hsa-miR-1270	19	rs28762434	20428912	G	0.3587	0.000152	0.03622	0.00621878	0			0
hsa-miR-1270	19	rs28868082	20428919	A	0.3587	0.000152	0.03622	0.00621878	0			0
hsa-miR-1270	19	rs35260340	20423359	T	0.3587	0.000152	0.03622	0.00621878	0			0
hsa-miR-1270	19	rs35705374	20419578	A	0.3587	0.000152	0.03622	0.00621878	0			0
hsa-miR-1270	19	rs35737484	20419625	C	0.3587	0.000152	0.03622	0.00621878	0			0
hsa-miR-1270	19	rs36027599	20418336	C	0.3587	0.000152	0.03622	0.00621878	0			0
hsa-miR-1270	19	rs8100389	20418954	C	0.3587	0.000152	0.03622	0.00621878	0			0
hsa-miR-5189-5p	16	rs17175810	88478849	A	0.2609	0.0001551	0.07662	0.00458142	0			0
hsa-miR-1304-5p	11	rs7121150	93661217	G	0.3478	0.0001552	0.01773	0.00122482	0			0
hsa-miR-4482-3p	10	rs276227	104324239	T	0.3152	0.0001613	0.04663	0.00368886	0			0
hsa-miR-4482-3p	10	rs276231	104321791	G	0.3152	0.0001613	0.04663	0.00368886	0			0
hsa-miR-1255a	4	rs17031040	101256623	T	0.07609	0.0001724	0.02832	0.00532795	0			0
hsa-miR-1255a	4	rs72918891	101421251	A	0.07609	0.0001724	0.02832	0.00532795	0			0
hsa-miR-1255a	4	rs72921902	101338171	T	0.07609	0.0001724	0.02832	0.00532795	0			0
hsa-miR-1255a	4	rs72930828	101369230	T	0.07609	0.0001724	0.02832	0.00532795	0			0
hsa-miR-1255a	4	rs7679383	101370245	G	0.07609	0.0001724	0.02832	0.00532795	0			0
hsa-miR-345-5p	14	rs77117422	100306903	C	0.07609	0.0001777	0.02419	0.00627027	0			0
hsa-miR-769-5p	19	rs10410076	45923524	A	0.3043	0.0001832	0.03334	0.0337699	0			0
hsa-miR-769-5p	19	rs9304652	45925438	A	0.3043	0.0001832	0.03334	0.0337699	0			0
hsa-miR-4781-3p	1	rs111893545	54056972	G	0.2935	0.0001878	0.04853	0.00965363	0			0
hsa-miR-4781-3p	1	rs12066419	54056567	C	0.2935	0.0001878	0.04853	0.00965363	0			0
hsa-miR-4781-3p	1	rs57576875	54058016	C	0.3043	0.0001878	0.04853	0.00965363	0			0
hsa-miR-4781-3p	1	rs74085143	54054127	A	0.2935	0.0001878	0.04853	0.00965363	0			0
hsa-miR-4781-3p	1	rs74085145	54057671	A	0.2935	0.0001878	0.04853	0.00965363	0			0
hsa-miR-629-5p	15	rs2927401	70164564	A	0.1848	0.0001992	0.05282	0.0326688	0			0
hsa-miR-629-5p	15	rs4777244	70165067	T	0.1848	0.0001992	0.05282	0.0326688	0			0
hsa-miR-629-5p	15	rs6494848	70167102	C	0.1848	0.0001992	0.05282	0.0326688	0			0
hsa-miR-941	20	rs817370	63941711	T	0.2717	0.0002005	0.02502	0.00139439	0			0
hsa-miR-548at-5p	17	rs9907652	42422033	A	0.1196	0.0002036	0.01818	0.009272	0			0
hsa-miR-548at-5p	17	rs9909335	42422034	A	0.1196	0.0002036	0.01818	0.009272	0			0
hsa-miR-320a	8	rs184901860	22268273	C	0.07609	0.0002057	0.04395	0.10861	1	0.0300656	-0.345346	1	-0.52768
hsa-miR-30a-5p	6	rs9283840	71398320	A	0.413	0.0002087	0.0399	0.0105602	0			0
hsa-miR-1304-5p	11	rs10765630	93676638	G	0.1848	0.0002107	0.02352	0.00155417	0			0
hsa-miR-1304-5p	11	rs10831087	93673784	C	0.1848	0.0002107	0.02352	0.00155417	0			0
hsa-miR-1304-5p	11	rs6483257	93680691	G	0.1848	0.0002107	0.02352	0.00155417	0			0
hsa-miR-1304-5p	11	rs7123801	93666886	G	0.1848	0.0002107	0.02352	0.00155417	0			0
hsa-miR-1304-5p	11	rs10765632	93685593	A	0.2065	0.0002129	0.02372	0.00155417	0			0
hsa-miR-1304-5p	11	rs7927030	93681463	G	0.2065	0.0002129	0.02372	0.00155417	0			0
hsa-miR-126-5p	9	rs137887672	136714636	T	0.05435	0.0002141	0.07053	0.0300439	1	6.91e-07	0.717241	1	2.62226
hsa-miR-4326	20	rs1543449	63290180	C	0.1957	0.0002147	0.06517	0.014342	0			0
hsa-miR-4326	20	rs2236195	63281363	C	0.1957	0.0002147	0.06517	0.014342	0			0
hsa-miR-4326	20	rs6011715	63277689	G	0.1957	0.0002147	0.06517	0.014342	0			0
hsa-miR-4326	20	rs911065	63283113	G	0.1957	0.0002147	0.06517	0.014342	0			0
hsa-miR-1255a	4	rs2850360	101295055	G	0.1739	0.0002202	0.03326	0.00532795	0			0
hsa-miR-1287-5p	10	rs7915455	98364062	C	0.1848	0.0002285	0.05917	0.00601191	0			0
hsa-miR-654-3p	14	rs2145500	100987907	T	0.4674	0.0002364	0.07658	0.053978	0			0
hsa-miR-654-3p	14	rs4906029	100986237	T	0.4783	0.0002364	0.07658	0.053978	0			0
hsa-miR-654-3p	14	rs8017886	100988463	G	0.4674	0.0002364	0.07658	0.053978	0			0
hsa-miR-1255a	4	rs6842191	101337227	C	0.4891	0.0002369	0.03519	0.00532795	0			0
hsa-miR-1270	19	rs2336460	20424628	C	0.413	0.0002383	0.05525	0.0083052	0			0
hsa-miR-1270	19	rs35244568	20423851	C	0.4022	0.0002383	0.05525	0.0083052	0			0
hsa-miR-1270	19	rs3745799	20425046	C	0.4022	0.0002383	0.05525	0.0083052	0			0
hsa-miR-1270	19	rs7246352	20425955	G	0.4022	0.0002383	0.05525	0.0083052	0			0
hsa-miR-548at-5p	17	rs34459547	42431602	C	0.06522	0.000244	0.02143	0.009272	0			0
hsa-miR-548at-5p	17	rs34766655	42433953	A	0.06522	0.000244	0.02143	0.009272	0			0
hsa-miR-548at-5p	17	rs67613124	42431806	A	0.06522	0.000244	0.02143	0.009272	0			0
hsa-miR-30a-5p	6	rs852933	71408659	A	0.2826	0.0002486	0.04647	0.0114356	0			0
hsa-miR-1294	5	rs12523364	154334985	T	0.4239	0.000252	0.05583	0.15274	0			1	-0.48642
hsa-miR-941	20	rs112813285	63905817	T	0.05435	0.0002535	0.031	0.00173666	0			0
hsa-miR-4516	16	rs2516726	2045064	T	0.3804	0.0002537	0.03646	0.0246089	0			0
hsa-miR-4516	16	rs2516739	2047157	G	0.3804	0.0002537	0.03646	0.0246089	0			0
hsa-miR-4516	16	rs2516740	2047109	A	0.3804	0.0002537	0.03646	0.0246089	0			0
hsa-miR-126-5p	9	rs117216476	136646626	T	0.06522	0.0002583	0.08278	0.0300439	1	6.91e-07	0.717241	1	2.62226
hsa-miR-1255a	4	rs10433982	101362741	T	0.2283	0.0002599	0.03762	0.00532795	0			0
hsa-miR-1255a	4	rs13135111	101380662	C	0.2283	0.0002599	0.03762	0.00532795	0			0
hsa-miR-1255a	4	rs13148622	101382421	A	0.2283	0.0002599	0.03762	0.00532795	0			0
hsa-miR-1255a	4	rs13148645	101385675	G	0.2283	0.0002599	0.03762	0.00532795	0			0
hsa-miR-1255a	4	rs2119593	101381407	C	0.2283	0.0002599	0.03762	0.00532795	0			0
hsa-miR-1255a	4	rs2119594	101381269	C	0.2283	0.0002599	0.03762	0.00532795	0			0
hsa-miR-1255a	4	rs6532931	101383843	C	0.2283	0.0002599	0.03762	0.00532795	0			0
hsa-miR-1255a	4	rs6532933	101383880	G	0.2283	0.0002599	0.03762	0.00532795	0			0
hsa-miR-1287-5p	10	rs57564578	98402882	A	0.25	0.0002606	0.06736	0.00662793	0			0
hsa-miR-183-5p	7	rs1962037	129712497	G	0.3478	0.0002807	0.03598	0.0590822	0			0
hsa-miR-1270	19	rs2216611	20399271	T	0.4674	0.0003111	0.07055	0.0104552	0			0
hsa-miR-4482-3p	10	rs612406	104245977	T	0.4022	0.0003155	0.06946	0.00691471	0			0
hsa-miR-589-3p	7	rs13231223	5510335	T	0.2935	0.0003218	0.1328	0.07475	0			0
hsa-miR-127-3p	14	rs12881727	100956035	T	0.4348	0.0003469	0.0721	0.049023	0			1	-0.51168
hsa-miR-1270	19	rs115206239	20402900	G	0.05435	0.0003584	0.08066	0.0112418	0			0
hsa-miR-1270	19	rs116277947	20407610	C	0.05435	0.0003584	0.08066	0.0112418	0			0
hsa-miR-1273g-3p	1	rs72897371	52916937	G	0.2283	0.0003585	0.03629	0.0413671	0			0
hsa-miR-345-5p	14	rs58802954	100281832	G	0.06522	0.0003594	0.04603	0.0118362	0			0
hsa-miR-375	2	rs112145532	219020626	G	0.163	0.0003681	0.04846	0.0209819	0			1	-0.78754
hsa-miR-375	2	rs12470152	219027568	T	0.163	0.0003681	0.04846	0.0209819	0			1	-0.78754
hsa-miR-375	2	rs6711919	219025433	T	0.163	0.0003681	0.04846	0.0209819	0			1	-0.78754
hsa-miR-375	2	rs77211729	219027083	A	0.163	0.0003681	0.04846	0.0209819	0			1	-0.78754
hsa-miR-409-3p	14	rs12436236	100975615	T	0.4565	0.000371	0.1158	0.0202052	0			0
hsa-miR-409-3p	14	rs2145503	100965698	T	0.4457	0.000371	0.1158	0.0202052	0			0
hsa-miR-409-3p	14	rs28586880	100976355	T	0.4565	0.000371	0.1158	0.0202052	0			0
hsa-miR-4482-3p	10	rs276214	104331029	G	0.4674	0.000376	0.07678	0.00791104	0			0
hsa-miR-127-3p	14	rs10131435	100981180	A	0.4783	0.0003771	0.07788	0.049023	0			1	-0.51168
hsa-miR-127-3p	14	rs11844972	100981532	A	0.4783	0.0003771	0.07788	0.049023	0			1	-0.51168
hsa-miR-127-3p	14	rs7155901	100979485	T	0.4891	0.0003771	0.07788	0.049023	0			1	-0.51168
hsa-miR-1287-5p	10	rs74153601	98349683	T	0.07609	0.0003792	0.09304	0.00904155	0			0
hsa-miR-1287-5p	10	rs74156703	98353187	A	0.07609	0.0003792	0.09304	0.00904155	0			0
hsa-miR-183-5p	7	rs2727503	129811156	T	0.2174	0.0003922	0.04982	0.0590822	0			0
hsa-miR-335-3p	7	7_130525724	130525724	C	0.05435	0.0003973	0.03114	0.0181055	0			0
hsa-miR-335-3p	7	7_130527331	130527331	C	0.05435	0.0003973	0.03114	0.0181055	0			0
hsa-miR-335-3p	7	7_130568314	130568314	A	0.05435	0.0003973	0.03114	0.0181055	0			0
hsa-miR-335-3p	7	7_130568324	130568324	C	0.05435	0.0003973	0.03114	0.0181055	0			0
hsa-miR-335-3p	7	7_130570248	130570248	G	0.05435	0.0003973	0.03114	0.0181055	0			0
hsa-miR-335-3p	7	rs138154629	130595733	A	0.05435	0.0003973	0.03114	0.0181055	0			0
hsa-miR-335-3p	7	rs150788747	130586611	T	0.05435	0.0003973	0.03114	0.0181055	0			0
hsa-miR-296-5p	20	rs6100270	58912150	T	0.1739	0.0004039	0.09282	0.15846	0			0
hsa-miR-10a-5p	17	rs11652148	48566799	A	0.3043	0.0004189	0.05239	0.153886	0			0
hsa-miR-4482-3p	10	rs276215	104329624	T	0.3261	0.0004452	0.08564	0.00867316	0			0
hsa-miR-4482-3p	10	rs276220	104327723	T	0.3261	0.0004452	0.08564	0.00867316	0			0
hsa-miR-548at-5p	17	rs12949604	42492593	T	0.1304	0.0004541	0.0366	0.0143798	0			0
hsa-miR-548at-5p	17	rs9903251	42583059	G	0.1304	0.0004541	0.0366	0.0143798	0			0
hsa-miR-654-3p	14	rs12881727	100956035	T	0.4348	0.0004673	0.1387	0.0714303	0			0
hsa-let-7a-5p	9	rs10761317	94136154	T	0.06522	0.0004803	0.05796	0.216135	0			0
hsa-miR-941	20	rs2427547	63915744	A	0.2283	0.0004962	0.05806	0.00334935	0			0
hsa-miR-1270	19	rs117074204	20392564	T	0.3043	0.0004989	0.1084	0.0133668	0			0
hsa-miR-1270	19	rs368799232	20396826	T	0.3043	0.0004989	0.1084	0.0133668	0			0
hsa-miR-1270	19	rs59673635	20395769	T	0.3043	0.0004989	0.1084	0.0133668	0			0
hsa-miR-1270	19	rs62109030	20395824	T	0.3043	0.0004989	0.1084	0.0133668	0			0
hsa-miR-1270	19	rs62109031	20396523	A	0.3043	0.0004989	0.1084	0.0133668	0			0
hsa-miR-4781-3p	1	rs74085197	54108273	C	0.2826	0.0005068	0.1036	0.00965363	0			0
hsa-miR-4781-3p	1	rs9919314	54113461	C	0.2609	0.0005068	0.1036	0.00965363	0			0
hsa-miR-5189-5p	16	rs55729432	88445140	C	0.3587	0.000507	0.1884	0.0144213	0			0
hsa-miR-375	2	rs10498064	219095357	A	0.1739	0.0005166	0.0648	0.0209819	0			1	-0.78754
hsa-miR-375	2	rs114758192	219057334	A	0.1739	0.0005166	0.0648	0.0209819	0			1	-0.78754
hsa-miR-375	2	rs12475807	219062416	A	0.1739	0.0005166	0.0648	0.0209819	0			1	-0.78754
hsa-miR-375	2	rs141271098	219061185	C	0.1739	0.0005166	0.0648	0.0209819	0			1	-0.78754
hsa-miR-375	2	rs2219221	219046349	A	0.1739	0.0005166	0.0648	0.0209819	0			1	-0.78754
hsa-miR-375	2	rs60035568	219067654	T	0.1739	0.0005166	0.0648	0.0209819	0			1	-0.78754
hsa-miR-375	2	rs74881226	219074296	C	0.1739	0.0005166	0.0648	0.0209819	0			1	-0.78754
hsa-miR-375	2	rs80276161	219099883	C	0.1739	0.0005166	0.0648	0.0209819	0			1	-0.78754
hsa-miR-345-5p	14	rs75149286	100320694	T	0.1087	0.0005192	0.06485	0.0160303	0			0
hsa-miR-4781-3p	1	rs112863042	54072649	C	0.2717	0.0005472	0.1094	0.00965363	0			0
hsa-miR-4781-3p	1	rs11801621	54064324	A	0.2717	0.0005472	0.1094	0.00965363	0			0
hsa-miR-4781-3p	1	rs12095741	54099977	G	0.2717	0.0005472	0.1094	0.00965363	0			0
hsa-miR-4781-3p	1	rs17109690	54062156	A	0.2717	0.0005472	0.1094	0.00965363	0			0
hsa-miR-4781-3p	1	rs17109699	54066649	C	0.2717	0.0005472	0.1094	0.00965363	0			0
hsa-miR-4781-3p	1	rs17109707	54066762	C	0.2717	0.0005472	0.1094	0.00965363	0			0
hsa-miR-4781-3p	1	rs17109712	54070413	T	0.2717	0.0005472	0.1094	0.00965363	0			0
hsa-miR-4781-3p	1	rs4498751	54105957	G	0.2717	0.0005472	0.1094	0.00965363	0			0
hsa-miR-4781-3p	1	rs55806547	54101085	C	0.2717	0.0005472	0.1094	0.00965363	0			0
hsa-miR-4781-3p	1	rs56081698	54083952	T	0.2717	0.0005472	0.1094	0.00965363	0			0
hsa-miR-4781-3p	1	rs60406369	54081786	G	0.2717	0.0005472	0.1094	0.00965363	0			0
hsa-miR-4781-3p	1	rs60963375	54087935	A	0.2717	0.0005472	0.1094	0.00965363	0			0
hsa-miR-4781-3p	1	rs61210490	54087357	C	0.2717	0.0005472	0.1094	0.00965363	0			0
hsa-miR-4781-3p	1	rs61291384	54083346	A	0.2717	0.0005472	0.1094	0.00965363	0			0
hsa-miR-4781-3p	1	rs74085159	54077743	G	0.2717	0.0005472	0.1094	0.00965363	0			0
hsa-miR-4781-3p	1	rs74085163	54086565	G	0.2717	0.0005472	0.1094	0.00965363	0			0
hsa-miR-4781-3p	1	rs7530819	54092603	G	0.2717	0.0005472	0.1094	0.00965363	0			0
hsa-miR-4781-3p	1	rs7556423	54080776	A	0.2717	0.0005472	0.1094	0.00965363	0			0
hsa-miR-4781-3p	1	rs79884431	54072745	G	0.2717	0.0005472	0.1094	0.00965363	0			0
hsa-miR-4781-3p	1	rs950397	54063853	A	0.2717	0.0005472	0.1094	0.00965363	0			0
hsa-miR-4781-3p	1	rs57486965	54056607	A	0.2667	0.0005713	0.1109	0.00965363	0			0
hsa-miR-4781-3p	1	rs12093973	54111239	A	0.337	0.0005744	0.1133	0.00965363	0			0
hsa-miR-4781-3p	1	rs9919296	54112463	C	0.337	0.0005744	0.1133	0.00965363	0			0
hsa-miR-1294	5	rs80210146	154408327	C	0.08696	0.0005809	0.1187	0.15274	0			1	-0.48642
hsa-miR-1270	19	rs115037914	20375916	G	0.25	0.0005824	0.1238	0.0133668	0			0
hsa-miR-1270	19	rs146847099	20378159	G	0.25	0.0005824	0.1238	0.0133668	0			0
hsa-miR-1270	19	rs60866705	20375261	C	0.25	0.0005824	0.1238	0.0133668	0			0
hsa-miR-1270	19	rs8105769	20375398	A	0.25	0.0005824	0.1238	0.0133668	0			0
hsa-miR-1270	19	rs8105814	20375551	T	0.25	0.0005824	0.1238	0.0133668	0			0
hsa-miR-1270	19	rs8106696	20375403	C	0.25	0.0005824	0.1238	0.0133668	0			0
hsa-miR-6803-3p	19	rs11883112	55255845	A	0.1848	0.0005843	0.1386	0.0761927	0			1	-0.6478
hsa-miR-6803-3p	19	rs12975295	55286720	A	0.1848	0.0005843	0.1386	0.0761927	0			1	-0.6478
hsa-miR-6803-3p	19	rs12977766	55235888	C	0.1848	0.0005843	0.1386	0.0761927	0			1	-0.6478
hsa-miR-6803-3p	19	rs35759033	55275159	C	0.1848	0.0005843	0.1386	0.0761927	0			1	-0.6478
hsa-miR-6803-3p	19	rs59899162	55235201	T	0.1848	0.0005843	0.1386	0.0761927	0			1	-0.6478
hsa-miR-874-3p	5	rs10058468	137588260	T	0.25	0.0005985	0.06014	0.0454916	1	0.00879295	-0.469942	0
hsa-miR-874-3p	5	rs12654559	137598056	T	0.25	0.0005985	0.06014	0.0454916	1	0.00879295	-0.469942	0
hsa-miR-874-3p	5	rs763730	137587234	A	0.25	0.0005985	0.06014	0.0454916	1	0.00879295	-0.469942	0
hsa-miR-874-3p	5	rs7710244	137590994	G	0.25	0.0005985	0.06014	0.0454916	1	0.00879295	-0.469942	0
hsa-miR-345-5p	14	rs10146446	100313447	C	0.06522	0.0006064	0.07477	0.0176213	0			0
hsa-miR-7706	15	rs11074169	85375721	A	0.4348	0.0006075	0.04238	0.0465201	0			1	-0.48698
hsa-miR-874-3p	5	rs10068106	137599539	C	0.2826	0.0006198	0.06219	0.0454916	1	0.00879295	-0.469942	0
hsa-miR-7706	15	rs11074152	85364468	G	0.2717	0.000626	0.04364	0.0465201	0			1	-0.48698
hsa-miR-296-5p	20	rs13831	58900136	A	0.07609	0.0006338	0.1379	0.15846	0			0
hsa-miR-3615	17	rs112031124	74786818	T	0.07609	0.0006377	0.08897	0.0339803	0			0
hsa-miR-3615	17	rs113414544	74779375	C	0.07609	0.0006377	0.08897	0.0339803	0			0
hsa-miR-3615	17	rs113771377	74790609	A	0.07609	0.0006377	0.08897	0.0339803	0			0
hsa-miR-3615	17	rs113805767	74782476	A	0.07609	0.0006377	0.08897	0.0339803	0			0
hsa-miR-3615	17	rs113922428	74782213	T	0.07609	0.0006377	0.08897	0.0339803	0			0
hsa-miR-3615	17	rs114555171	74776710	G	0.07609	0.0006377	0.08897	0.0339803	0			0
hsa-miR-574-5p	4	rs10018196	38951873	G	0.2826	0.0006413	0.138	0.0761914	0			1	-0.61954
hsa-miR-574-5p	4	rs10018791	38952513	G	0.2826	0.0006413	0.138	0.0761914	0			1	-0.61954
hsa-miR-574-5p	4	rs7659557	38955379	G	0.2826	0.0006413	0.138	0.0761914	0			1	-0.61954
hsa-miR-874-3p	5	rs2882062	137591502	C	0.2609	0.0006468	0.06449	0.0454916	1	0.00879295	-0.469942	0
hsa-let-7d-5p	9	rs10761319	94143667	G	0.2717	0.0006473	0.07277	0.0296463	0			0
hsa-let-7d-5p	9	rs10993068	94144469	T	0.2717	0.0006473	0.07277	0.0296463	0			0
hsa-let-7d-5p	9	rs10993070	94148676	A	0.2717	0.0006473	0.07277	0.0296463	0			0
hsa-let-7d-5p	9	rs34765284	94143630	T	0.2717	0.0006473	0.07277	0.0296463	0			0
hsa-let-7d-5p	9	rs7037996	94144085	G	0.2717	0.0006473	0.07277	0.0296463	0			0
hsa-let-7d-5p	9	rs7041934	94146999	A	0.2717	0.0006473	0.07277	0.0296463	0			0
hsa-let-7d-5p	9	rs7864156	94142937	G	0.2717	0.0006473	0.07277	0.0296463	0			0
hsa-let-7d-5p	9	rs7868381	94146539	A	0.2717	0.0006473	0.07277	0.0296463	0			0
hsa-let-7d-5p	9	rs7871468	94142272	T	0.2717	0.0006473	0.07277	0.0296463	0			0
hsa-let-7d-5p	9	rs7873928	94142554	C	0.2717	0.0006473	0.07277	0.0296463	0			0
hsa-miR-23b-3p	9	rs4744435	95069189	T	0.413	0.0006553	0.04748	0.06912	0			0
hsa-let-7b-5p	22	rs73454893	46073040	A	0.1087	0.0006573	0.1905	0.260568	0			1	-0.51971
hsa-miR-1270	19	rs116094462	20392306	A	0.163	0.0006632	0.138	0.0148588	0			0
hsa-miR-1273g-3p	1	rs112014152	52892396	T	0.2174	0.0006669	0.06068	0.0413671	0			0
hsa-miR-1273g-3p	1	rs12064377	52919841	A	0.2174	0.0006669	0.06068	0.0413671	0			0
hsa-miR-1273g-3p	1	rs12094972	52919620	G	0.2174	0.0006669	0.06068	0.0413671	0			0
hsa-miR-1273g-3p	1	rs57987041	52911879	C	0.2174	0.0006669	0.06068	0.0413671	0			0
hsa-miR-1273g-3p	1	rs6693081	52893536	G	0.2174	0.0006669	0.06068	0.0413671	0			0
hsa-miR-1273g-3p	1	rs72897374	52917479	G	0.2174	0.0006669	0.06068	0.0413671	0			0
hsa-miR-1273g-3p	1	rs72897375	52917522	A	0.2174	0.0006669	0.06068	0.0413671	0			0
hsa-miR-1273g-3p	1	rs7518004	52918287	A	0.2174	0.0006669	0.06068	0.0413671	0			0
hsa-miR-1273g-3p	1	rs7532206	52918224	C	0.2174	0.0006669	0.06068	0.0413671	0			0
hsa-miR-1273g-3p	1	rs9782975	52895759	G	0.2174	0.0006669	0.06068	0.0413671	0			0
hsa-miR-4326	20	rs2273498	63272755	A	0.1413	0.0006679	0.1571	0.0338915	0			0
hsa-miR-4326	20	rs6011712	63275723	C	0.1413	0.0006679	0.1571	0.0338915	0			0
hsa-miR-769-5p	19	rs10500293	45928380	G	0.4022	0.0006697	0.1113	0.0648853	0			0
hsa-miR-126-5p	9	rs10116408	136594284	A	0.06522	0.000709	0.1894	0.0300439	1	6.91e-07	0.717241	1	2.62226
hsa-miR-126-5p	9	rs1889042	136595737	G	0.06522	0.000709	0.1894	0.0300439	1	6.91e-07	0.717241	1	2.62226
hsa-miR-126-5p	9	rs7024909	136597043	T	0.06522	0.000709	0.1894	0.0300439	1	6.91e-07	0.717241	1	2.62226
hsa-miR-126-5p	9	rs7024911	136597067	T	0.06522	0.000709	0.1894	0.0300439	1	6.91e-07	0.717241	1	2.62226
hsa-miR-126-5p	9	rs7040924	136595578	C	0.06522	0.000709	0.1894	0.0300439	1	6.91e-07	0.717241	1	2.62226
hsa-miR-126-5p	9	rs7042742	136571182	T	0.06522	0.000709	0.1894	0.0300439	1	6.91e-07	0.717241	1	2.62226
hsa-miR-126-5p	9	rs7043592	136595328	A	0.06522	0.000709	0.1894	0.0300439	1	6.91e-07	0.717241	1	2.62226
hsa-miR-126-5p	9	rs7046156	136578162	A	0.06522	0.000709	0.1894	0.0300439	1	6.91e-07	0.717241	1	2.62226
hsa-miR-126-5p	9	rs7046857	136595545	A	0.06522	0.000709	0.1894	0.0300439	1	6.91e-07	0.717241	1	2.62226
hsa-miR-126-5p	9	rs7046865	136595554	A	0.06522	0.000709	0.1894	0.0300439	1	6.91e-07	0.717241	1	2.62226
hsa-miR-126-5p	9	rs914750	136597216	C	0.06522	0.000709	0.1894	0.0300439	1	6.91e-07	0.717241	1	2.62226
hsa-miR-126-5p	9	rs914751	136597519	G	0.06522	0.000709	0.1894	0.0300439	1	6.91e-07	0.717241	1	2.62226
hsa-miR-4326	20	rs3787138	63347872	A	0.4457	0.0007103	0.164	0.0338915	0			0
hsa-miR-4326	20	rs6062439	63348208	C	0.4457	0.0007103	0.164	0.0338915	0			0
hsa-miR-1273g-3p	1	rs11206048	52946795	G	0.2283	0.0007104	0.06416	0.0413671	0			0
hsa-miR-1273g-3p	1	rs13373890	52951660	A	0.2283	0.0007104	0.06416	0.0413671	0			0
hsa-miR-27b-3p	9	rs6479589	95013697	T	0.1196	0.0007162	0.04802	0.0969067	0			0
hsa-miR-29a-3p	7	rs80045739	130875125	G	0.163	0.0007168	0.1404	0.306791	0			1	0.620304
hsa-miR-629-5p	15	rs111445436	69993072	A	0.07609	0.0007254	0.1742	0.0713794	0			0
hsa-miR-629-5p	15	rs7177789	69996364	A	0.07609	0.0007254	0.1742	0.0713794	0			0
hsa-miR-30a-5p	6	rs112839217	71439997	T	0.1957	0.0007296	0.1109	0.0204865	0			0
hsa-miR-30a-5p	6	rs4504436	71441873	G	0.1957	0.0007296	0.1109	0.0204865	0			0
hsa-miR-30a-5p	6	rs9455466	71456148	G	0.1957	0.0007296	0.1109	0.0204865	0			0
hsa-miR-27b-3p	9	rs4743975	95009718	T	0.1413	0.000736	0.04915	0.0969067	0			0
hsa-miR-27b-3p	9	rs4743976	95009866	A	0.1413	0.000736	0.04915	0.0969067	0			0
hsa-miR-1270	19	rs2194061	20416422	C	0.413	0.0007667	0.1553	0.0167783	0			0
hsa-miR-5010-3p	17	rs112168204	42563801	G	0.06522	0.0007674	0.04145	0.137157	1	0.0189201	-0.426232	1	-0.45614
hsa-miR-4286	8	rs114744965	10722295	T	0.05435	0.0007714	0.2268	0.698117	0			0
hsa-miR-10a-5p	17	rs7225635	48567963	A	0.3152	0.0007772	0.08962	0.153886	0			0
hsa-miR-144-5p	17	rs112541144	28784046	T	0.1196	0.0007893	0.03805	0.20285	0			0
hsa-miR-17-3p	13	rs28729540	91321628	T	0.1196	0.0008101	0.09964	0.142096	1	0.0120428	-0.427423	0
hsa-miR-17-3p	13	rs9589197	91325006	C	0.1196	0.0008101	0.09964	0.142096	1	0.0120428	-0.427423	0
hsa-miR-1299	9	9_40914211	40914211	C	0.06522	0.000812	0.08443	0.078814	0			0
hsa-miR-1299	9	9_40914217	40914217	C	0.06522	0.000812	0.08443	0.078814	0			0
hsa-miR-1299	9	9_40914223	40914223	T	0.06522	0.000812	0.08443	0.078814	0			0
hsa-miR-4781-3p	1	rs1329779	54113982	G	0.2065	0.00082	0.1477	0.0133506	0			0
hsa-miR-1270	19	rs57754329	20375113	A	0.2174	0.0008204	0.1647	0.0175454	0			0
hsa-miR-5189-5p	16	rs77607862	88497088	A	0.05435	0.0008229	0.2641	0.022571	0			0
hsa-miR-1255a	4	rs1549516	101417585	G	0.25	0.0008484	0.08677	0.00812451	0			0
hsa-miR-1255a	4	rs293197	101403605	C	0.25	0.0008484	0.08677	0.00812451	0			0
hsa-miR-1255a	4	rs4276280	101417442	A	0.25	0.0008484	0.08677	0.00812451	0			0
hsa-miR-1255a	4	rs7690316	101417949	A	0.25	0.0008484	0.08677	0.00812451	0			0
hsa-miR-186-5p	1	rs74440022	71043652	T	0.1848	0.0008596	0.07102	0.0209498	0			1	0.480066
hsa-miR-30a-5p	6	rs113733589	71420392	A	0.25	0.0008621	0.126	0.0204865	0			0
hsa-miR-589-3p	7	rs10951958	5497574	A	0.2826	0.0008625	0.2725	0.07475	0			0
hsa-miR-589-3p	7	rs11769725	5489360	A	0.2826	0.0008625	0.2725	0.07475	0			0
hsa-miR-589-3p	7	rs11970786	5488992	A	0.2826	0.0008625	0.2725	0.07475	0			0
hsa-miR-589-3p	7	rs12532348	5492432	G	0.2935	0.0008625	0.2725	0.07475	0			0
hsa-miR-589-3p	7	rs12667381	5501378	A	0.2826	0.0008625	0.2725	0.07475	0			0
hsa-miR-589-3p	7	rs34636773	5492484	A	0.2826	0.0008625	0.2725	0.07475	0			0
hsa-miR-589-3p	7	rs7796623	5502830	G	0.2826	0.0008625	0.2725	0.07475	0			0
hsa-miR-589-3p	7	rs79191504	5509055	G	0.2826	0.0008625	0.2725	0.07475	0			0
hsa-miR-296-5p	20	rs6070620	58809120	T	0.4674	0.0008659	0.1781	0.15846	0			0
hsa-miR-4482-3p	10	rs276207	104305706	C	0.3804	0.0008677	0.1288	0.0111113	0			0
hsa-miR-4482-3p	10	rs28680198	104313433	G	0.3804	0.0008677	0.1288	0.0111113	0			0
hsa-miR-1180-3p	17	rs73293597	19428572	T	0.4891	0.0008802	0.02279	0.0831789	0			0
hsa-miR-1180-3p	17	rs9910275	19433938	T	0.4891	0.0008802	0.02279	0.0831789	0			0
hsa-miR-4497	12	rs111548654	109814199	T	0.1196	0.0008871	0.1247	0.133709	0			0
hsa-miR-324-5p	17	rs9892945	7145042	A	0.06522	0.0008893	0.1469	0.258987	1	0.0298643	0.401056	1	0.398904
hsa-miR-598-3p	8	rs116227339	11098671	C	0.05435	0.000907	0.2514	0.138318	1	6.91e-07	0.722466	1	1.1785
hsa-miR-598-3p	8	rs138654598	11098345	G	0.05435	0.000907	0.2514	0.138318	1	6.91e-07	0.722466	1	1.1785
hsa-miR-1294	5	rs6891838	154309122	T	0.4891	0.0009098	0.1746	0.15274	0			1	-0.48642
hsa-miR-30a-5p	6	rs16880826	71386917	A	0.1413	0.0009253	0.1334	0.0204865	0			0
hsa-miR-30a-5p	6	rs9351809	71386271	T	0.1413	0.0009253	0.1334	0.0204865	0			0
hsa-miR-30a-5p	6	rs9364164	71390604	T	0.1413	0.0009253	0.1334	0.0204865	0			0
hsa-miR-183-5p	7	rs6956416	129700386	G	0.1522	0.0009403	0.1115	0.0590822	0			0
hsa-miR-183-5p	7	rs74848540	129675602	T	0.1522	0.0009403	0.1115	0.0590822	0			0
hsa-miR-183-5p	7	rs75300830	129701302	G	0.1522	0.0009403	0.1115	0.0590822	0			0
hsa-miR-183-5p	7	rs77810994	129695687	A	0.1522	0.0009403	0.1115	0.0590822	0			0
hsa-miR-4482-3p	10	rs2282326	104260640	A	0.3913	0.0009506	0.1364	0.0111113	0			0
hsa-miR-375	2	rs6727040	219025317	G	0.25	0.0009565	0.1102	0.0295402	0			1	-0.78754
hsa-miR-30a-5p	6	rs1192037	71377372	T	0.337	0.0009631	0.1376	0.0204865	0			0
hsa-miR-1294	5	rs13176051	154307862	T	0.5	0.0009761	0.1846	0.15274	0			1	-0.48642
hsa-miR-1273g-3p	1	rs11206054	52970713	C	0.2609	0.0009868	0.08442	0.0439416	0			0
hsa-miR-1273g-3p	1	rs56911955	52980099	G	0.2609	0.0009868	0.08442	0.0439416	0			0
hsa-miR-1273g-3p	1	rs6685597	52981147	G	0.2609	0.0009868	0.08442	0.0439416	0			0
hsa-miR-1273g-3p	1	rs6688270	52981207	C	0.2609	0.0009868	0.08442	0.0439416	0			0
hsa-miR-30a-5p	6	rs16880824	71386277	G	0.2391	0.0009929	0.1411	0.0204865	0			0
hsa-miR-4781-3p	1	rs12093818	54103909	G	0.2174	0.0009979	0.1704	0.0157547	0			0
hsa-miR-941	20	rs73327304	63855880	T	0.05435	0.0009985	0.1099	0.0066422	0			0
hsa-miR-1299	9	9_40928874	40928874	C	0.07609	0.001004	0.1027	0.078814	0			0
hsa-miR-3200-5p	22	rs115702301	30643065	C	0.05435	0.001012	0.1376	0.372035	0			0
hsa-miR-4781-3p	1	rs6656731	54117645	T	0.413	0.001035	0.1748	0.0158599	0			0
hsa-miR-1287-5p	10	rs149706052	98455041	G	0.1848	0.001062	0.2225	0.0225085	0			0
hsa-miR-1287-5p	10	rs59842719	98457763	A	0.1848	0.001062	0.2225	0.0225085	0			0
hsa-miR-1287-5p	10	rs74154483	98452538	T	0.1848	0.001062	0.2225	0.0225085	0			0
hsa-miR-1287-5p	10	rs7899230	98452185	A	0.1848	0.001062	0.2225	0.0225085	0			0
hsa-miR-375	2	rs6739858	219024987	G	0.07609	0.001063	0.1202	0.0295402	0			1	-0.78754
hsa-miR-375	2	rs75976169	219068359	T	0.07609	0.001063	0.1202	0.0295402	0			1	-0.78754
hsa-miR-375	2	rs76039907	219100717	C	0.07609	0.001063	0.1202	0.0295402	0			1	-0.78754
hsa-miR-375	2	rs76044028	219086176	C	0.07609	0.001063	0.1202	0.0295402	0			1	-0.78754
hsa-miR-375	2	rs76693113	219024320	T	0.07609	0.001063	0.1202	0.0295402	0			1	-0.78754
hsa-miR-1255a	4	rs1372244	101344239	C	0.5	0.001067	0.1015	0.00812451	0			0
hsa-miR-1255a	4	rs1441431	101328009	C	0.5	0.001067	0.1015	0.00812451	0			0
hsa-miR-1255a	4	rs149269794	101336389	G	0.5	0.001067	0.1015	0.00812451	0			0
hsa-miR-1255a	4	rs1561722	101327234	C	0.5	0.001067	0.1015	0.00812451	0			0
hsa-miR-1255a	4	rs17031172	101331972	A	0.5	0.001067	0.1015	0.00812451	0			0
hsa-miR-1255a	4	rs17031175	101333561	C	0.5	0.001067	0.1015	0.00812451	0			0
hsa-miR-1255a	4	rs17031176	101333840	T	0.5	0.001067	0.1015	0.00812451	0			0
hsa-miR-1255a	4	rs17031180	101338361	G	0.5	0.001067	0.1015	0.00812451	0			0
hsa-miR-1255a	4	rs17031182	101338693	G	0.5	0.001067	0.1015	0.00812451	0			0
hsa-miR-1255a	4	rs3974659	101339322	C	0.5	0.001067	0.1015	0.00812451	0			0
hsa-miR-1255a	4	rs55667372	101342954	T	0.5	0.001067	0.1015	0.00812451	0			0
hsa-miR-1255a	4	rs58629361	101341266	C	0.5	0.001067	0.1015	0.00812451	0			0
hsa-miR-1255a	4	rs59224049	101345033	C	0.5	0.001067	0.1015	0.00812451	0			0
hsa-miR-1255a	4	rs59763039	101341348	T	0.5	0.001067	0.1015	0.00812451	0			0
hsa-miR-1255a	4	rs60438397	101333763	T	0.5	0.001067	0.1015	0.00812451	0			0
hsa-miR-1255a	4	rs60984918	101333638	A	0.5	0.001067	0.1015	0.00812451	0			0
hsa-miR-1255a	4	rs6532924	101318013	C	0.5	0.001067	0.1015	0.00812451	0			0
hsa-miR-1255a	4	rs6532925	101326115	A	0.5	0.001067	0.1015	0.00812451	0			0
hsa-miR-1255a	4	rs6810812	101343805	A	0.5	0.001067	0.1015	0.00812451	0			0
hsa-miR-1255a	4	rs6812094	101331166	C	0.5	0.001067	0.1015	0.00812451	0			0
hsa-miR-1255a	4	rs6831471	101339871	G	0.5	0.001067	0.1015	0.00812451	0			0
hsa-miR-1255a	4	rs6832020	101340073	T	0.5	0.001067	0.1015	0.00812451	0			0
hsa-miR-1255a	4	rs6837858	101340565	A	0.5	0.001067	0.1015	0.00812451	0			0
hsa-miR-1255a	4	rs6846554	101305110	G	0.5	0.001067	0.1015	0.00812451	0			0
hsa-miR-1255a	4	rs6852282	101335686	G	0.5	0.001067	0.1015	0.00812451	0			0
hsa-miR-1255a	4	rs73835934	101325564	T	0.5	0.001067	0.1015	0.00812451	0			0
hsa-miR-1255a	4	rs73835935	101331437	T	0.5	0.001067	0.1015	0.00812451	0			0
hsa-miR-1255a	4	rs73835937	101339602	T	0.5	0.001067	0.1015	0.00812451	0			0
hsa-miR-1255a	4	rs73835938	101340693	A	0.5	0.001067	0.1015	0.00812451	0			0
hsa-miR-1255a	4	rs73835939	101341802	C	0.5	0.001067	0.1015	0.00812451	0			0
hsa-miR-1255a	4	rs73835940	101342069	A	0.5	0.001067	0.1015	0.00812451	0			0
hsa-miR-1255a	4	rs73835941	101342568	C	0.5	0.001067	0.1015	0.00812451	0			0
hsa-miR-1255a	4	rs73835943	101345792	T	0.4891	0.001067	0.1015	0.00812451	0			0
hsa-miR-1255a	4	rs7661895	101329116	C	0.5	0.001067	0.1015	0.00812451	0			0
hsa-miR-1255a	4	rs7664396	101326060	C	0.5	0.001067	0.1015	0.00812451	0			0
hsa-miR-1304-3p	11	rs10741468	93647640	C	0.1848	0.001073	0.101	0.00725187	0			0
hsa-miR-1304-3p	11	rs1939566	93643807	A	0.1848	0.001073	0.101	0.00725187	0			0
hsa-miR-1304-3p	11	rs4284369	93652647	T	0.1848	0.001073	0.101	0.00725187	0			0
hsa-miR-1304-3p	11	rs4595504	93638159	G	0.1848	0.001073	0.101	0.00725187	0			0
hsa-miR-4781-3p	1	rs7527305	54097293	C	0.2826	0.00108	0.1805	0.0160766	0			0
hsa-miR-1270	19	rs8111818	20379168	A	0.4022	0.001092	0.21	0.0226441	0			0
hsa-miR-326	11	rs494146	75309552	A	0.4891	0.001092	0.1484	0.456456	1	0.0175388	-0.427269	0
hsa-miR-574-5p	4	rs6843043	38841515	A	0.25	0.0011	0.216	0.0761914	0			1	-0.61954
hsa-miR-574-5p	4	rs7673348	38843577	G	0.25	0.0011	0.216	0.0761914	0			1	-0.61954
hsa-miR-30a-5p	6	rs73515587	71313745	G	0.1522	0.001107	0.1534	0.0204865	0			0
hsa-miR-1304-3p	11	rs2434983	93769536	T	0.2065	0.00113	0.1056	0.00725187	0			0
hsa-miR-1304-3p	11	rs592526	93806354	G	0.2065	0.00113	0.1056	0.00725187	0			0
hsa-miR-1304-3p	11	rs614003	93775792	A	0.2065	0.00113	0.1056	0.00725187	0			0
hsa-miR-1304-3p	11	rs622231	93777629	T	0.2065	0.00113	0.1056	0.00725187	0			0
hsa-miR-1304-3p	11	rs653934	93783896	A	0.2065	0.00113	0.1056	0.00725187	0			0
hsa-miR-1304-3p	11	rs655208	93784163	A	0.2065	0.00113	0.1056	0.00725187	0			0
hsa-miR-1304-3p	11	rs660297	93773384	A	0.2065	0.00113	0.1056	0.00725187	0			0
hsa-miR-1294	5	rs74617242	154247700	C	0.3696	0.00113	0.2079	0.15274	0			1	-0.48642
hsa-miR-1270	19	rs11085343	20416074	A	0.3478	0.001131	0.2159	0.0226441	0			0
hsa-miR-1270	19	rs11085344	20416080	C	0.3478	0.001131	0.2159	0.0226441	0			0
hsa-miR-769-5p	19	rs10422605	45922394	G	0.337	0.001135	0.1738	0.0648853	0			0
hsa-miR-769-5p	19	rs10423359	45922437	C	0.337	0.001135	0.1738	0.0648853	0			0
hsa-miR-769-5p	19	rs10423476	45921975	C	0.337	0.001135	0.1738	0.0648853	0			0
hsa-miR-769-5p	19	rs8110739	45921766	T	0.337	0.001135	0.1738	0.0648853	0			0
hsa-miR-769-5p	19	rs8110852	45921857	T	0.337	0.001135	0.1738	0.0648853	0			0
hsa-miR-101-3p	9	rs10123267	4757261	T	0.2717	0.001137	0.2956	0.370264	0			0
hsa-miR-30a-5p	6	rs112570716	71382730	T	0.2283	0.001143	0.1573	0.0204865	0			0
hsa-miR-30a-5p	6	rs73518787	71375300	A	0.2283	0.001143	0.1573	0.0204865	0			0
hsa-miR-30a-5p	6	rs9446383	71379182	A	0.2283	0.001143	0.1573	0.0204865	0			0
hsa-miR-30a-5p	6	rs9446384	71379952	C	0.2283	0.001143	0.1573	0.0204865	0			0
hsa-miR-30a-5p	6	rs9446387	71389847	T	0.2283	0.001143	0.1573	0.0204865	0			0
hsa-miR-7706	15	rs2344084	85355807	G	0.413	0.001143	0.07501	0.0465201	0			1	-0.48698
hsa-miR-7706	15	rs4843051	85360907	A	0.4239	0.001143	0.07501	0.0465201	0			1	-0.48698
hsa-miR-7706	15	rs6497021	85353036	G	0.4239	0.001143	0.07501	0.0465201	0			1	-0.48698
hsa-miR-7706	15	rs7180745	85360468	C	0.4348	0.001143	0.07501	0.0465201	0			1	-0.48698
hsa-miR-7706	15	rs7183651	85352490	A	0.4239	0.001143	0.07501	0.0465201	0			1	-0.48698
hsa-miR-7706	15	rs8026329	85357017	A	0.4348	0.001143	0.07501	0.0465201	0			1	-0.48698
hsa-miR-190a-5p	15	rs4775545	62817318	A	0.06522	0.001149	0.2138	0.605523	0			0
hsa-miR-409-3p	14	rs10148401	100970368	T	0.2717	0.001165	0.2979	0.0540293	0			0
hsa-miR-409-3p	14	rs12432302	100969034	A	0.2717	0.001165	0.2979	0.0540293	0			0
hsa-miR-574-5p	4	rs16994992	38955995	C	0.2826	0.001176	0.228	0.0761914	0			1	-0.61954
hsa-let-7e-5p	19	rs6509571	51781070	T	0.4239	0.001177	0.3063	0.259182	0			1	-0.76311
hsa-miR-5010-3p	17	rs114439049	42565122	T	0.05435	0.001179	0.06042	0.137157	1	0.0189201	-0.426232	1	-0.45614
hsa-miR-5010-3p	17	rs145553883	42454602	A	0.05435	0.001179	0.06042	0.137157	1	0.0189201	-0.426232	1	-0.45614
hsa-miR-5189-5p	16	rs4782302	88457981	A	0.4348	0.001187	0.3389	0.0303872	0			0
hsa-miR-5189-5p	16	rs879627	88456133	C	0.4348	0.001187	0.3389	0.0303872	0			0
hsa-miR-409-3p	14	rs2145501	100971605	G	0.4674	0.001221	0.3089	0.0540293	0			0
hsa-miR-296-5p	20	rs8620	58909186	T	0.25	0.001236	0.2389	0.169641	0			0
hsa-miR-186-5p	1	rs113791497	71025171	A	0.1739	0.001239	0.09793	0.0209498	0			1	0.480066
hsa-miR-186-5p	1	rs2300176	71022129	G	0.1848	0.001239	0.09793	0.0209498	0			1	0.480066
hsa-miR-186-5p	1	rs5673	71012158	T	0.1739	0.001239	0.09793	0.0209498	0			1	0.480066
hsa-miR-186-5p	1	rs5691	71009380	C	0.1739	0.001239	0.09793	0.0209498	0			1	0.480066
hsa-miR-186-5p	1	rs74715496	71003192	A	0.1739	0.001239	0.09793	0.0209498	0			1	0.480066
hsa-miR-186-5p	1	rs74872778	71015321	A	0.1739	0.001239	0.09793	0.0209498	0			1	0.480066
hsa-miR-186-5p	1	rs7531741	71026344	C	0.1739	0.001239	0.09793	0.0209498	0			1	0.480066
hsa-miR-186-5p	1	rs75404986	71024458	A	0.1739	0.001239	0.09793	0.0209498	0			1	0.480066
hsa-miR-186-5p	1	rs77691739	71038319	G	0.1848	0.001239	0.09793	0.0209498	0			1	0.480066
hsa-miR-186-5p	1	rs77866446	71016853	C	0.1739	0.001239	0.09793	0.0209498	0			1	0.480066
hsa-miR-186-5p	1	rs78191811	71016922	T	0.1739	0.001239	0.09793	0.0209498	0			1	0.480066
hsa-miR-186-5p	1	rs79023725	71003802	T	0.1739	0.001239	0.09793	0.0209498	0			1	0.480066
hsa-miR-186-5p	1	rs79342616	71037189	T	0.1848	0.001239	0.09793	0.0209498	0			1	0.480066
hsa-miR-186-5p	1	rs79549052	71025293	A	0.1739	0.001239	0.09793	0.0209498	0			1	0.480066
hsa-miR-186-5p	1	rs79660813	71022431	T	0.1848	0.001239	0.09793	0.0209498	0			1	0.480066
hsa-let-7i-3p	12	rs79122786	62523035	G	0.1522	0.001264	0.1606	0.18493	0			0
hsa-miR-1270	19	rs28826580	20384047	A	0.4457	0.001265	0.2363	0.0247993	0			0
hsa-miR-375	2	rs6727028	219025293	C	0.25	0.001287	0.1411	0.030888	0			1	-0.78754
hsa-miR-375	2	rs73090811	219022449	G	0.2391	0.001287	0.1411	0.030888	0			1	-0.78754
hsa-miR-375	2	rs9653262	219024193	A	0.25	0.001287	0.1411	0.030888	0			1	-0.78754
hsa-miR-185-5p	22	rs11703431	19943531	G	0.4239	0.001296	0.1766	0.252673	0			0
hsa-miR-185-5p	22	rs933271	19943884	C	0.4239	0.001296	0.1766	0.252673	0			0
hsa-miR-5189-5p	16	rs56292801	88468933	A	0.3696	0.001297	0.3597	0.0321321	0			0
hsa-miR-874-3p	5	rs2189082	137578637	G	0.2609	0.001299	0.1202	0.0685223	1	0.00879295	-0.469942	0
hsa-miR-874-3p	5	rs6596395	137583403	G	0.2609	0.001299	0.1202	0.0685223	1	0.00879295	-0.469942	0
hsa-miR-3615	17	rs868301142	74784052	A	0.08696	0.001306	0.1576	0.0608923	0			0
hsa-miR-126-5p	9	rs78563700	136635739	A	0.1739	0.001317	0.3018	0.0525251	1	6.91e-07	0.717241	1	2.62226
hsa-miR-29c-5p	1	rs1204678	207881051	G	0.3261	0.00132	0.1465	0.123816	0			0
hsa-miR-29c-5p	1	rs1204679	207881244	C	0.3261	0.00132	0.1465	0.123816	0			0
hsa-miR-29c-5p	1	rs1211538	207883762	C	0.3261	0.00132	0.1465	0.123816	0			0
hsa-miR-29c-5p	1	rs694748	207882321	C	0.3261	0.00132	0.1465	0.123816	0			0
hsa-miR-29c-5p	1	rs859564	207880837	C	0.3261	0.00132	0.1465	0.123816	0			0
hsa-miR-6803-3p	19	rs11880448	55218969	T	0.1957	0.001333	0.2715	0.13366	0			1	-0.6478
hsa-miR-654-3p	14	rs10131435	100981180	A	0.4783	0.001334	0.323	0.0714303	0			0
hsa-miR-654-3p	14	rs11844972	100981532	A	0.4783	0.001334	0.323	0.0714303	0			0
hsa-miR-654-3p	14	rs34009439	100985292	C	0.4891	0.001334	0.323	0.0714303	0			0
hsa-miR-654-3p	14	rs4906028	100984601	G	0.4891	0.001334	0.323	0.0714303	0			0
hsa-miR-654-3p	14	rs7155901	100979485	T	0.4891	0.001334	0.323	0.0714303	0			0
hsa-miR-654-3p	14	rs8005672	100992723	T	0.4783	0.001334	0.323	0.0714303	0			0
hsa-miR-574-5p	4	rs6855242	38947483	T	0.3043	0.001338	0.2527	0.0761914	0			1	-0.61954
hsa-miR-4732-3p	17	rs74564827	28887052	G	0.3261	0.001341	0.05991	0.068352	1	0.011226	-0.457113	1	-0.7517
hsa-miR-186-5p	1	rs77892649	70993756	A	0.1522	0.001345	0.1057	0.0209498	0			1	0.480066
hsa-miR-769-5p	19	rs12982700	45928794	G	0.4674	0.001382	0.2048	0.0648853	0			0
hsa-miR-25-3p	7	rs11558475	100056977	G	0.1413	0.001391	0.0825	0.0315808	0			1	0.481474
hsa-miR-25-3p	7	rs60697181	100045258	C	0.1413	0.001391	0.0825	0.0315808	0			1	0.481474
hsa-miR-25-3p	7	rs74931323	100051532	A	0.1413	0.001391	0.0825	0.0315808	0			1	0.481474
hsa-miR-25-3p	7	rs7796006	100050983	A	0.1413	0.001391	0.0825	0.0315808	0			1	0.481474
hsa-miR-30a-5p	6	rs16881118	71322011	A	0.163	0.001399	0.1833	0.0204865	0			0
hsa-miR-30a-5p	6	rs9446376	71314321	A	0.163	0.001399	0.1833	0.0204865	0			0
hsa-miR-199b-5p	9	rs28465466	128245759	G	0.2174	0.001403	0.1734	0.125819	1	0.011226	0.417559	0
hsa-miR-4781-3p	1	rs12062443	54115698	G	0.2174	0.001406	0.2162	0.0196335	0			0
hsa-let-7i-3p	12	rs7298285	62530316	C	0.1413	0.001414	0.1753	0.18493	0			0
hsa-miR-4781-3p	1	rs113892388	54022103	A	0.2935	0.001432	0.2189	0.0196335	0			0
hsa-miR-4781-3p	1	rs6681465	54021156	T	0.2935	0.001432	0.2189	0.0196335	0			0
hsa-miR-6803-3p	19	rs12983085	55257459	A	0.337	0.001435	0.2876	0.13366	0			1	-0.6478
hsa-miR-654-3p	14	rs57054089	101023279	A	0.1087	0.001442	0.3417	0.0714303	0			0
hsa-miR-654-3p	14	rs60082091	101022691	C	0.1087	0.001442	0.3417	0.0714303	0			0
hsa-miR-654-3p	14	rs7147999	101021654	G	0.1087	0.001442	0.3417	0.0714303	0			0
hsa-miR-1270	19	rs78647571	20388989	T	0.337	0.001443	0.2617	0.0261994	0			0
hsa-miR-589-3p	7	rs113626522	5420821	C	0.4348	0.001444	0.3838	0.102393	0			0
hsa-miR-589-3p	7	rs75583325	5420353	C	0.4457	0.001444	0.3838	0.102393	0			0
hsa-miR-18a-5p	13	rs3759452	91398149	G	0.1957	0.001485	0.1725	0.735075	0			0
hsa-miR-1270	19	rs112283883	20368361	A	0.163	0.001486	0.2675	0.0261994	0			0
hsa-miR-1270	19	rs7248230	20366370	A	0.163	0.001486	0.2675	0.0261994	0			0
hsa-miR-1270	19	rs73537551	20365683	G	0.163	0.001486	0.2675	0.0261994	0			0
hsa-miR-1270	19	rs73539552	20373412	A	0.163	0.001486	0.2675	0.0261994	0			0
hsa-let-7a-5p	9	rs10821300	94135651	C	0.05435	0.001512	0.152	0.2268	0			0
hsa-let-7a-5p	9	rs3996232	94137495	A	0.05435	0.001512	0.152	0.2268	0			0
hsa-miR-1287-5p	10	rs2296441	98385025	T	0.4565	0.001522	0.2918	0.0305602	0			0
hsa-miR-1287-5p	10	rs7075655	98382311	G	0.4891	0.001522	0.2918	0.0305602	0			0
hsa-miR-654-3p	14	rs2145499	100994665	A	0.4783	0.001527	0.3563	0.0714303	0			0
hsa-miR-574-5p	4	rs114055715	38902601	C	0.07609	0.001539	0.2814	0.0761914	0			1	-0.61954
hsa-miR-574-5p	4	rs140663945	38904144	T	0.07609	0.001539	0.2814	0.0761914	0			1	-0.61954
hsa-miR-574-5p	4	rs150248598	38901705	A	0.07609	0.001539	0.2814	0.0761914	0			1	-0.61954
hsa-miR-574-5p	4	rs74411416	38895690	T	0.08696	0.001539	0.2814	0.0761914	0			1	-0.61954
hsa-miR-574-5p	4	rs76877552	38900011	T	0.07609	0.001539	0.2814	0.0761914	0			1	-0.61954
hsa-miR-574-5p	4	rs78193302	38894775	T	0.08696	0.001539	0.2814	0.0761914	0			1	-0.61954
hsa-miR-574-5p	4	rs9306969	38916897	G	0.4239	0.001539	0.2813	0.0761914	0			1	-0.61954
hsa-miR-4326	20	rs115071342	63271988	C	0.09783	0.001549	0.2848	0.049273	0			0
hsa-miR-4326	20	rs115509850	63269032	T	0.09783	0.001549	0.2848	0.049273	0			0
hsa-miR-4326	20	rs11906226	63290303	T	0.09783	0.001549	0.2848	0.049273	0			0
hsa-miR-4326	20	rs142347708	63279337	G	0.09783	0.001549	0.2848	0.049273	0			0
hsa-miR-4326	20	rs56883060	63275141	A	0.09783	0.001549	0.2848	0.049273	0			0
hsa-miR-4326	20	rs6010893	63283736	T	0.09783	0.001549	0.2848	0.049273	0			0
hsa-miR-4326	20	rs60546976	63296725	A	0.09783	0.001549	0.2848	0.049273	0			0
hsa-miR-186-5p	1	rs116733983	71031571	A	0.1196	0.001549	0.1189	0.0209498	0			1	0.480066
hsa-miR-574-5p	4	rs57130162	38836843	G	0.4457	0.001549	0.2827	0.0761914	0			1	-0.61954
hsa-miR-574-5p	4	rs6833914	38838541	C	0.4457	0.001549	0.2827	0.0761914	0			1	-0.61954
hsa-miR-30c-1-3p	1	rs6675976	40803567	A	0.25	0.001553	0.1988	0.510657	0			0
hsa-miR-1255a	4	rs293212	101395077	T	0.4348	0.001569	0.1338	0.00812451	0			0
hsa-miR-1255a	4	rs833945	101396936	G	0.4348	0.001569	0.1338	0.00812451	0			0
hsa-miR-30a-5p	6	rs10080965	71395906	T	0.1848	0.001579	0.2009	0.0204865	0			0
hsa-miR-30a-5p	6	rs16881197	71387157	T	0.1848	0.001579	0.2009	0.0204865	0			0
hsa-miR-30a-5p	6	rs59106567	71412459	C	0.1848	0.001579	0.2009	0.0204865	0			0
hsa-miR-30a-5p	6	rs73510427	71420441	T	0.1848	0.001579	0.2009	0.0204865	0			0
hsa-miR-30a-5p	6	rs73520627	71399324	C	0.1848	0.001579	0.2009	0.0204865	0			0
hsa-miR-30a-5p	6	rs769352	71414895	C	0.1848	0.001579	0.2009	0.0204865	0			0
hsa-miR-30a-5p	6	rs9446382	71376626	T	0.1848	0.001579	0.2009	0.0204865	0			0
hsa-miR-30a-5p	6	rs9446388	71397137	C	0.1848	0.001579	0.2009	0.0204865	0			0
hsa-miR-30a-5p	6	rs9446390	71425157	A	0.1848	0.001579	0.2009	0.0204865	0			0
hsa-miR-30a-5p	6	rs9455446	71374676	T	0.1848	0.001579	0.2009	0.0204865	0			0
hsa-miR-30a-5p	6	rs9455453	71384250	T	0.1848	0.001579	0.2009	0.0204865	0			0
hsa-miR-1255a	4	rs1011849	101326874	C	0.4891	0.001581	0.1344	0.00812451	0			0
hsa-miR-1255a	4	rs113086344	101346350	T	0.4783	0.001581	0.1344	0.00812451	0			0
hsa-miR-1255a	4	rs1372243	101344628	C	0.4891	0.001581	0.1344	0.00812451	0			0
hsa-miR-1255a	4	rs144135212	101351912	A	0.4783	0.001581	0.1344	0.00812451	0			0
hsa-miR-1255a	4	rs17031168	101328376	C	0.4891	0.001581	0.1344	0.00812451	0			0
hsa-miR-1255a	4	rs190036042	101346187	A	0.4783	0.001581	0.1344	0.00812451	0			0
hsa-miR-1255a	4	rs4488940	101309899	A	0.4891	0.001581	0.1344	0.00812451	0			0
hsa-miR-1255a	4	rs4504259	101309788	T	0.4891	0.001581	0.1344	0.00812451	0			0
hsa-miR-1255a	4	rs4637408	101309910	A	0.4891	0.001581	0.1344	0.00812451	0			0
hsa-miR-1255a	4	rs56092322	101341661	C	0.4891	0.001581	0.1344	0.00812451	0			0
hsa-miR-1255a	4	rs59079781	101344720	C	0.4891	0.001581	0.1344	0.00812451	0			0
hsa-miR-1255a	4	rs6532926	101334350	A	0.4891	0.001581	0.1344	0.00812451	0			0
hsa-miR-1255a	4	rs6827528	101317857	C	0.4891	0.001581	0.1344	0.00812451	0			0
hsa-miR-1255a	4	rs6828025	101321289	G	0.4891	0.001581	0.1344	0.00812451	0			0
hsa-miR-1255a	4	rs6830390	101309186	G	0.4891	0.001581	0.1344	0.00812451	0			0
hsa-miR-1255a	4	rs6834721	101322204	T	0.4891	0.001581	0.1344	0.00812451	0			0
hsa-miR-1255a	4	rs6844844	101334174	A	0.4891	0.001581	0.1344	0.00812451	0			0
hsa-miR-1255a	4	rs73835923	101302010	T	0.4891	0.001581	0.1344	0.00812451	0			0
hsa-miR-1255a	4	rs73835924	101306878	C	0.4891	0.001581	0.1344	0.00812451	0			0
hsa-miR-1255a	4	rs73835931	101319768	A	0.4891	0.001581	0.1344	0.00812451	0			0
hsa-miR-1255a	4	rs73835933	101325547	T	0.4891	0.001581	0.1344	0.00812451	0			0
hsa-miR-1255a	4	rs73835936	101336693	C	0.4891	0.001581	0.1344	0.00812451	0			0
hsa-miR-1255a	4	rs73835944	101350259	A	0.4891	0.001581	0.1344	0.00812451	0			0
hsa-miR-1255a	4	rs7671524	101351451	T	0.4783	0.001581	0.1344	0.00812451	0			0
hsa-miR-1255a	4	rs76809243	101353872	A	0.4783	0.001581	0.1344	0.00812451	0			0
hsa-miR-1255a	4	rs77263774	101329990	C	0.4891	0.001581	0.1344	0.00812451	0			0
hsa-miR-1255a	4	rs80030244	101310533	T	0.4891	0.001581	0.1344	0.00812451	0			0
hsa-miR-1255a	4	rs80186323	101347801	C	0.4783	0.001581	0.1344	0.00812451	0			0
hsa-miR-1270	19	rs28576121	20380913	A	0.4239	0.001587	0.2813	0.0261994	0			0
hsa-miR-1270	19	rs74765873	20381508	C	0.4348	0.001587	0.2813	0.0261994	0			0
hsa-miR-1270	19	rs75835457	20381506	T	0.4348	0.001587	0.2813	0.0261994	0			0
hsa-miR-1270	19	rs79628477	20382084	T	0.4348	0.001587	0.2813	0.0261994	0			0
hsa-miR-5189-5p	16	rs11644305	88448933	G	0.163	0.001594	0.4092	0.038256	0			0
hsa-miR-3605-5p	1	rs12142201	33340862	C	0.2283	0.001597	0.1261	0.213928	0			0
hsa-miR-24-3p	9	rs2404302	95016142	C	0.4674	0.001598	0.1225	0.0696294	0			0
hsa-miR-4482-3p	10	rs276219	104327754	A	0.337	0.001605	0.1893	0.0111113	0			0
hsa-miR-30e-3p	1	rs1984092	40799437	T	0.06522	0.001609	0.2072	0.216967	1	6.91e-07	0.719366	1	1.90451
hsa-miR-1304-3p	11	rs948016	93636139	A	0.2391	0.001624	0.1426	0.0103089	0			0
hsa-let-7e-5p	19	rs12609884	51718572	C	0.09783	0.001626	0.3809	0.259182	0			1	-0.76311
hsa-miR-1255a	4	rs10433984	101419152	T	0.413	0.001631	0.1371	0.00812451	0			0
hsa-miR-1255a	4	rs1549514	101417870	A	0.413	0.001631	0.1371	0.00812451	0			0
hsa-miR-1255a	4	rs1549515	101417750	C	0.413	0.001631	0.1371	0.00812451	0			0
hsa-miR-1255a	4	rs2433306	101425843	T	0.413	0.001631	0.1371	0.00812451	0			0
hsa-miR-1255a	4	rs2433307	101426059	T	0.413	0.001631	0.1371	0.00812451	0			0
hsa-miR-1255a	4	rs2433308	101426421	T	0.413	0.001631	0.1371	0.00812451	0			0
hsa-miR-1255a	4	rs2471679	101426354	A	0.413	0.001631	0.1371	0.00812451	0			0
hsa-miR-1255a	4	rs2471680	101426586	C	0.413	0.001631	0.1371	0.00812451	0			0
hsa-miR-1255a	4	rs293200	101403113	C	0.413	0.001631	0.1371	0.00812451	0			0
hsa-miR-1255a	4	rs293201	101402425	G	0.413	0.001631	0.1371	0.00812451	0			0
hsa-miR-1255a	4	rs4312760	101417443	A	0.413	0.001631	0.1371	0.00812451	0			0
hsa-miR-1255a	4	rs4594730	101417303	C	0.413	0.001631	0.1371	0.00812451	0			0
hsa-miR-27b-3p	9	rs4744437	95070548	G	0.06522	0.00164	0.1013	0.16195	0			0
hsa-miR-941	20	rs6011229	63926881	G	0.07609	0.001644	0.1695	0.0107799	0			0
hsa-miR-769-5p	19	rs10411531	46037995	C	0.2065	0.001645	0.2358	0.0648853	0			0
hsa-let-7b-5p	22	rs73456708	46090843	A	0.1739	0.001651	0.3943	0.260568	0			1	-0.51971
hsa-miR-193a-5p	17	rs9890269	31495439	A	0.4022	0.001695	0.3184	0.572453	0			1	-0.6653
hsa-miR-125a-5p	19	rs11667949	51715673	A	0.2174	0.0017	0.3863	0.4742	1	0.0205508	-0.400356	0
hsa-let-7i-5p	12	rs10747969	62655796	C	0.4022	0.001704	0.1976	0.355284	0			0
hsa-let-7i-5p	12	rs4143878	62656553	G	0.4022	0.001704	0.1976	0.355284	0			0
hsa-miR-629-5p	15	rs72751511	70158715	T	0.2174	0.001718	0.3486	0.140876	0			0
hsa-miR-4497	12	rs111205050	109813995	G	0.1522	0.001729	0.2159	0.133709	0			0
hsa-miR-4497	12	rs111528284	109815989	G	0.1522	0.001729	0.2159	0.133709	0			0
hsa-miR-4497	12	rs113943260	109819154	C	0.1522	0.001729	0.2159	0.133709	0			0
hsa-miR-4497	12	rs34599967	109814716	G	0.1522	0.001729	0.2159	0.133709	0			0
hsa-miR-4497	12	rs80260606	109815955	C	0.1522	0.001729	0.2159	0.133709	0			0
hsa-miR-96-5p	7	rs12672124	129798078	G	0.25	0.001751	0.1901	0.25119	0			0
hsa-miR-96-5p	7	rs61581843	129798800	T	0.25	0.001751	0.1901	0.25119	0			0
hsa-miR-183-5p	7	rs79084710	129685115	A	0.163	0.001752	0.189	0.0608855	0			0
hsa-miR-30e-3p	1	rs35753051	40811929	A	0.08696	0.001753	0.2207	0.216967	1	6.91e-07	0.719366	1	1.90451
hsa-miR-199a-5p	19	rs873016	10784052	G	0.3587	0.001754	0.1092	0.0942944	0			0
hsa-miR-769-5p	19	rs11669138	46059266	G	0.2826	0.00176	0.2488	0.0648853	0			0
hsa-miR-769-5p	19	rs1861792	46055245	G	0.2826	0.00176	0.2488	0.0648853	0			0
hsa-miR-769-5p	19	rs4280361	46046406	T	0.2826	0.00176	0.2488	0.0648853	0			0
hsa-miR-769-5p	19	rs8111075	46057252	C	0.2826	0.00176	0.2488	0.0648853	0			0
hsa-miR-183-5p	7	rs2896423	129717738	T	0.2935	0.00177	0.1906	0.0608855	0			0
hsa-miR-183-5p	7	rs6958958	129718636	G	0.2935	0.00177	0.1906	0.0608855	0			0
hsa-miR-183-5p	7	rs7802940	129708211	A	0.2935	0.00177	0.1906	0.0608855	0			0
hsa-miR-29a-3p	7	rs111654710	130790273	G	0.1196	0.001777	0.2835	0.306791	0			1	0.620304
hsa-miR-335-3p	7	rs113293389	130504256	G	0.1087	0.001783	0.1171	0.0710971	0			0
hsa-let-7e-5p	19	rs7248347	51781270	A	0.4783	0.001785	0.4045	0.259182	0			1	-0.76311
hsa-let-7e-5p	19	rs7248495	51781418	C	0.4783	0.001785	0.4045	0.259182	0			1	-0.76311
hsa-let-7e-5p	19	rs73934606	51781510	C	0.4674	0.001785	0.4045	0.259182	0			1	-0.76311
hsa-miR-345-5p	14	rs8012208	100305638	G	0.2826	0.00179	0.1938	0.046774	0			0
hsa-miR-941	20	rs115774241	64014913	T	0.1196	0.001793	0.1821	0.0115914	0			0
hsa-miR-345-5p	14	rs74085035	100311466	A	0.05435	0.001799	0.1946	0.046774	0			0
hsa-miR-193a-5p	17	rs7213551	31513100	A	0.3587	0.001803	0.3327	0.572453	0			1	-0.6653
hsa-miR-186-5p	1	rs76055983	70978882	T	0.163	0.001806	0.1352	0.0209498	0			1	0.480066
hsa-miR-624-5p	14	rs73257912	30917969	C	0.1304	0.001813	0.1442	0.0302167	1	0.012678	0.42595	1	0.815399
hsa-miR-23b-3p	9	rs10821433	95010430	C	0.2065	0.001818	0.1159	0.06912	0			0
hsa-miR-23b-3p	9	rs10993456	95021348	C	0.2065	0.001818	0.1159	0.06912	0			0
hsa-miR-23b-3p	9	rs12339639	95024534	T	0.2065	0.001818	0.1159	0.06912	0			0
hsa-miR-23b-3p	9	rs12344584	95025054	G	0.2065	0.001818	0.1159	0.06912	0			0
hsa-miR-23b-3p	9	rs12346261	95023496	C	0.2065	0.001818	0.1159	0.06912	0			0
hsa-miR-23b-3p	9	rs7023719	95022966	G	0.2065	0.001818	0.1159	0.06912	0			0
hsa-miR-5189-5p	16	rs10163348	88464457	G	0.1957	0.001831	0.445	0.0426124	0			0
hsa-miR-1255a	4	rs293214	101393116	G	0.4674	0.001842	0.1493	0.00909061	0			0
hsa-miR-101-3p	9	rs115204159	4772895	T	0.1196	0.001854	0.4168	0.370264	0			0
hsa-miR-1287-5p	10	rs17109834	98422090	C	0.3804	0.001859	0.3373	0.0363697	0			0
hsa-miR-574-3p	4	rs10018196	38951873	G	0.2826	0.00186	0.3277	0.288239	1	0.0371313	-0.371344	0
hsa-miR-574-3p	4	rs10018791	38952513	G	0.2826	0.00186	0.3277	0.288239	1	0.0371313	-0.371344	0
hsa-miR-574-3p	4	rs7659557	38955379	G	0.2826	0.00186	0.3277	0.288239	1	0.0371313	-0.371344	0
hsa-miR-654-3p	14	rs138151066	101044179	T	0.05435	0.001877	0.4106	0.0714303	0			0
hsa-miR-654-3p	14	rs185955380	101040616	A	0.05435	0.001877	0.4106	0.0714303	0			0
hsa-miR-654-3p	14	rs190047340	101029399	C	0.05435	0.001877	0.4106	0.0714303	0			0
hsa-miR-654-3p	14	rs192692643	101031981	A	0.05435	0.001877	0.4106	0.0714303	0			0
hsa-miR-183-5p	7	rs113813894	129720510	T	0.1848	0.001938	0.2056	0.0608855	0			0
hsa-miR-183-5p	7	rs76284883	129737887	G	0.1848	0.001938	0.2056	0.0608855	0			0
hsa-miR-25-3p	7	rs12531809	100022850	T	0.09783	0.00194	0.1096	0.0315808	0			1	0.481474
hsa-miR-25-3p	7	rs12673441	100072705	T	0.09783	0.00194	0.1096	0.0315808	0			1	0.481474
hsa-miR-25-3p	7	rs13238380	100031438	T	0.09783	0.00194	0.1096	0.0315808	0			1	0.481474
hsa-miR-25-3p	7	rs13243708	100018668	C	0.09783	0.00194	0.1096	0.0315808	0			1	0.481474
hsa-miR-25-3p	7	rs2897075	100032719	T	0.09783	0.00194	0.1096	0.0315808	0			1	0.481474
hsa-miR-25-3p	7	rs4729573	100068175	T	0.09783	0.00194	0.1096	0.0315808	0			1	0.481474
hsa-miR-25-3p	7	rs72615159	100076663	A	0.09783	0.00194	0.1096	0.0315808	0			1	0.481474
hsa-miR-6842-3p	8	rs73556135	27480448	G	0.4239	0.001957	0.2247	0.268825	1	0.0382328	-0.3858	0
hsa-miR-598-3p	8	rs140625112	11085259	C	0.05435	0.001978	0.4307	0.258553	1	6.91e-07	0.722466	1	1.1785
hsa-miR-23b-3p	9	rs10993457	95022588	T	0.2283	0.001978	0.124	0.06912	0			0
hsa-miR-1270	19	rs28832601	20422554	A	0.4565	0.001993	0.3326	0.0323347	0			0
hsa-miR-941	20	rs375148109	63832621	T	0.07609	0.002003	0.2002	0.0127691	0			0
hsa-miR-30e-3p	1	rs11208958	40810401	T	0.1413	0.002023	0.2456	0.216967	1	6.91e-07	0.719366	1	1.90451
hsa-miR-30e-3p	1	rs12139805	40805481	G	0.1413	0.002023	0.2456	0.216967	1	6.91e-07	0.719366	1	1.90451
hsa-let-7a-5p	9	rs10761316	94133038	T	0.06522	0.002049	0.1947	0.230513	0			0
hsa-miR-548at-5p	17	rs111550283	42411088	A	0.09783	0.002049	0.129	0.0486637	0			0
hsa-miR-548at-5p	17	rs7222712	42412766	C	0.09783	0.002049	0.129	0.0486637	0			0
hsa-miR-548at-5p	17	rs72823047	42410999	A	0.09783	0.002049	0.129	0.0486637	0			0
hsa-miR-548at-5p	17	rs963986	42409561	C	0.09783	0.002049	0.129	0.0486637	0			0
hsa-miR-145-5p	5	rs114520506	149441015	G	0.05435	0.00207	0.3694	0.365216	0			0
hsa-miR-4781-3p	1	rs11206279	54053485	A	0.2717	0.002081	0.2839	0.0264439	0			0
hsa-miR-4781-3p	1	rs74848555	54060278	A	0.2717	0.002081	0.2839	0.0264439	0			0
hsa-miR-4781-3p	1	rs76027874	54057157	G	0.2717	0.002081	0.2839	0.0264439	0			0
hsa-miR-199b-5p	9	rs2240961	128257459	C	0.2065	0.002092	0.2375	0.125819	1	0.011226	0.417559	0
hsa-miR-199b-5p	9	rs56321718	128276150	C	0.2065	0.002092	0.2375	0.125819	1	0.011226	0.417559	0
hsa-miR-199b-5p	9	rs59747342	128249368	A	0.2065	0.002092	0.2375	0.125819	1	0.011226	0.417559	0
hsa-miR-199b-5p	9	rs60876780	128271329	C	0.2065	0.002092	0.2375	0.125819	1	0.011226	0.417559	0
hsa-miR-199b-5p	9	rs61136271	128276203	T	0.2065	0.002092	0.2375	0.125819	1	0.011226	0.417559	0
hsa-miR-199b-5p	9	rs73672486	128276364	A	0.2065	0.002092	0.2375	0.125819	1	0.011226	0.417559	0
hsa-miR-1270	19	rs116421018	20410926	T	0.05435	0.002113	0.3465	0.0331389	0			0
hsa-miR-1270	19	rs200546373	20404502	T	0.05435	0.002113	0.3465	0.0331389	0			0
hsa-miR-574-3p	4	rs16994992	38955995	C	0.2826	0.002122	0.3595	0.288239	1	0.0371313	-0.371344	0
hsa-miR-1254	10	rs56051242	68784821	C	0.08696	0.002128	0.1928	0.0357585	0			0
hsa-miR-1254	10	rs56214977	68727833	G	0.08696	0.002128	0.1928	0.0357585	0			0
hsa-miR-4516	16	rs3211985	2041798	T	0.2391	0.002141	0.2301	0.125596	0			0
hsa-miR-4516	16	rs60763712	2064071	A	0.2283	0.002158	0.2315	0.125596	0			0
hsa-miR-6803-3p	19	rs11880781	55259816	G	0.3261	0.002171	0.3851	0.157277	0			1	-0.6478
hsa-miR-6803-3p	19	rs67351527	55265455	A	0.3261	0.002171	0.3851	0.157277	0			1	-0.6478
hsa-miR-939-5p	8	rs115705812	144492158	T	0.09783	0.002179	0.2836	0.897748	0			1	-0.72102
hsa-miR-30d-3p	8	rs113564342	134732648	G	0.06522	0.002185	0.2736	0.335395	0			0
hsa-miR-30d-3p	8	rs60408264	134712067	C	0.06522	0.002185	0.2736	0.335395	0			0
hsa-miR-30d-3p	8	rs76880588	134735415	C	0.06522	0.002185	0.2736	0.335395	0			0
hsa-miR-5001-3p	2	rs116043830	232505649	T	0.05435	0.002191	0.4106	0.994126	0			0
hsa-miR-1287-5p	10	rs11813654	98362583	C	0.163	0.002201	0.3772	0.0393026	0			0
hsa-miR-19a-3p	13	rs77069936	91267777	A	0.1196	0.002202	0.2269	0.375953	0			0
hsa-miR-186-5p	1	rs74568638	70979849	T	0.1413	0.002206	0.16	0.0209498	0			1	0.480066
hsa-miR-1254	10	rs7894749	68683404	A	0.2609	0.002208	0.1981	0.0357585	0			0
hsa-miR-1254	10	rs7911424	68683443	T	0.2609	0.002208	0.1981	0.0357585	0			0
hsa-miR-25-3p	7	rs11558476	100057066	A	0.1304	0.002224	0.1229	0.0315808	0			1	0.481474
hsa-miR-25-3p	7	rs12532238	100065893	G	0.1304	0.002224	0.1229	0.0315808	0			1	0.481474
hsa-miR-25-3p	7	rs55969052	100052694	C	0.1304	0.002224	0.1229	0.0315808	0			1	0.481474
hsa-miR-25-3p	7	rs56054049	100075736	C	0.1304	0.002224	0.1229	0.0315808	0			1	0.481474
hsa-miR-25-3p	7	rs67091024	100072482	T	0.1304	0.002224	0.1229	0.0315808	0			1	0.481474
hsa-miR-25-3p	7	rs68038211	100053744	G	0.1304	0.002224	0.1229	0.0315808	0			1	0.481474
hsa-miR-25-3p	7	rs72615158	100053760	G	0.1304	0.002224	0.1229	0.0315808	0			1	0.481474
hsa-miR-25-3p	7	rs7780686	100055299	G	0.1196	0.002224	0.1229	0.0315808	0			1	0.481474
hsa-miR-25-3p	7	rs941289	100080868	G	0.1196	0.002224	0.1229	0.0315808	0			1	0.481474
hsa-miR-1287-5p	10	rs74153578	98345191	C	0.1957	0.002242	0.3816	0.0393026	0			0
hsa-miR-1306-5p	22	rs117426640	20005410	G	0.08696	0.002269	0.2821	0.143412	0			1	-0.50723
hsa-miR-1306-5p	22	rs17817586	20007957	G	0.08696	0.002269	0.2821	0.143412	0			1	-0.50723
hsa-miR-1306-5p	22	rs75314165	20010963	T	0.08696	0.002269	0.2821	0.143412	0			1	-0.50723
hsa-miR-4781-3p	1	rs12073444	53963233	A	0.06522	0.002275	0.3015	0.0282208	0			0
hsa-miR-1255a	4	rs10003315	101423887	C	0.4022	0.002288	0.1736	0.00960239	0			0
hsa-miR-1255a	4	rs10213549	101422041	A	0.3913	0.002288	0.1736	0.00960239	0			0
hsa-miR-1255a	4	rs12649313	101420352	T	0.4022	0.002288	0.1736	0.00960239	0			0
hsa-miR-1255a	4	rs13102837	101423377	A	0.4022	0.002288	0.1736	0.00960239	0			0
hsa-miR-1255a	4	rs1365381	101422718	G	0.4022	0.002288	0.1736	0.00960239	0			0
hsa-miR-1255a	4	rs1365382	101422729	A	0.4022	0.002288	0.1736	0.00960239	0			0
hsa-miR-1255a	4	rs1365383	101422850	A	0.3913	0.002288	0.1736	0.00960239	0			0
hsa-miR-1255a	4	rs1365384	101423238	G	0.4022	0.002288	0.1736	0.00960239	0			0
hsa-miR-1255a	4	rs2162338	101424411	G	0.4022	0.002288	0.1736	0.00960239	0			0
hsa-miR-1255a	4	rs2433297	101421153	T	0.4022	0.002288	0.1736	0.00960239	0			0
hsa-miR-1255a	4	rs2433299	101421313	T	0.4022	0.002288	0.1736	0.00960239	0			0
hsa-miR-1255a	4	rs2433300	101424916	T	0.4022	0.002288	0.1736	0.00960239	0			0
hsa-miR-1255a	4	rs2433302	101425038	G	0.4022	0.002288	0.1736	0.00960239	0			0
hsa-miR-1255a	4	rs2433304	101425309	T	0.4022	0.002288	0.1736	0.00960239	0			0
hsa-miR-1255a	4	rs2433305	101425472	C	0.3913	0.002288	0.1736	0.00960239	0			0
hsa-miR-1255a	4	rs4235418	101420762	C	0.4022	0.002288	0.1736	0.00960239	0			0
hsa-miR-1255a	4	rs4600918	101424744	T	0.4022	0.002288	0.1736	0.00960239	0			0
hsa-miR-1255a	4	rs4699215	101422414	T	0.4022	0.002288	0.1736	0.00960239	0			0
hsa-miR-1255a	4	rs7699920	101422302	A	0.4022	0.002288	0.1736	0.00960239	0			0
hsa-miR-375	2	rs371825	218998934	A	0.09783	0.002308	0.2234	0.0529837	0			1	-0.78754
hsa-miR-1287-5p	10	rs10883073	98343457	A	0.4022	0.002313	0.3895	0.0393026	0			0
hsa-miR-1287-5p	10	rs10883074	98343808	A	0.4022	0.002313	0.3895	0.0393026	0			0
hsa-miR-1287-5p	10	rs11189563	98344249	A	0.4022	0.002313	0.3895	0.0393026	0			0
hsa-miR-4482-3p	10	rs276228	104322188	C	0.2826	0.002335	0.2387	0.0111113	0			0
hsa-miR-4482-3p	10	rs276229	104322178	G	0.2826	0.002335	0.2387	0.0111113	0			0
hsa-miR-5189-5p	16	rs34139656	88468515	A	0.1739	0.002348	0.5135	0.0530372	0			0
hsa-miR-1287-5p	10	rs74156616	98479500	G	0.1196	0.002373	0.396	0.0393026	0			0
hsa-miR-1287-5p	10	rs4400721	98387340	A	0.5	0.002392	0.398	0.0393026	0			0
hsa-miR-144-3p	17	rs7216404	28888684	C	0.163	0.002392	0.109	0.549681	0			0
hsa-miR-1304-3p	11	rs61918558	93660409	C	0.163	0.002397	0.1951	0.0150521	0			0
hsa-miR-1270	19	rs114781091	20312407	T	0.07609	0.002399	0.3787	0.0360567	0			0
hsa-miR-1270	19	rs11880074	20311876	T	0.07609	0.002399	0.3787	0.0360567	0			0
hsa-miR-17-3p	13	rs12323299	91339371	T	0.1304	0.002402	0.2437	0.142096	1	0.0120428	-0.427423	0
hsa-miR-17-3p	13	rs7988366	91345594	T	0.1413	0.002402	0.2437	0.142096	1	0.0120428	-0.427423	0
hsa-miR-17-3p	13	rs9589205	91341932	A	0.1304	0.002402	0.2437	0.142096	1	0.0120428	-0.427423	0
hsa-miR-1270	19	rs12972599	20432793	C	0.3152	0.002414	0.3803	0.0360567	0			0
hsa-miR-1301-3p	2	rs114149800	25283533	G	0.08696	0.002417	0.2649	0.144664	1	0.0177987	-0.393854	1	-0.48298
hsa-miR-1287-5p	10	rs73329502	98360464	T	0.1522	0.002421	0.4012	0.0393026	0			0
hsa-miR-574-5p	4	rs11942295	38953146	T	0.2717	0.002429	0.3937	0.086892	0			1	-0.61954
hsa-miR-574-5p	4	rs11946477	38953055	A	0.2717	0.002429	0.3937	0.086892	0			1	-0.61954
hsa-miR-574-5p	4	rs28479086	38954406	G	0.2717	0.002429	0.3937	0.086892	0			1	-0.61954
hsa-miR-574-5p	4	rs28537898	38954481	A	0.2717	0.002429	0.3937	0.086892	0			1	-0.61954
hsa-miR-574-5p	4	rs6836834	38958398	T	0.2717	0.002429	0.3937	0.086892	0			1	-0.61954
hsa-miR-574-5p	4	rs6847804	38958848	G	0.2717	0.002429	0.3937	0.086892	0			1	-0.61954
hsa-miR-941	20	rs140306243	63842367	A	0.08696	0.002441	0.2353	0.0151408	0			0
hsa-miR-941	20	rs187398162	63856728	G	0.08696	0.002441	0.2353	0.0151408	0			0
hsa-let-7d-5p	9	rs36044301	94142012	G	0.2826	0.00246	0.2268	0.102425	0			0
hsa-miR-145-5p	5	rs439076	149439728	A	0.3261	0.002477	0.4181	0.365216	0			0
hsa-miR-6803-3p	19	rs10414721	55267400	T	0.3587	0.002488	0.4219	0.162218	0			1	-0.6478
hsa-miR-5189-5p	16	rs76967620	88449262	T	0.25	0.002491	0.5305	0.0531413	0			0
hsa-miR-5189-5p	16	rs78127540	88449261	T	0.25	0.002491	0.5305	0.0531413	0			0
hsa-miR-3182	16	rs8049580	83525280	T	0.1522	0.002494	0.5471	0.845964	1	0.0101548	0.474115	1	1.00473
hsa-miR-1294	5	rs12523339	154334860	T	0.4348	0.002504	0.3795	0.15274	0			1	-0.48642
hsa-miR-1294	5	rs12523351	154334771	A	0.4457	0.002504	0.3795	0.15274	0			1	-0.48642
hsa-miR-1294	5	rs57347748	154334439	G	0.4457	0.002504	0.3795	0.15274	0			1	-0.48642
hsa-miR-1294	5	rs6580074	154332607	A	0.4457	0.002504	0.3795	0.15274	0			1	-0.48642
hsa-miR-186-5p	1	rs10157900	71131380	A	0.1957	0.002518	0.1777	0.0209498	0			1	0.480066
hsa-miR-186-5p	1	rs10518356	71098302	C	0.1957	0.002518	0.1777	0.0209498	0			1	0.480066
hsa-miR-186-5p	1	rs112036953	71044017	G	0.1957	0.002518	0.1777	0.0209498	0			1	0.480066
hsa-miR-186-5p	1	rs112132122	71124544	G	0.1957	0.002518	0.1777	0.0209498	0			1	0.480066
hsa-miR-186-5p	1	rs112870235	71055079	C	0.1957	0.002518	0.1777	0.0209498	0			1	0.480066
hsa-miR-186-5p	1	rs113027009	71135113	A	0.1957	0.002518	0.1777	0.0209498	0			1	0.480066
hsa-miR-186-5p	1	rs113596613	71150468	G	0.1957	0.002518	0.1777	0.0209498	0			1	0.480066
hsa-miR-186-5p	1	rs11556475	71072508	G	0.1957	0.002518	0.1777	0.0209498	0			1	0.480066
hsa-miR-186-5p	1	rs138883249	71134837	A	0.1957	0.002518	0.1777	0.0209498	0			1	0.480066
hsa-miR-186-5p	1	rs142547093	71123224	A	0.1957	0.002518	0.1777	0.0209498	0			1	0.480066
hsa-miR-186-5p	1	rs17090841	71104601	G	0.1957	0.002518	0.1777	0.0209498	0			1	0.480066
hsa-miR-186-5p	1	rs5671	71046960	A	0.1957	0.002518	0.1777	0.0209498	0			1	0.480066
hsa-miR-186-5p	1	rs58281678	71056073	A	0.1957	0.002518	0.1777	0.0209498	0			1	0.480066
hsa-miR-186-5p	1	rs58293304	71055743	A	0.1957	0.002518	0.1777	0.0209498	0			1	0.480066
hsa-miR-186-5p	1	rs59834169	71061932	A	0.1957	0.002518	0.1777	0.0209498	0			1	0.480066
hsa-miR-186-5p	1	rs60078028	71053863	T	0.1957	0.002518	0.1777	0.0209498	0			1	0.480066
hsa-miR-186-5p	1	rs60360814	71133207	G	0.1957	0.002518	0.1777	0.0209498	0			1	0.480066
hsa-miR-186-5p	1	rs74544306	71078386	A	0.1957	0.002518	0.1777	0.0209498	0			1	0.480066
hsa-miR-186-5p	1	rs74736555	71157050	A	0.1957	0.002518	0.1777	0.0209498	0			1	0.480066
hsa-miR-186-5p	1	rs75230087	71088199	G	0.1957	0.002518	0.1777	0.0209498	0			1	0.480066
hsa-miR-186-5p	1	rs7532365	71112133	A	0.1957	0.002518	0.1777	0.0209498	0			1	0.480066
hsa-miR-186-5p	1	rs75392620	71040146	G	0.1957	0.002518	0.1777	0.0209498	0			1	0.480066
hsa-miR-186-5p	1	rs75683219	71053103	C	0.1957	0.002518	0.1777	0.0209498	0			1	0.480066
hsa-miR-186-5p	1	rs75859073	71131390	C	0.1957	0.002518	0.1777	0.0209498	0			1	0.480066
hsa-miR-186-5p	1	rs77391571	71154675	C	0.1957	0.002518	0.1777	0.0209498	0			1	0.480066
hsa-miR-186-5p	1	rs77492914	71057474	C	0.1957	0.002518	0.1777	0.0209498	0			1	0.480066
hsa-miR-186-5p	1	rs78668426	71165791	A	0.1957	0.002518	0.1777	0.0209498	0			1	0.480066
hsa-miR-186-5p	1	rs79581852	71062415	C	0.1957	0.002518	0.1777	0.0209498	0			1	0.480066
hsa-miR-186-5p	1	rs80260391	71048773	C	0.1957	0.002518	0.1777	0.0209498	0			1	0.480066
hsa-miR-186-5p	1	rs80281343	71162784	A	0.1957	0.002518	0.1777	0.0209498	0			1	0.480066
hsa-miR-23b-3p	9	rs3802456	95009570	C	0.3587	0.002528	0.1528	0.06912	0			0
hsa-miR-23b-3p	9	rs7862156	95042882	T	0.3696	0.002528	0.1528	0.06912	0			0
hsa-miR-1254	10	rs12776009	68710422	T	0.3696	0.002528	0.2205	0.0357585	0			0
hsa-miR-1254	10	rs12776501	68710725	C	0.3696	0.002528	0.2205	0.0357585	0			0
hsa-miR-1254	10	rs35349003	68710509	A	0.3696	0.002528	0.2205	0.0357585	0			0
hsa-miR-1254	10	rs6480354	68708465	C	0.3696	0.002528	0.2205	0.0357585	0			0
hsa-miR-1254	10	rs7068582	68711169	A	0.3696	0.002528	0.2205	0.0357585	0			0
hsa-miR-1254	10	rs7069608	68712068	G	0.3696	0.002528	0.2205	0.0357585	0			0
hsa-miR-1254	10	rs7075483	68707604	T	0.3696	0.002528	0.2205	0.0357585	0			0
hsa-miR-1254	10	rs7077205	68709489	G	0.3696	0.002528	0.2205	0.0357585	0			0
hsa-miR-1254	10	rs7092903	68709336	G	0.3696	0.002528	0.2205	0.0357585	0			0
hsa-miR-1254	10	rs77855566	68710957	A	0.3696	0.002528	0.2205	0.0357585	0			0
hsa-miR-769-5p	19	rs111847528	46057767	T	0.2065	0.002529	0.3291	0.0774947	0			0
hsa-miR-1255a	4	rs144479135	101403457	T	0.05435	0.002574	0.1891	0.0106352	0			0
hsa-miR-1255a	4	rs73833717	101400210	G	0.05435	0.002574	0.1891	0.0106352	0			0
hsa-miR-126-3p	9	rs78456781	136627351	G	0.09783	0.00258	0.4645	0.157355	0			0
hsa-miR-1306-5p	22	rs114818707	19986710	A	0.07609	0.002584	0.3097	0.143412	0			1	-0.50723
hsa-miR-1306-5p	22	rs115610628	19989059	G	0.07609	0.002584	0.3097	0.143412	0			1	-0.50723
hsa-miR-1306-5p	22	rs115929586	19993587	C	0.07609	0.002584	0.3097	0.143412	0			1	-0.50723
hsa-miR-1306-5p	22	rs116171354	20001035	T	0.07609	0.002584	0.3097	0.143412	0			1	-0.50723
hsa-miR-1306-5p	22	rs116271507	19998115	A	0.07609	0.002584	0.3097	0.143412	0			1	-0.50723
hsa-miR-1306-5p	22	rs143203473	19995199	C	0.07609	0.002584	0.3097	0.143412	0			1	-0.50723
hsa-miR-1306-5p	22	rs74507871	20008252	T	0.07609	0.002584	0.3097	0.143412	0			1	-0.50723
hsa-miR-4482-3p	10	rs276226	104325213	T	0.3478	0.002592	0.2547	0.0111113	0			0
hsa-miR-1304-5p	11	rs116602315	93680655	A	0.07609	0.002614	0.2041	0.0186168	0			0
hsa-miR-1304-5p	11	rs74537121	93733356	T	0.07609	0.002614	0.2041	0.0186168	0			0
hsa-miR-629-5p	15	rs615881	70024998	G	0.4674	0.002666	0.4721	0.187382	0			0
hsa-miR-10a-5p	17	rs7503053	48562928	T	0.3261	0.002677	0.2457	0.265023	0			0
hsa-miR-10a-5p	17	rs7503235	48563369	G	0.3261	0.002677	0.2457	0.265023	0			0
hsa-miR-26b-5p	2	rs3816560	218390119	C	0.2717	0.002684	0.3131	0.523756	0			0
hsa-miR-1287-5p	10	rs78225546	98308957	T	0.163	0.002705	0.4314	0.0429982	0			0
hsa-miR-25-3p	7	rs6963345	100020983	A	0.07609	0.002723	0.1455	0.0351515	0			1	0.481474
hsa-miR-25-3p	7	rs77686669	100146949	C	0.06522	0.002723	0.1455	0.0351515	0			1	0.481474
hsa-miR-589-3p	7	rs34984609	5452543	T	0.1196	0.002749	0.5579	0.178685	0			0
hsa-miR-29a-3p	7	rs157916	130884634	A	0.2609	0.002751	0.3839	0.306791	0			1	0.620304
hsa-let-7f-5p	9	rs7046115	94130323	G	0.08696	0.002754	0.2479	0.885981	0			1	0.46341
hsa-let-7b-5p	22	rs146113434	46047013	T	0.1087	0.002763	0.5489	0.260568	0			1	-0.51971
hsa-miR-4326	20	rs6062900	63348773	T	0.413	0.00277	0.4105	0.0841073	0			0
hsa-miR-23b-3p	9	rs72621414	95010003	T	0.1848	0.002776	0.1651	0.06912	0			0
hsa-miR-185-5p	22	rs114497925	20068671	A	0.05435	0.002777	0.3282	0.252673	0			0
hsa-miR-185-5p	22	rs12170420	20100947	T	0.05435	0.002777	0.3282	0.252673	0			0
hsa-miR-7706	15	rs12900455	85362345	A	0.2935	0.002788	0.1555	0.0508322	0			1	-0.48698
hsa-miR-7706	15	rs7165813	85363084	A	0.2826	0.002788	0.1555	0.0508322	0			1	-0.48698
hsa-miR-7706	15	rs7169391	85362841	G	0.2826	0.002788	0.1555	0.0508322	0			1	-0.48698
hsa-miR-7706	15	rs7182814	85362840	T	0.2826	0.002788	0.1555	0.0508322	0			1	-0.48698
hsa-let-7b-5p	22	rs12160804	46047739	A	0.1196	0.002792	0.5527	0.260568	0			1	-0.51971
hsa-miR-1227-3p	19	rs28384694	2274843	A	0.2065	0.002802	0.3555	0.585043	1	0.0119132	0.435217	0
hsa-miR-127-3p	14	rs4547276	100964857	A	0.4674	0.002836	0.4144	0.119294	0			1	-0.51168
hsa-miR-4482-3p	10	rs527154	104183925	C	0.3913	0.002843	0.2686	0.0111113	0			0
hsa-miR-4482-3p	10	rs569967	104182579	G	0.3913	0.002843	0.2686	0.0111113	0			0
hsa-miR-4482-3p	10	rs591784	104176532	G	0.4022	0.002843	0.2686	0.0111113	0			0
hsa-miR-4482-3p	10	rs624159	104179693	C	0.4022	0.002843	0.2686	0.0111113	0			0
hsa-miR-4482-3p	10	rs642743	104173659	C	0.4022	0.002843	0.2686	0.0111113	0			0
hsa-miR-1287-5p	10	rs8181292	98415720	A	0.3043	0.002844	0.4452	0.0430508	0			0
hsa-miR-197-3p	1	rs2073483	109668196	T	0.09783	0.002852	0.266	0.0888097	0			0
hsa-miR-1299	9	rs77960402	40923851	G	0.1087	0.002854	0.2568	0.176625	0			0
hsa-miR-1273g-3p	1	rs111523744	52939616	C	0.163	0.002854	0.198	0.0480106	0			0
hsa-miR-1273g-3p	1	rs11206041	52932651	G	0.163	0.002854	0.198	0.0480106	0			0
hsa-miR-1273g-3p	1	rs11206044	52938049	C	0.163	0.002854	0.198	0.0480106	0			0
hsa-miR-1273g-3p	1	rs11206045	52938216	A	0.163	0.002854	0.198	0.0480106	0			0
hsa-miR-1273g-3p	1	rs11206047	52946541	T	0.163	0.002854	0.198	0.0480106	0			0
hsa-miR-1273g-3p	1	rs112123868	52931827	G	0.163	0.002854	0.198	0.0480106	0			0
hsa-miR-1273g-3p	1	rs112371145	52931327	C	0.163	0.002854	0.198	0.0480106	0			0
hsa-miR-1273g-3p	1	rs112900858	52933703	A	0.163	0.002854	0.198	0.0480106	0			0
hsa-miR-1273g-3p	1	rs114413011	52922444	T	0.163	0.002854	0.198	0.0480106	0			0
hsa-miR-1273g-3p	1	rs115810571	52927317	T	0.163	0.002854	0.198	0.0480106	0			0
hsa-miR-1273g-3p	1	rs116782087	52930722	T	0.163	0.002854	0.198	0.0480106	0			0
hsa-miR-1273g-3p	1	rs12060111	52947097	C	0.163	0.002854	0.198	0.0480106	0			0
hsa-miR-1273g-3p	1	rs12061294	52947405	T	0.163	0.002854	0.198	0.0480106	0			0
hsa-miR-1273g-3p	1	rs12061980	52935985	G	0.163	0.002854	0.198	0.0480106	0			0
hsa-miR-1273g-3p	1	rs12062062	52936234	G	0.163	0.002854	0.198	0.0480106	0			0
hsa-miR-1273g-3p	1	rs12068790	52945596	G	0.163	0.002854	0.198	0.0480106	0			0
hsa-miR-1273g-3p	1	rs12070486	52947127	G	0.163	0.002854	0.198	0.0480106	0			0
hsa-miR-1273g-3p	1	rs12076197	52943901	G	0.163	0.002854	0.198	0.0480106	0			0
hsa-miR-1273g-3p	1	rs12092820	52935933	A	0.163	0.002854	0.198	0.0480106	0			0
hsa-miR-1273g-3p	1	rs12093036	52930363	T	0.163	0.002854	0.198	0.0480106	0			0
hsa-miR-1273g-3p	1	rs12094203	52936786	T	0.163	0.002854	0.198	0.0480106	0			0
hsa-miR-1273g-3p	1	rs13328689	52950153	G	0.163	0.002854	0.198	0.0480106	0			0
hsa-miR-1273g-3p	1	rs143135459	52934822	A	0.163	0.002854	0.198	0.0480106	0			0
hsa-miR-1273g-3p	1	rs146681934	52943347	C	0.163	0.002854	0.198	0.0480106	0			0
hsa-miR-1273g-3p	1	rs147821352	52944894	A	0.163	0.002854	0.198	0.0480106	0			0
hsa-miR-1273g-3p	1	rs61671409	52930652	A	0.163	0.002854	0.198	0.0480106	0			0
hsa-miR-1273g-3p	1	rs75667442	52931617	A	0.163	0.002854	0.198	0.0480106	0			0
hsa-miR-1273g-3p	1	rs77816815	52948990	T	0.163	0.002854	0.198	0.0480106	0			0
hsa-miR-30c-1-3p	1	rs77486368	40830245	C	0.2065	0.002855	0.3157	0.510657	0			0
hsa-miR-574-3p	4	rs58239725	38839460	C	0.4674	0.00286	0.4396	0.288239	1	0.0371313	-0.371344	0
hsa-miR-574-3p	4	rs60970881	38839348	G	0.4565	0.00286	0.4396	0.288239	1	0.0371313	-0.371344	0
hsa-miR-574-3p	4	rs61198556	38839451	T	0.4565	0.00286	0.4396	0.288239	1	0.0371313	-0.371344	0
hsa-miR-25-5p	7	rs111255152	100047284	T	0.2065	0.002864	0.1516	0.20732	1	0.012678	-0.395894	1	-0.93466
hsa-miR-3615	17	rs2305216	74762071	T	0.1087	0.002866	0.2852	0.11878	0			0
hsa-miR-574-3p	4	rs34819212	38952628	G	0.3261	0.00293	0.4466	0.288239	1	0.0371313	-0.371344	0
hsa-miR-4781-3p	1	rs74085140	54048194	T	0.25	0.002933	0.3565	0.0355371	0			0
hsa-miR-1287-5p	10	rs6584197	98409928	G	0.3043	0.002934	0.4537	0.0430508	0			0
hsa-miR-1287-5p	10	rs6584202	98410626	G	0.3043	0.002934	0.4537	0.0430508	0			0
hsa-miR-1287-5p	10	rs7909822	98412278	A	0.3043	0.002934	0.4537	0.0430508	0			0
hsa-miR-23b-3p	9	rs10993445	94996292	G	0.1739	0.00294	0.1725	0.06912	0			0
hsa-miR-23b-3p	9	rs10993448	94998348	A	0.1739	0.00294	0.1725	0.06912	0			0
hsa-miR-23b-3p	9	rs74213443	94986142	A	0.1739	0.00294	0.1725	0.06912	0			0
hsa-miR-1270	19	rs116019324	20379259	C	0.1739	0.002941	0.4336	0.0413057	0			0
hsa-miR-1270	19	rs116025772	20375778	T	0.1739	0.002941	0.4336	0.0413057	0			0
hsa-miR-1270	19	rs116584962	20376593	C	0.1739	0.002941	0.4336	0.0413057	0			0
hsa-miR-1270	19	rs145048092	20379834	A	0.1739	0.002941	0.4336	0.0413057	0			0
hsa-miR-4732-5p	17	rs8066584	28894025	T	0.2717	0.002943	0.1215	0.753408	0			0
hsa-miR-548at-5p	17	rs9915118	42450515	A	0.1413	0.002949	0.172	0.061427	0			0
hsa-miR-1255a	4	rs1441433	101288203	G	0.1739	0.002962	0.2084	0.0121442	0			0
hsa-miR-4482-3p	10	rs276213	104331337	G	0.3478	0.002968	0.2757	0.0111113	0			0
hsa-miR-101-3p	9	rs460182	4850613	A	0.4457	0.002972	0.5575	0.370264	0			0
hsa-miR-101-3p	9	rs462480	4850436	G	0.4348	0.002972	0.5575	0.370264	0			0
hsa-miR-4685-3p	10	rs7083016	98365801	G	0.2935	0.002989	0.4359	0.339357	0			0
hsa-miR-197-3p	1	rs114025737	109676719	T	0.05435	0.002991	0.2756	0.0888097	0			0
hsa-miR-197-3p	1	rs114351980	109676406	C	0.05435	0.002991	0.2756	0.0888097	0			0
hsa-miR-197-3p	1	rs114732936	109676407	A	0.05435	0.002991	0.2756	0.0888097	0			0
hsa-miR-197-3p	1	rs115585507	109668292	A	0.05435	0.002991	0.2756	0.0888097	0			0
hsa-miR-197-3p	1	rs116803059	109668173	A	0.05435	0.002991	0.2756	0.0888097	0			0
hsa-miR-197-3p	1	rs141823744	109673321	T	0.05435	0.002991	0.2756	0.0888097	0			0
hsa-miR-197-3p	1	rs142895097	109677377	G	0.05435	0.002991	0.2756	0.0888097	0			0
hsa-miR-197-3p	1	rs149677411	109679475	T	0.05435	0.002991	0.2756	0.0888097	0			0
hsa-miR-197-3p	1	rs150543396	109679400	A	0.05435	0.002991	0.2756	0.0888097	0			0
hsa-miR-197-3p	1	rs41283500	109669184	G	0.05435	0.002991	0.2756	0.0888097	0			0
hsa-miR-197-3p	1	rs75047365	109666400	C	0.05435	0.002991	0.2756	0.0888097	0			0
hsa-miR-197-3p	1	rs77677721	109662003	T	0.05435	0.002991	0.2756	0.0888097	0			0
hsa-miR-4482-3p	10	rs649254	104242514	C	0.4565	0.002996	0.2771	0.0111113	0			0
hsa-miR-6803-3p	19	rs4806656	55277127	A	0.3804	0.003001	0.4755	0.163054	0			1	-0.6478
hsa-miR-6803-3p	19	rs4806657	55277262	A	0.3804	0.003001	0.4755	0.163054	0			1	-0.6478
hsa-miR-1287-5p	10	rs74884439	98303826	A	0.1739	0.003009	0.4608	0.0433183	0			0
hsa-miR-324-3p	17	rs73239597	7314023	T	0.1087	0.003016	0.3523	0.582993	0			1	-0.39841
hsa-miR-324-3p	17	rs75583706	7317522	G	0.1087	0.003016	0.3523	0.582993	0			1	-0.39841
hsa-miR-5189-5p	16	rs12597021	88484702	T	0.2935	0.003019	0.5864	0.0626647	0			0
hsa-miR-598-3p	8	rs74328789	11068829	A	0.1304	0.003022	0.552	0.345641	1	6.91e-07	0.722466	1	1.1785
hsa-miR-874-3p	5	rs55854034	137593732	G	0.3043	0.003055	0.2442	0.117201	1	0.00879295	-0.469942	0
hsa-miR-874-3p	5	rs56002527	137589352	A	0.3261	0.003055	0.2442	0.117201	1	0.00879295	-0.469942	0
hsa-miR-874-3p	5	rs58412374	137589612	T	0.3261	0.003055	0.2442	0.117201	1	0.00879295	-0.469942	0
hsa-miR-4482-3p	10	rs10509769	104268312	C	0.3152	0.003063	0.281	0.0111113	0			0
hsa-miR-4482-3p	10	rs111587531	104278517	G	0.3152	0.003063	0.281	0.0111113	0			0
hsa-miR-4482-3p	10	rs11191976	104255764	T	0.3152	0.003063	0.281	0.0111113	0			0
hsa-miR-4482-3p	10	rs11191982	104273563	A	0.3043	0.003063	0.281	0.0111113	0			0
hsa-miR-4482-3p	10	rs11191983	104273589	C	0.3043	0.003063	0.281	0.0111113	0			0
hsa-miR-4482-3p	10	rs11191984	104273722	A	0.3152	0.003063	0.281	0.0111113	0			0
hsa-miR-4482-3p	10	rs11191985	104273816	G	0.3152	0.003063	0.281	0.0111113	0			0
hsa-miR-4482-3p	10	rs11191986	104273936	G	0.3043	0.003063	0.281	0.0111113	0			0
hsa-miR-4482-3p	10	rs11191987	104273993	C	0.3152	0.003063	0.281	0.0111113	0			0
hsa-miR-4482-3p	10	rs12241913	104264699	C	0.3152	0.003063	0.281	0.0111113	0			0
hsa-miR-4482-3p	10	rs12243401	104264866	G	0.3043	0.003063	0.281	0.0111113	0			0
hsa-miR-4482-3p	10	rs12244332	104260382	C	0.3152	0.003063	0.281	0.0111113	0			0
hsa-miR-4482-3p	10	rs12245345	104278448	C	0.3152	0.003063	0.281	0.0111113	0			0
hsa-miR-4482-3p	10	rs12247206	104272056	C	0.3152	0.003063	0.281	0.0111113	0			0
hsa-miR-4482-3p	10	rs12250592	104255928	A	0.3152	0.003063	0.281	0.0111113	0			0
hsa-miR-4482-3p	10	rs12250833	104256170	A	0.3152	0.003063	0.281	0.0111113	0			0
hsa-miR-4482-3p	10	rs12250910	104256436	T	0.3043	0.003063	0.281	0.0111113	0			0
hsa-miR-4482-3p	10	rs12253067	104257473	T	0.3152	0.003063	0.281	0.0111113	0			0
hsa-miR-4482-3p	10	rs12253132	104257583	T	0.3152	0.003063	0.281	0.0111113	0			0
hsa-miR-4482-3p	10	rs12253203	104257616	T	0.3152	0.003063	0.281	0.0111113	0			0
hsa-miR-4482-3p	10	rs12256096	104263723	T	0.3152	0.003063	0.281	0.0111113	0			0
hsa-miR-4482-3p	10	rs12256999	104259067	A	0.3152	0.003063	0.281	0.0111113	0			0
hsa-miR-4482-3p	10	rs12257050	104259123	A	0.3152	0.003063	0.281	0.0111113	0			0
hsa-miR-4482-3p	10	rs12258262	104264872	T	0.3043	0.003063	0.281	0.0111113	0			0
hsa-miR-4482-3p	10	rs12259337	104260462	T	0.3152	0.003063	0.281	0.0111113	0			0
hsa-miR-4482-3p	10	rs12261808	104272003	T	0.3152	0.003063	0.281	0.0111113	0			0
hsa-miR-4482-3p	10	rs12262175	104272367	A	0.3152	0.003063	0.281	0.0111113	0			0
hsa-miR-4482-3p	10	rs12262176	104272376	A	0.3152	0.003063	0.281	0.0111113	0			0
hsa-miR-4482-3p	10	rs12263834	104263728	C	0.3043	0.003063	0.281	0.0111113	0			0
hsa-miR-4482-3p	10	rs12264024	104280494	G	0.3152	0.003063	0.281	0.0111113	0			0
hsa-miR-4482-3p	10	rs12264196	104264271	C	0.3152	0.003063	0.281	0.0111113	0			0
hsa-miR-4482-3p	10	rs12264557	104258883	C	0.3152	0.003063	0.281	0.0111113	0			0
hsa-miR-4482-3p	10	rs12264646	104268144	A	0.3152	0.003063	0.281	0.0111113	0			0
hsa-miR-4482-3p	10	rs12264844	104268492	T	0.3152	0.003063	0.281	0.0111113	0			0
hsa-miR-4482-3p	10	rs12266944	104260273	C	0.3152	0.003063	0.281	0.0111113	0			0
hsa-miR-4482-3p	10	rs12267156	104269580	A	0.3043	0.003063	0.281	0.0111113	0			0
hsa-miR-4482-3p	10	rs17116741	104264544	C	0.3152	0.003063	0.281	0.0111113	0			0
hsa-miR-4482-3p	10	rs17116751	104266782	C	0.3043	0.003063	0.281	0.0111113	0			0
hsa-miR-4482-3p	10	rs17116753	104266795	T	0.3043	0.003063	0.281	0.0111113	0			0
hsa-miR-4482-3p	10	rs17116754	104266896	T	0.3152	0.003063	0.281	0.0111113	0			0
hsa-miR-4482-3p	10	rs17116755	104266911	C	0.3152	0.003063	0.281	0.0111113	0			0
hsa-miR-4482-3p	10	rs17116758	104267085	C	0.3152	0.003063	0.281	0.0111113	0			0
hsa-miR-4482-3p	10	rs17116770	104268971	G	0.3152	0.003063	0.281	0.0111113	0			0
hsa-miR-4482-3p	10	rs17116784	104273067	G	0.3152	0.003063	0.281	0.0111113	0			0
hsa-miR-4482-3p	10	rs17116785	104273206	G	0.3043	0.003063	0.281	0.0111113	0			0
hsa-miR-4482-3p	10	rs17116786	104273266	A	0.3043	0.003063	0.281	0.0111113	0			0
hsa-miR-4482-3p	10	rs45463693	104268720	C	0.3043	0.003063	0.281	0.0111113	0			0
hsa-miR-4482-3p	10	rs45465792	104268864	T	0.3043	0.003063	0.281	0.0111113	0			0
hsa-miR-4482-3p	10	rs45514999	104267837	T	0.3043	0.003063	0.281	0.0111113	0			0
hsa-miR-4482-3p	10	rs45555541	104267925	C	0.3043	0.003063	0.281	0.0111113	0			0
hsa-miR-4482-3p	10	rs45558733	104268867	G	0.3043	0.003063	0.281	0.0111113	0			0
hsa-miR-4482-3p	10	rs45576336	104267935	A	0.3043	0.003063	0.281	0.0111113	0			0
hsa-miR-4482-3p	10	rs45584731	104269051	C	0.3152	0.003063	0.281	0.0111113	0			0
hsa-miR-4482-3p	10	rs45586936	104267903	G	0.3043	0.003063	0.281	0.0111113	0			0
hsa-miR-4482-3p	10	rs45609734	104269038	A	0.3152	0.003063	0.281	0.0111113	0			0
hsa-miR-4482-3p	10	rs45613032	104259811	T	0.3152	0.003063	0.281	0.0111113	0			0
hsa-miR-4482-3p	10	rs58089981	104267152	G	0.3152	0.003063	0.281	0.0111113	0			0
hsa-miR-4482-3p	10	rs59299813	104266588	C	0.3152	0.003063	0.281	0.0111113	0			0
hsa-miR-4482-3p	10	rs7077259	104265165	G	0.3152	0.003063	0.281	0.0111113	0			0
hsa-miR-4482-3p	10	rs7077635	104265176	A	0.3152	0.003063	0.281	0.0111113	0			0
hsa-miR-4482-3p	10	rs7077729	104265189	A	0.3152	0.003063	0.281	0.0111113	0			0
hsa-miR-4482-3p	10	rs7077787	104265391	G	0.3152	0.003063	0.281	0.0111113	0			0
hsa-miR-4482-3p	10	rs7077797	104265419	T	0.3152	0.003063	0.281	0.0111113	0			0
hsa-miR-4482-3p	10	rs7083006	104257500	C	0.3152	0.003063	0.281	0.0111113	0			0
hsa-miR-4482-3p	10	rs7083244	104260948	G	0.3152	0.003063	0.281	0.0111113	0			0
hsa-miR-4482-3p	10	rs7083390	104261030	T	0.3152	0.003063	0.281	0.0111113	0			0
hsa-miR-4482-3p	10	rs7083465	104260862	A	0.3152	0.003063	0.281	0.0111113	0			0
hsa-miR-4482-3p	10	rs7089730	104270713	C	0.3043	0.003063	0.281	0.0111113	0			0
hsa-miR-4482-3p	10	rs7096068	104265628	C	0.3152	0.003063	0.281	0.0111113	0			0
hsa-miR-4482-3p	10	rs7099492	104265731	G	0.3043	0.003063	0.281	0.0111113	0			0
hsa-miR-4482-3p	10	rs7100871	104260777	C	0.3152	0.003063	0.281	0.0111113	0			0
hsa-miR-4482-3p	10	rs7101149	104262877	T	0.3152	0.003063	0.281	0.0111113	0			0
hsa-miR-4482-3p	10	rs74154765	104256539	A	0.3043	0.003063	0.281	0.0111113	0			0
hsa-miR-4482-3p	10	rs74154766	104257908	C	0.3152	0.003063	0.281	0.0111113	0			0
hsa-miR-4482-3p	10	rs74154767	104260047	T	0.3152	0.003063	0.281	0.0111113	0			0
hsa-miR-4482-3p	10	rs74154768	104260096	C	0.3152	0.003063	0.281	0.0111113	0			0
hsa-miR-4482-3p	10	rs74154769	104260173	C	0.3152	0.003063	0.281	0.0111113	0			0
hsa-miR-4482-3p	10	rs74154770	104261517	A	0.3043	0.003063	0.281	0.0111113	0			0
hsa-miR-4482-3p	10	rs74154771	104261662	T	0.3152	0.003063	0.281	0.0111113	0			0
hsa-miR-4482-3p	10	rs74154772	104261683	A	0.3043	0.003063	0.281	0.0111113	0			0
hsa-miR-4482-3p	10	rs74154773	104261684	C	0.3043	0.003063	0.281	0.0111113	0			0
hsa-miR-4482-3p	10	rs74154774	104262068	C	0.3152	0.003063	0.281	0.0111113	0			0
hsa-miR-4482-3p	10	rs74154775	104262185	G	0.3043	0.003063	0.281	0.0111113	0			0
hsa-miR-4482-3p	10	rs74154776	104272247	T	0.3043	0.003063	0.281	0.0111113	0			0
hsa-miR-4482-3p	10	rs74154777	104272255	A	0.3043	0.003063	0.281	0.0111113	0			0
hsa-miR-4482-3p	10	rs74154778	104272351	T	0.3152	0.003063	0.281	0.0111113	0			0
hsa-miR-4482-3p	10	rs74154779	104275375	A	0.3043	0.003063	0.281	0.0111113	0			0
hsa-miR-4482-3p	10	rs74154780	104279839	C	0.3043	0.003063	0.281	0.0111113	0			0
hsa-miR-4482-3p	10	rs7589	104267407	A	0.3152	0.003063	0.281	0.0111113	0			0
hsa-miR-4482-3p	10	rs77478998	104272158	A	0.3152	0.003063	0.281	0.0111113	0			0
hsa-miR-4482-3p	10	rs78585486	104265473	C	0.3152	0.003063	0.281	0.0111113	0			0
hsa-miR-4482-3p	10	rs7897376	104271272	G	0.3152	0.003063	0.281	0.0111113	0			0
hsa-miR-4482-3p	10	rs7898818	104272762	C	0.3152	0.003063	0.281	0.0111113	0			0
hsa-miR-4482-3p	10	rs7905462	104278664	G	0.3152	0.003063	0.281	0.0111113	0			0
hsa-miR-4482-3p	10	rs7906559	104266260	T	0.3043	0.003063	0.281	0.0111113	0			0
hsa-miR-4482-3p	10	rs7906892	104266232	T	0.3043	0.003063	0.281	0.0111113	0			0
hsa-miR-4482-3p	10	rs7906957	104266446	T	0.3043	0.003063	0.281	0.0111113	0			0
hsa-miR-4482-3p	10	rs7910156	104272492	T	0.3152	0.003063	0.281	0.0111113	0			0
hsa-miR-4482-3p	10	rs7913562	104272751	A	0.3152	0.003063	0.281	0.0111113	0			0
hsa-miR-4482-3p	10	rs7913564	104272758	T	0.3152	0.003063	0.281	0.0111113	0			0
hsa-miR-4482-3p	10	rs7913681	104272815	T	0.3152	0.003063	0.281	0.0111113	0			0
hsa-miR-4482-3p	10	rs7913800	104272769	A	0.3152	0.003063	0.281	0.0111113	0			0
hsa-miR-4482-3p	10	rs7914492	104271538	C	0.3152	0.003063	0.281	0.0111113	0			0
hsa-miR-4482-3p	10	rs7923376	104275374	A	0.3043	0.003063	0.281	0.0111113	0			0
hsa-miR-193a-5p	17	rs7213689	31513202	A	0.4674	0.003097	0.4791	0.655532	0			1	-0.6653
hsa-miR-1270	19	rs28786195	20372769	A	0.3913	0.003114	0.4495	0.0430923	0			0
hsa-miR-1287-5p	10	rs58534010	98457936	A	0.1957	0.003117	0.471	0.0440421	0			0
hsa-miR-101-3p	9	rs7859603	4804449	G	0.3696	0.003124	0.5728	0.370264	0			0
hsa-let-7b-5p	22	rs7288994	46175089	G	0.3913	0.003139	0.5901	0.260568	0			1	-0.51971
hsa-miR-20a-5p	13	rs3759452	91398149	G	0.1957	0.003146	0.3165	0.474293	1	0.00748198	0.467833	1	0.520674
hsa-miR-30a-5p	6	rs9455431	71310623	C	0.1413	0.003147	0.3306	0.0398095	0			0
hsa-miR-27a-3p	19	rs6511901	13916839	C	0.1196	0.003154	0.4609	0.702382	0			0
hsa-miR-1270	19	rs11673639	20361621	C	0.4565	0.003171	0.4548	0.0432451	0			0
hsa-miR-3141	5	rs2351752	154588462	T	0.1087	0.003184	0.4324	0.415857	1	0.00542433	0.480752	0
hsa-miR-3141	5	rs283455	154579649	A	0.1087	0.003184	0.4324	0.415857	1	0.00542433	0.480752	0
hsa-miR-769-5p	19	rs67913633	46035725	T	0.3804	0.003195	0.3889	0.0774947	0			0
hsa-miR-345-5p	14	rs11557209	100306335	C	0.2935	0.003196	0.305	0.0789412	0			0
hsa-miR-126-3p	9	rs12684583	136617557	A	0.09783	0.003196	0.5293	0.157355	0			0
hsa-miR-1301-3p	2	rs73920687	25360482	T	0.1304	0.003206	0.3284	0.144664	1	0.0177987	-0.393854	1	-0.48298
hsa-miR-4482-3p	10	rs45487498	104254686	C	0.25	0.003211	0.2884	0.0115684	0			0
hsa-miR-627-3p	15	rs1712407	42195101	C	0.1957	0.003212	0.3421	0.214398	0			1	0.943652
hsa-miR-627-3p	15	rs28767320	42195976	T	0.1957	0.003212	0.3421	0.214398	0			1	0.943652
hsa-miR-641	19	rs339512	40182948	G	0.25	0.003228	0.2208	0.164052	0			0
hsa-miR-641	19	rs339513	40182988	T	0.25	0.003228	0.2208	0.164052	0			0
hsa-miR-145-5p	5	rs353248	149445278	G	0.3152	0.003232	0.4984	0.365216	0			0
hsa-miR-145-5p	5	rs353249	149445193	C	0.3152	0.003232	0.4984	0.365216	0			0
hsa-miR-145-5p	5	rs353250	149445111	G	0.3152	0.003232	0.4984	0.365216	0			0
hsa-miR-548at-5p	17	rs2012070	42505083	G	0.06522	0.003233	0.1847	0.061427	0			0
hsa-miR-548at-5p	17	rs34779517	42498787	T	0.06522	0.003233	0.1847	0.061427	0			0
hsa-miR-548at-5p	17	rs62075828	42501516	A	0.06522	0.003233	0.1847	0.061427	0			0
hsa-miR-5189-5p	16	rs67651018	88460814	G	0.2391	0.003243	0.6077	0.0655427	0			0
hsa-miR-30d-3p	8	rs16905222	134724274	A	0.1957	0.003251	0.3668	0.335395	0			0
hsa-miR-30d-3p	8	rs16905226	134725217	A	0.1957	0.003251	0.3668	0.335395	0			0
hsa-miR-30d-3p	8	rs75177186	134725592	A	0.1957	0.003251	0.3668	0.335395	0			0
hsa-miR-25-3p	7	rs67110214	100036116	C	0.1739	0.00326	0.1687	0.0402539	0			1	0.481474
hsa-miR-101-3p	9	rs10974810	4850431	G	0.3804	0.003293	0.5896	0.370264	0			0
hsa-miR-101-3p	9	rs12375841	4850141	C	0.3804	0.003293	0.5896	0.370264	0			0
hsa-miR-101-3p	9	rs3780364	4846445	G	0.3804	0.003293	0.5896	0.370264	0			0
hsa-miR-4685-3p	10	rs57564578	98402882	A	0.25	0.0033	0.4633	0.339357	0			0
hsa-miR-1270	19	rs4809041	20363716	G	0.2065	0.003306	0.4672	0.0438161	0			0
hsa-miR-1270	19	rs7250375	20362744	T	0.2065	0.003306	0.4672	0.0438161	0			0
hsa-miR-6842-3p	8	rs2741336	27480089	C	0.4891	0.003306	0.3271	0.268825	1	0.0382328	-0.3858	0
hsa-miR-574-5p	4	rs7687447	38845358	C	0.3261	0.003314	0.4831	0.105488	0			1	-0.61954
hsa-miR-126-3p	9	rs1547703	136647158	A	0.3696	0.003328	0.5422	0.157355	0			0
hsa-miR-1294	5	rs9968706	154331209	G	0.4348	0.00334	0.4602	0.15274	0			1	-0.48642
hsa-miR-1180-3p	17	rs7216534	19433716	A	0.4783	0.003345	0.08838	0.210735	0			0
hsa-miR-96-5p	7	rs13231740	129775479	C	0.163	0.003351	0.3116	0.25119	0			0
hsa-miR-1299	9	9_40914938	40914938	A	0.07609	0.003375	0.2937	0.176625	0			0
hsa-let-7b-5p	22	rs4253725	46213021	T	0.4565	0.003384	0.614	0.260568	0			1	-0.51971
hsa-let-7b-5p	22	rs5766743	46211481	A	0.4565	0.003384	0.614	0.260568	0			1	-0.51971
hsa-let-7b-5p	22	rs8141725	46202734	T	0.4457	0.003384	0.614	0.260568	0			1	-0.51971
hsa-miR-5189-5p	16	rs59440851	88493858	T	0.1196	0.003397	0.6212	0.0668948	0			0
hsa-miR-1294	5	rs1015263	154320893	C	0.4348	0.003419	0.4676	0.15274	0			1	-0.48642
hsa-miR-28-5p	3	rs6805236	188611033	C	0.3587	0.00342	0.4633	0.955242	0			0
hsa-miR-1294	5	rs11959324	154338784	A	0.3913	0.003425	0.4681	0.15274	0			1	-0.48642
hsa-miR-4732-3p	17	rs12943388	28841468	A	0.413	0.003428	0.135	0.068352	1	0.011226	-0.457113	1	-0.7517
hsa-miR-1294	5	rs889032	154322692	A	0.4239	0.003449	0.4703	0.15274	0			1	-0.48642
hsa-miR-4781-3p	1	rs11206285	54118019	C	0.4783	0.003451	0.3951	0.040863	0			0
hsa-miR-6852-5p	9	rs2857802	35679064	C	0.3587	0.003456	0.3101	0.466866	1	0.00550188	-0.486821	1	-0.65162
hsa-miR-30c-1-3p	1	rs16827695	40821382	A	0.07609	0.003466	0.3632	0.510657	0			0
hsa-miR-1227-3p	19	rs8111892	2290871	C	0.4239	0.00347	0.4096	0.585043	1	0.0119132	0.435217	0
hsa-miR-1294	5	rs7736159	154331132	T	0.4891	0.003471	0.4724	0.15274	0			1	-0.48642
hsa-miR-296-5p	20	rs112636300	58850966	A	0.1522	0.003475	0.4954	0.231847	0			0
hsa-miR-574-5p	4	rs111826371	38847906	A	0.06522	0.003485	0.4985	0.105488	0			1	-0.61954
hsa-miR-574-5p	4	rs60488618	38860152	C	0.06522	0.003485	0.4985	0.105488	0			1	-0.61954
hsa-miR-574-5p	4	rs73236643	38859087	T	0.06522	0.003485	0.4985	0.105488	0			1	-0.61954
hsa-miR-1304-3p	11	rs61229806	93639017	T	0.4348	0.003487	0.2592	0.0216639	0			0
hsa-miR-320a	8	rs76029030	22226539	C	0.07609	0.00349	0.4593	0.219482	1	0.0300656	-0.345346	1	-0.52768
hsa-miR-654-3p	14	rs10136854	100948657	T	0.4457	0.003507	0.6018	0.092396	0			0
hsa-miR-654-3p	14	rs12436236	100975615	T	0.4565	0.003507	0.6018	0.092396	0			0
hsa-miR-654-3p	14	rs12887894	100952071	C	0.4457	0.003507	0.6018	0.092396	0			0
hsa-miR-654-3p	14	rs1956728	100948132	G	0.4457	0.003507	0.6018	0.092396	0			0
hsa-miR-654-3p	14	rs2145503	100965698	T	0.4457	0.003507	0.6018	0.092396	0			0
hsa-miR-654-3p	14	rs28586880	100976355	T	0.4565	0.003507	0.6018	0.092396	0			0
hsa-miR-654-3p	14	rs4906026	100942524	G	0.4457	0.003507	0.6018	0.092396	0			0
hsa-miR-654-3p	14	rs4906027	100953582	G	0.4457	0.003507	0.6018	0.092396	0			0
hsa-miR-574-3p	4	rs5743816	38828081	T	0.07609	0.003509	0.4994	0.301316	1	0.0371313	-0.371344	0
hsa-miR-150-5p	19	rs79452032	49417462	T	0.05435	0.003522	0.383	0.945833	0			1	-1.21901
hsa-miR-339-5p	7	rs11976372	1097468	G	0.163	0.003544	0.5253	0.891842	0			0
hsa-miR-126-3p	9	rs12350497	136620226	T	0.163	0.003545	0.5623	0.157355	0			0
hsa-miR-326	11	rs73492811	75326632	T	0.05435	0.003571	0.3711	0.746339	1	0.0175388	-0.427269	0
hsa-miR-320a	8	rs182937987	22270901	G	0.05435	0.003581	0.4674	0.219482	1	0.0300656	-0.345346	1	-0.52768
hsa-miR-324-5p	17	rs113181628	7268168	A	0.1087	0.003591	0.435	0.258987	1	0.0298643	0.401056	1	0.398904
hsa-miR-324-5p	17	rs114432752	7238737	T	0.1087	0.003591	0.435	0.258987	1	0.0298643	0.401056	1	0.398904
hsa-miR-324-5p	17	rs62059172	7256668	C	0.1087	0.003591	0.435	0.258987	1	0.0298643	0.401056	1	0.398904
hsa-miR-155-5p	21	rs1782967	25528664	C	0.1304	0.003595	0.3037	0.504502	0			0
hsa-miR-155-5p	21	rs4538279	25522804	C	0.1304	0.003595	0.3037	0.504502	0			0
hsa-miR-155-5p	21	rs6516675	25515149	G	0.1304	0.003595	0.3037	0.504502	0			0
hsa-let-7c-5p	21	rs13048197	16446269	C	0.09783	0.003595	0.4856	0.993812	0			0
hsa-miR-340-3p	5	rs73810488	179921054	C	0.05435	0.003603	0.3158	0.999	1	0.011226	-0.430917	0
hsa-miR-181c-5p	19	rs345630	13797810	A	0.3696	0.003604	0.4753	0.977379	1	0.00117048	0.538449	1	1.1934
hsa-miR-589-5p	7	rs111256514	5478707	T	0.07609	0.003607	0.6242	0.385605	0			0
hsa-miR-589-5p	7	rs114156290	5480212	G	0.07609	0.003607	0.6242	0.385605	0			0
hsa-miR-589-5p	7	rs114469884	5480204	A	0.07609	0.003607	0.6242	0.385605	0			0
hsa-miR-589-5p	7	rs115019745	5480209	T	0.07609	0.003607	0.6242	0.385605	0			0
hsa-miR-589-5p	7	rs60683717	5479272	T	0.07609	0.003607	0.6242	0.385605	0			0
hsa-miR-589-5p	7	rs73337571	5479650	T	0.07609	0.003607	0.6242	0.385605	0			0
hsa-miR-589-5p	7	rs73337572	5481001	T	0.07609	0.003607	0.6242	0.385605	0			0
hsa-miR-6803-3p	19	rs10424537	55255621	C	0.337	0.003624	0.5332	0.181758	0			1	-0.6478
hsa-miR-24-3p	9	rs10761369	95031701	G	0.4348	0.003639	0.2273	0.0696294	0			0
hsa-miR-126-3p	9	rs7028464	136641280	A	0.1739	0.003678	0.5736	0.157355	0			0
hsa-miR-126-3p	9	rs7859797	136641214	T	0.1739	0.003678	0.5736	0.157355	0			0
hsa-let-7d-5p	9	rs4260950	94137250	C	0.25	0.003684	0.3101	0.140117	0			0
hsa-miR-17-3p	13	rs6492535	91311314	C	0.2826	0.003692	0.3351	0.142096	1	0.0120428	-0.427423	0
hsa-miR-345-5p	14	rs6575776	100389673	G	0.1087	0.003703	0.3407	0.0871087	0			0
hsa-miR-1255a	4	rs146670335	101248894	T	0.07609	0.003753	0.2446	0.014928	0			0
hsa-miR-1255a	4	rs73835909	101274856	T	0.07609	0.003753	0.2446	0.014928	0			0
hsa-miR-1255a	4	rs73835913	101282252	T	0.07609	0.003753	0.2446	0.014928	0			0
hsa-miR-1255a	4	rs73835914	101282667	C	0.07609	0.003753	0.2446	0.014928	0			0
hsa-miR-1304-5p	11	rs7131178	93729441	T	0.2826	0.003764	0.2693	0.026484	0			0
hsa-miR-5189-5p	16	rs12595858	88464908	T	0.25	0.003774	0.6527	0.0724608	0			0
hsa-miR-654-3p	14	rs78327605	101010314	G	0.08696	0.003776	0.6259	0.0939918	0			0
hsa-miR-4781-3p	1	rs17109780	54112995	C	0.2391	0.00379	0.4181	0.0420126	0			0
hsa-miR-4781-3p	1	rs55850011	54111835	A	0.2391	0.00379	0.4181	0.0420126	0			0
hsa-miR-4781-3p	1	rs9919295	54112427	C	0.2391	0.00379	0.4181	0.0420126	0			0
hsa-miR-1270	19	rs56988681	20342398	C	0.4565	0.003821	0.5091	0.0499383	0			0
hsa-miR-1254	10	rs1163142	68748261	G	0.4674	0.003825	0.2972	0.0357585	0			0
hsa-miR-1254	10	rs1694334	68708451	G	0.4457	0.003825	0.2972	0.0357585	0			0
hsa-miR-1254	10	rs1782317	68706718	C	0.4457	0.003825	0.2972	0.0357585	0			0
hsa-miR-654-3p	14	rs61139695	101023151	T	0.09783	0.003842	0.6316	0.0939918	0			0
hsa-miR-20a-5p	13	rs1330065	91405115	T	0.1848	0.003852	0.3626	0.474293	1	0.00748198	0.467833	1	0.520674
hsa-miR-20a-5p	13	rs9523326	91399854	A	0.1848	0.003852	0.3626	0.474293	1	0.00748198	0.467833	1	0.520674
hsa-miR-29a-3p	7	rs112476973	130843922	A	0.09783	0.003859	0.4753	0.306791	0			1	0.620304
hsa-miR-29a-3p	7	rs112816591	130841651	C	0.09783	0.003859	0.4753	0.306791	0			1	0.620304
hsa-miR-29a-3p	7	rs187511284	130833387	A	0.09783	0.003859	0.4753	0.306791	0			1	0.620304
hsa-miR-20a-5p	13	rs60699901	91356939	C	0.1196	0.003873	0.364	0.474293	1	0.00748198	0.467833	1	0.520674
hsa-miR-296-5p	20	rs234618	58916492	C	0.25	0.003875	0.5281	0.231847	0			0
hsa-miR-324-3p	17	rs34351775	7305745	T	0.1413	0.003878	0.4164	0.582993	0			1	-0.39841
hsa-miR-4775	2	rs10168585	207685107	C	0.09783	0.003878	0.4614	0.382123	1	0.000529296	0.553142	0
hsa-miR-4775	2	rs10189272	207684339	A	0.09783	0.003878	0.4614	0.382123	1	0.000529296	0.553142	0
hsa-miR-4775	2	rs10189557	207684579	T	0.09783	0.003878	0.4614	0.382123	1	0.000529296	0.553142	0
hsa-miR-4775	2	rs10201837	207684470	A	0.09783	0.003878	0.4614	0.382123	1	0.000529296	0.553142	0
hsa-miR-4775	2	rs112080608	207685528	T	0.09783	0.003878	0.4614	0.382123	1	0.000529296	0.553142	0
hsa-miR-1301-3p	2	rs115395003	25335316	T	0.1196	0.00388	0.3762	0.144664	1	0.0177987	-0.393854	1	-0.48298
hsa-miR-1301-3p	2	rs7557774	25354701	T	0.1196	0.00388	0.3762	0.144664	1	0.0177987	-0.393854	1	-0.48298
hsa-miR-629-5p	15	rs11632913	69989222	A	0.08696	0.003892	0.5916	0.199358	0			0
hsa-miR-629-5p	15	rs34058682	69984947	G	0.08696	0.003892	0.5916	0.199358	0			0
hsa-miR-127-3p	14	rs10133991	100926955	G	0.4457	0.0039	0.5082	0.119294	0			1	-0.51168
hsa-miR-127-3p	14	rs10136854	100948657	T	0.4457	0.0039	0.5082	0.119294	0			1	-0.51168
hsa-miR-127-3p	14	rs10137819	100928604	G	0.4457	0.0039	0.5082	0.119294	0			1	-0.51168
hsa-miR-127-3p	14	rs12436236	100975615	T	0.4565	0.0039	0.5082	0.119294	0			1	-0.51168
hsa-miR-127-3p	14	rs12887894	100952071	C	0.4457	0.0039	0.5082	0.119294	0			1	-0.51168
hsa-miR-127-3p	14	rs12893939	100937342	G	0.4457	0.0039	0.5082	0.119294	0			1	-0.51168
hsa-miR-127-3p	14	rs1956728	100948132	G	0.4457	0.0039	0.5082	0.119294	0			1	-0.51168
hsa-miR-127-3p	14	rs2145503	100965698	T	0.4457	0.0039	0.5082	0.119294	0			1	-0.51168
hsa-miR-127-3p	14	rs28586880	100976355	T	0.4565	0.0039	0.5082	0.119294	0			1	-0.51168
hsa-miR-127-3p	14	rs4906026	100942524	G	0.4457	0.0039	0.5082	0.119294	0			1	-0.51168
hsa-miR-127-3p	14	rs4906027	100953582	G	0.4457	0.0039	0.5082	0.119294	0			1	-0.51168
hsa-miR-127-3p	14	rs7142023	100932867	A	0.4457	0.0039	0.5082	0.119294	0			1	-0.51168
hsa-miR-375	2	rs76764221	218999996	T	0.09783	0.003901	0.3288	0.085822	0			1	-0.78754
hsa-miR-126-3p	9	rs61302358	136647496	T	0.08696	0.003902	0.5919	0.157355	0			0
hsa-miR-4482-3p	10	rs10883993	104344682	G	0.3043	0.003939	0.3266	0.0139055	0			0
hsa-miR-4482-3p	10	rs11192013	104342228	T	0.3043	0.003939	0.3266	0.0139055	0			0
hsa-miR-4482-3p	10	rs276211	104339099	T	0.2935	0.003939	0.3266	0.0139055	0			0
hsa-miR-1287-5p	10	rs1739	98416582	A	0.2609	0.003943	0.5401	0.0546415	0			0
hsa-miR-186-5p	1	rs116235947	71156093	T	0.1522	0.003947	0.2524	0.0298537	0			1	0.480066
hsa-miR-186-5p	1	rs58630215	71156803	G	0.1522	0.003947	0.2524	0.0298537	0			1	0.480066
hsa-miR-186-5p	1	rs74522511	71049711	T	0.1522	0.003947	0.2524	0.0298537	0			1	0.480066
hsa-miR-186-5p	1	rs76411863	71040326	A	0.1522	0.003947	0.2524	0.0298537	0			1	0.480066
hsa-miR-186-5p	1	rs76820998	71153044	G	0.1522	0.003947	0.2524	0.0298537	0			1	0.480066
hsa-miR-1227-3p	19	rs2158263	2281998	G	0.3152	0.003949	0.4447	0.585043	1	0.0119132	0.435217	0
hsa-miR-4775	2	rs111445075	207685932	T	0.05435	0.003953	0.4669	0.382123	1	0.000529296	0.553142	0
hsa-miR-589-5p	7	rs7808213	5537476	T	0.3261	0.00396	0.6548	0.385605	0			0
hsa-miR-7706	15	rs12915663	85362249	G	0.3696	0.003969	0.2048	0.0508322	0			1	-0.48698
hsa-miR-7706	15	rs7164022	85367055	T	0.3696	0.003969	0.2048	0.0508322	0			1	-0.48698
hsa-miR-7706	15	rs7496211	85379358	C	0.3804	0.003969	0.2048	0.0508322	0			1	-0.48698
hsa-miR-7706	15	rs8031834	85365624	C	0.3696	0.003969	0.2048	0.0508322	0			1	-0.48698
hsa-miR-29c-3p	1	rs12057764	207810686	C	0.05435	0.003972	0.3364	0.594448	0			0
hsa-miR-30a-5p	6	rs144228161	71498423	C	0.1739	0.003977	0.3857	0.042873	0			0
hsa-miR-1254	10	rs10762236	68671663	G	0.4674	0.003989	0.306	0.0357585	0			0
hsa-miR-1254	10	rs10762237	68675706	T	0.4674	0.003989	0.306	0.0357585	0			0
hsa-miR-1254	10	rs10762238	68686916	C	0.4674	0.003989	0.306	0.0357585	0			0
hsa-miR-1254	10	rs10823248	68696387	T	0.4783	0.003989	0.306	0.0357585	0			0
hsa-miR-1254	10	rs7071780	68678866	G	0.4674	0.003989	0.306	0.0357585	0			0
hsa-miR-574-5p	4	rs77759986	38916472	A	0.2935	0.003991	0.541	0.11633	0			1	-0.61954
hsa-miR-148a-3p	7	rs55769143	26041161	C	0.4674	0.004007	0.3746	0.285257	0			0
hsa-miR-17-3p	13	rs16945806	91354393	C	0.09783	0.004027	0.3563	0.142096	1	0.0120428	-0.427423	0
hsa-miR-17-3p	13	rs16945815	91355172	G	0.09783	0.004027	0.3563	0.142096	1	0.0120428	-0.427423	0
hsa-miR-17-3p	13	rs16945820	91356659	A	0.09783	0.004027	0.3563	0.142096	1	0.0120428	-0.427423	0
hsa-miR-17-3p	13	rs9583917	91341943	C	0.09783	0.004027	0.3563	0.142096	1	0.0120428	-0.427423	0
hsa-miR-17-3p	13	rs9589199	91333950	T	0.09783	0.004027	0.3563	0.142096	1	0.0120428	-0.427423	0
hsa-miR-17-3p	13	rs9589204	91341344	G	0.09783	0.004027	0.3563	0.142096	1	0.0120428	-0.427423	0
hsa-miR-17-3p	13	rs9589207	91351335	A	0.09783	0.004027	0.3563	0.142096	1	0.0120428	-0.427423	0
hsa-miR-17-3p	13	rs9589208	91355479	T	0.09783	0.004027	0.3563	0.142096	1	0.0120428	-0.427423	0
hsa-miR-26b-3p	2	rs77287776	218324634	C	0.05435	0.004038	0.419	0.955364	0			0
hsa-miR-629-5p	15	rs12437797	70078504	T	0.2174	0.004052	0.6046	0.199358	0			0
hsa-miR-30a-5p	6	rs12333098	71343150	G	0.1196	0.004067	0.3913	0.042873	0			0
hsa-miR-30a-5p	6	rs12333134	71343342	C	0.1196	0.004067	0.3913	0.042873	0			0
hsa-miR-30a-5p	6	rs12333225	71343161	A	0.1196	0.004067	0.3913	0.042873	0			0
hsa-miR-30a-5p	6	rs73517631	71334510	T	0.1196	0.004067	0.3913	0.042873	0			0
hsa-miR-30a-5p	6	rs77579824	71330825	A	0.1196	0.004067	0.3913	0.042873	0			0
hsa-miR-30a-5p	6	rs9455433	71312342	T	0.1196	0.004067	0.3913	0.042873	0			0
hsa-miR-30a-5p	6	rs9455438	71341875	C	0.1196	0.004067	0.3913	0.042873	0			0
hsa-miR-25-5p	7	rs10231604	100148578	A	0.4239	0.004072	0.2012	0.20732	1	0.012678	-0.395894	1	-0.93466
hsa-miR-25-5p	7	rs11771167	100161632	G	0.3913	0.004072	0.2012	0.20732	1	0.012678	-0.395894	1	-0.93466
hsa-miR-25-5p	7	rs35042434	100140699	C	0.3696	0.004072	0.2012	0.20732	1	0.012678	-0.395894	1	-0.93466
hsa-miR-25-5p	7	rs7785392	100149755	T	0.3804	0.004072	0.2012	0.20732	1	0.012678	-0.395894	1	-0.93466
hsa-miR-24-3p	9	rs1004373	95052488	G	0.4891	0.004075	0.2461	0.0696294	0			0
hsa-miR-24-3p	9	rs10121760	95066707	C	0.4891	0.004075	0.2461	0.0696294	0			0
hsa-miR-24-3p	9	rs10123819	95066597	A	0.4891	0.004075	0.2461	0.0696294	0			0
hsa-miR-24-3p	9	rs10512253	95066076	A	0.4891	0.004075	0.2461	0.0696294	0			0
hsa-miR-24-3p	9	rs10993464	95045804	G	0.4891	0.004075	0.2461	0.0696294	0			0
hsa-miR-24-3p	9	rs10993467	95064416	T	0.4891	0.004075	0.2461	0.0696294	0			0
hsa-miR-24-3p	9	rs3858089	95042294	A	0.4891	0.004075	0.2461	0.0696294	0			0
hsa-miR-24-3p	9	rs4743979	95042812	C	0.4891	0.004075	0.2461	0.0696294	0			0
hsa-miR-24-3p	9	rs4743980	95047571	T	0.4891	0.004075	0.2461	0.0696294	0			0
hsa-miR-24-3p	9	rs4743982	95050058	G	0.4891	0.004075	0.2461	0.0696294	0			0
hsa-miR-24-3p	9	rs4744426	95042780	A	0.4891	0.004075	0.2461	0.0696294	0			0
hsa-miR-24-3p	9	rs4744431	95064630	G	0.4891	0.004075	0.2461	0.0696294	0			0
hsa-miR-24-3p	9	rs4744432	95064657	G	0.4891	0.004075	0.2461	0.0696294	0			0
hsa-miR-24-3p	9	rs4744433	95064743	C	0.4891	0.004075	0.2461	0.0696294	0			0
hsa-miR-24-3p	9	rs6479591	95033139	A	0.4891	0.004075	0.2461	0.0696294	0			0
hsa-miR-24-3p	9	rs6479592	95033297	T	0.4891	0.004075	0.2461	0.0696294	0			0
hsa-miR-24-3p	9	rs7048786	95047218	C	0.4891	0.004075	0.2461	0.0696294	0			0
hsa-miR-24-3p	9	rs7048941	95047392	C	0.4891	0.004075	0.2461	0.0696294	0			0
hsa-miR-24-3p	9	rs7854831	95035581	T	0.4891	0.004075	0.2461	0.0696294	0			0
hsa-miR-24-3p	9	rs7857679	95041578	T	0.4891	0.004075	0.2461	0.0696294	0			0
hsa-miR-24-3p	9	rs7863291	95045701	C	0.4891	0.004075	0.2461	0.0696294	0			0
hsa-miR-1287-5p	10	rs3830024	98416349	G	0.3913	0.004082	0.5508	0.0546415	0			0
hsa-miR-1287-5p	10	rs3830025	98416347	A	0.3913	0.004082	0.5508	0.0546415	0			0
hsa-miR-4781-3p	1	rs139765574	54034699	A	0.07609	0.004088	0.437	0.0441648	0			0
hsa-miR-92a-3p	13	rs116414107	91439200	C	0.05435	0.004107	0.3616	0.614102	1	0.0200348	-0.415918	1	-0.60028
hsa-miR-6513-3p	2	rs113519380	218296001	A	0.07609	0.00411	0.3308	0.509564	1	0.0129738	0.408507	1	0.856173
hsa-miR-6513-3p	2	rs35122042	218299290	T	0.07609	0.00411	0.3308	0.509564	1	0.0129738	0.408507	1	0.856173
hsa-miR-1254	10	rs2454282	68713962	C	0.3913	0.004132	0.3138	0.0357585	0			0
hsa-miR-1254	10	rs2802091;rs76872029	68714347	T	0.4348	0.004132	0.3138	0.0357585	0			0
hsa-miR-1254	10	rs6480355	68713512	C	0.4022	0.004132	0.3138	0.0357585	0			0
hsa-miR-1254	10	rs6480356	68713582	T	0.3913	0.004132	0.3138	0.0357585	0			0
hsa-miR-1254	10	rs6480357	68713587	T	0.3913	0.004132	0.3138	0.0357585	0			0
hsa-miR-1254	10	rs7069245	68711811	G	0.4348	0.004132	0.3138	0.0357585	0			0
hsa-miR-1254	10	rs7075560	68707939	G	0.4022	0.004132	0.3138	0.0357585	0			0
hsa-let-7d-5p	9	rs10761317	94136154	T	0.06522	0.004156	0.3382	0.140117	0			0
hsa-miR-4511	15	rs6494531	65667857	A	0.1087	0.004218	0.1673	0.0685041	0			1	0.831451
hsa-miR-3615	17	rs73995820	74676788	A	0.1304	0.004226	0.3734	0.15763	0			0
hsa-miR-4516	16	rs8050755	2069186	T	0.4022	0.00423	0.381	0.205155	0			0
hsa-miR-126-5p	9	rs879468	136755040	T	0.1087	0.00425	0.6209	0.160083	1	6.91e-07	0.717241	1	2.62226
hsa-miR-335-3p	7	7_130522742	130522742	C	0.1087	0.004251	0.2352	0.137649	0			0
hsa-miR-1273g-3p	1	rs79433819	52904587	T	0.1957	0.004258	0.2676	0.0700719	0			0
hsa-miR-4482-3p	10	rs6584596	104350590	G	0.3261	0.004269	0.3426	0.01497	0			0
hsa-miR-1304-3p	11	rs664619	93777490	A	0.1848	0.004288	0.3015	0.0221246	0			0
hsa-miR-1304-3p	11	rs675441	93772324	C	0.1848	0.004288	0.3015	0.0221246	0			0
hsa-miR-4685-3p	10	rs7073190	98425453	C	0.3152	0.004306	0.5417	0.339357	0			0
hsa-miR-1306-5p	22	rs175191	20168143	A	0.07609	0.00431	0.4348	0.184004	0			1	-0.50723
hsa-miR-1306-5p	22	rs422213	20167204	G	0.07609	0.00431	0.4348	0.184004	0			1	-0.50723
hsa-miR-1306-5p	22	rs423543	20167775	A	0.07609	0.00431	0.4348	0.184004	0			1	-0.50723
hsa-miR-30d-3p	8	rs7815146	134771475	C	0.5	0.004324	0.4479	0.382365	0			0
hsa-miR-335-3p	7	rs73724312	130478080	A	0.08696	0.004328	0.2383	0.137649	0			0
hsa-miR-769-5p	19	rs10404018	46026905	G	0.2283	0.004328	0.4734	0.0774947	0			0
hsa-miR-1270	19	rs114587452	20390084	T	0.1957	0.004349	0.548	0.0531482	0			0
hsa-miR-1270	19	rs115568650	20386858	A	0.1957	0.004349	0.548	0.0531482	0			0
hsa-miR-1270	19	rs116195626	20389229	G	0.1957	0.004349	0.548	0.0531482	0			0
hsa-miR-1270	19	rs138081612	20381442	T	0.1957	0.004349	0.548	0.0531482	0			0
hsa-miR-1270	19	rs74483191	20383151	C	0.1957	0.004349	0.548	0.0531482	0			0
hsa-miR-101-3p	9	rs429463	4792438	G	0.1957	0.004349	0.6773	0.370264	0			0
hsa-miR-101-3p	9	rs432509	4792437	C	0.1957	0.004349	0.6773	0.370264	0			0
hsa-miR-3200-5p	22	rs7293181	30752625	T	0.1848	0.004354	0.4036	0.372035	0			0
hsa-miR-589-3p	7	rs10807949	5488744	T	0.413	0.004368	0.6938	0.26208	0			0
hsa-miR-30a-5p	6	rs828642	71371191	T	0.4674	0.00439	0.411	0.0453335	0			0
hsa-let-7b-5p	22	rs8135879	46207427	A	0.4783	0.004398	0.6978	0.261856	0			1	-0.51971
hsa-miR-152-3p	17	rs72823592	48045642	A	0.07609	0.004402	0.2701	0.26602	0			0
hsa-miR-4781-3p	1	rs17109684	54061788	A	0.25	0.004408	0.4564	0.0441648	0			0
hsa-miR-4781-3p	1	rs61687936	54102858	A	0.25	0.004408	0.4564	0.0441648	0			0
hsa-miR-4781-3p	1	rs7528941	54093146	G	0.25	0.004408	0.4564	0.0441648	0			0
hsa-miR-4781-3p	1	rs7538004	54097849	A	0.25	0.004408	0.4564	0.0441648	0			0
hsa-miR-3200-5p	22	rs12159084	30633044	A	0.2174	0.004411	0.4069	0.372035	0			0
hsa-miR-3200-5p	22	rs137991184	30633643	A	0.2174	0.004411	0.4069	0.372035	0			0
hsa-miR-769-5p	19	rs10408869	46042743	C	0.2174	0.004418	0.4793	0.0774947	0			0
hsa-miR-183-5p	7	rs10954254	129802998	A	0.25	0.004439	0.3819	0.128731	0			0
hsa-miR-296-5p	20	rs74510242	58884487	C	0.08696	0.004441	0.5707	0.231847	0			0
hsa-miR-296-5p	20	rs78407272	58884029	C	0.08696	0.004441	0.5707	0.231847	0			0
hsa-miR-296-5p	20	rs80031156	58885356	G	0.08696	0.004441	0.5707	0.231847	0			0
hsa-miR-4497	12	rs116291220	109773132	C	0.05435	0.004451	0.4263	0.241744	0			0
hsa-miR-4497	12	rs76917364	109774904	G	0.05435	0.004451	0.4263	0.241744	0			0
hsa-miR-7976	3	rs782447	127684196	A	0.1848	0.004471	0.2683	0.626732	0			0
hsa-miR-26b-5p	2	rs4674306	218428786	T	0.25	0.004474	0.4467	0.523756	0			0
hsa-miR-26b-5p	2	rs6726798	218436132	A	0.25	0.004474	0.4467	0.523756	0			0
hsa-miR-3141	5	rs72797540	154632005	G	0.2717	0.004508	0.5337	0.415857	1	0.00542433	0.480752	0
hsa-miR-874-3p	5	rs2214350	137598784	T	0.2935	0.004523	0.3273	0.159059	1	0.00879295	-0.469942	0
hsa-miR-375	2	rs12464687	219019762	G	0.337	0.004526	0.3634	0.0930336	0			1	-0.78754
hsa-miR-6775-3p	16	rs112987508	87917092	A	0.1087	0.00453	0.7748	0.857566	1	0.0464953	-0.337519	0
hsa-let-7b-5p	22	rs77507668	46162560	A	0.06522	0.004534	0.7077	0.261856	0			1	-0.51971
hsa-miR-629-5p	15	rs74550645	70163149	C	0.1304	0.00454	0.6427	0.203062	0			0
hsa-miR-1255a	4	rs1549513	101419773	A	0.2826	0.004544	0.2765	0.0174241	0			0
hsa-miR-1255a	4	rs2119591	101398487	C	0.2826	0.004544	0.2765	0.0174241	0			0
hsa-miR-1255a	4	rs2433303	101425155	T	0.2826	0.004544	0.2765	0.0174241	0			0
hsa-miR-1255a	4	rs2912483	101428540	T	0.2826	0.004544	0.2765	0.0174241	0			0
hsa-miR-1255a	4	rs2960588	101429307	G	0.2826	0.004544	0.2765	0.0174241	0			0
hsa-miR-30c-5p	6	rs35995963	71391051	C	0.2391	0.004546	0.3881	0.221245	0			0
hsa-miR-185-5p	22	rs174674	19946502	A	0.337	0.004547	0.4594	0.252673	0			0
hsa-miR-185-5p	22	rs174675	19946528	T	0.337	0.004547	0.4594	0.252673	0			0
hsa-miR-185-5p	22	rs174677	19946947	A	0.337	0.004547	0.4594	0.252673	0			0
hsa-miR-185-5p	22	rs7287550	19944453	C	0.337	0.004547	0.4594	0.252673	0			0
hsa-miR-185-5p	22	rs9332325	19946164	T	0.337	0.004547	0.4594	0.252673	0			0
hsa-miR-3605-5p	1	rs58158447	33411459	G	0.4565	0.004548	0.2814	0.213928	0			0
hsa-miR-19a-3p	13	rs7325427	91278210	C	0.1413	0.004557	0.3873	0.375953	0			0
hsa-miR-19a-3p	13	rs78398037	91263977	A	0.1413	0.004557	0.3873	0.375953	0			0
hsa-miR-19a-3p	13	rs952997	91278870	T	0.1413	0.004557	0.3873	0.375953	0			0
hsa-miR-19a-3p	13	rs9589172	91270630	A	0.1413	0.004557	0.3873	0.375953	0			0
hsa-miR-19a-3p	13	rs9589173	91271118	T	0.1413	0.004557	0.3873	0.375953	0			0
hsa-miR-1287-5p	10	rs7913541	98412722	A	0.3696	0.004562	0.5841	0.0589967	0			0
hsa-miR-1287-5p	10	rs942803	98408874	G	0.3696	0.004562	0.5841	0.0589967	0			0
hsa-let-7d-5p	9	rs13295163	94147261	T	0.25	0.004589	0.3626	0.140117	0			0
hsa-let-7d-5p	9	rs62575976	94146271	T	0.25	0.004589	0.3626	0.140117	0			0
hsa-miR-324-5p	17	rs111901580	7269518	A	0.1196	0.004594	0.5074	0.258987	1	0.0298643	0.401056	1	0.398904
hsa-miR-324-5p	17	rs112477979	7271954	T	0.1196	0.004594	0.5074	0.258987	1	0.0298643	0.401056	1	0.398904
hsa-miR-324-5p	17	rs185380197	7273474	G	0.1196	0.004594	0.5074	0.258987	1	0.0298643	0.401056	1	0.398904
hsa-miR-324-5p	17	rs189487615	7273475	T	0.1196	0.004594	0.5074	0.258987	1	0.0298643	0.401056	1	0.398904
hsa-miR-3605-5p	1	rs10753281	33346483	T	0.2174	0.004613	0.2845	0.213928	0			0
hsa-miR-3605-5p	1	rs10798940	33344137	A	0.2174	0.004613	0.2845	0.213928	0			0
hsa-miR-3605-5p	1	rs4575048	33345478	A	0.2174	0.004613	0.2845	0.213928	0			0
hsa-miR-3605-5p	1	rs4653080	33354213	T	0.2174	0.004613	0.2845	0.213928	0			0
hsa-miR-3605-5p	1	rs6696096	33337570	C	0.2174	0.004613	0.2845	0.213928	0			0
hsa-miR-3605-5p	1	rs7264	33323781	C	0.2174	0.004613	0.2845	0.213928	0			0
hsa-miR-942-5p	1	rs572154792	117042004	C	0.05435	0.004634	0.4776	0.528457	0			0
hsa-miR-1294	5	rs11950904	154289425	A	0.09783	0.004648	0.5615	0.15274	0			1	-0.48642
hsa-miR-1294	5	rs72808642	154293712	T	0.09783	0.004648	0.5615	0.15274	0			1	-0.48642
hsa-miR-331-3p	12	rs113718731	95250285	A	0.1522	0.004656	0.4419	0.157392	0			0
hsa-miR-1294	5	rs114020978	154347196	A	0.05435	0.004658	0.5623	0.15274	0			1	-0.48642
hsa-miR-130b-5p	22	rs112439460	21563727	T	0.05435	0.004661	0.4246	0.635304	1	0.0175388	-0.426836	0
hsa-miR-130b-5p	22	rs112642884	21568913	G	0.05435	0.004661	0.4246	0.635304	1	0.0175388	-0.426836	0
hsa-miR-96-5p	7	rs12333758	129801545	A	0.2935	0.004664	0.3912	0.25119	0			0
hsa-miR-96-5p	7	rs12334241	129801696	C	0.2935	0.004664	0.3912	0.25119	0			0
hsa-miR-96-5p	7	rs1554727	129799602	G	0.2935	0.004664	0.3912	0.25119	0			0
hsa-miR-96-5p	7	rs56848593	129799296	T	0.2826	0.004664	0.3912	0.25119	0			0
hsa-miR-1254	10	rs12765288	68694784	T	0.3889	0.004665	0.3391	0.0357585	0			0
hsa-let-7b-5p	22	rs57216546	46160661	C	0.07609	0.004676	0.7173	0.261856	0			1	-0.51971
hsa-miR-4685-3p	10	rs7901577	98404685	G	0.4239	0.004688	0.5669	0.339357	0			0
hsa-miR-4685-3p	10	rs7915108	98404684	C	0.4239	0.004688	0.5669	0.339357	0			0
hsa-miR-769-5p	19	rs10403691	46030262	T	0.1957	0.004726	0.4991	0.0774947	0			0
hsa-miR-769-5p	19	rs10415732	46009144	A	0.2065	0.004726	0.4991	0.0774947	0			0
hsa-miR-769-5p	19	rs111751953	46016969	T	0.1957	0.004726	0.4991	0.0774947	0			0
hsa-miR-769-5p	19	rs114495481	46033387	A	0.1957	0.004726	0.4991	0.0774947	0			0
hsa-miR-769-5p	19	rs2002919	46008469	T	0.1957	0.004726	0.4991	0.0774947	0			0
hsa-miR-769-5p	19	rs28722714	46022746	A	0.1957	0.004726	0.4991	0.0774947	0			0
hsa-miR-769-5p	19	rs61730192	46041211	G	0.1957	0.004726	0.4991	0.0774947	0			0
hsa-miR-769-5p	19	rs76033436	46035156	T	0.1957	0.004726	0.4991	0.0774947	0			0
hsa-miR-769-5p	19	rs76548857	46031941	A	0.1957	0.004726	0.4991	0.0774947	0			0
hsa-miR-769-5p	19	rs79851125	46021114	T	0.1957	0.004726	0.4991	0.0774947	0			0
hsa-miR-185-5p	22	rs147429452	20126286	T	0.05435	0.004743	0.4726	0.252673	0			0
hsa-miR-185-5p	22	rs28496942	20118782	T	0.05435	0.004743	0.4726	0.252673	0			0
hsa-miR-148a-3p	7	rs57064380	26046016	A	0.4457	0.004747	0.4206	0.285257	0			0
hsa-miR-130a-3p	11	rs55649513	57643829	G	0.09783	0.004822	0.2737	0.551893	0			1	0.632505
hsa-miR-130a-3p	11	rs55920079	57642711	C	0.09783	0.004822	0.2737	0.551893	0			1	0.632505
hsa-miR-1304-3p	11	rs1939577	93634158	G	0.2174	0.00485	0.3281	0.0221246	0			0
hsa-miR-1304-3p	11	rs10741469	93649021	T	0.2283	0.004871	0.3292	0.0221246	0			0
hsa-miR-1304-3p	11	rs10831082	93647882	C	0.2283	0.004871	0.3292	0.0221246	0			0
hsa-miR-1304-3p	11	rs10831083	93657901	G	0.2283	0.004871	0.3292	0.0221246	0			0
hsa-miR-5189-5p	16	rs74032901	88491388	T	0.163	0.004884	0.7281	0.0736394	0			0
hsa-miR-182-5p	7	rs11762506	129764506	G	0.1957	0.004888	0.4117	0.632947	0			0
hsa-miR-1294	5	rs11953560	154322210	C	0.4457	0.004891	0.5774	0.15274	0			1	-0.48642
hsa-miR-6775-3p	16	rs16943323	87841250	G	0.09783	0.004909	0.797	0.857566	1	0.0464953	-0.337519	0
hsa-miR-1304-3p	11	rs10047479	93644475	G	0.1413	0.004925	0.3318	0.0221246	0			0
hsa-miR-1304-3p	11	rs10047481	93644534	G	0.1413	0.004925	0.3318	0.0221246	0			0
hsa-miR-1304-3p	11	rs10047484	93644688	A	0.1413	0.004925	0.3318	0.0221246	0			0
hsa-miR-1304-3p	11	rs10128726	93648383	G	0.1413	0.004925	0.3318	0.0221246	0			0
hsa-miR-1304-3p	11	rs10501805	93658788	C	0.1413	0.004925	0.3318	0.0221246	0			0
hsa-miR-1304-3p	11	rs11020467	93659585	G	0.1413	0.004925	0.3318	0.0221246	0			0
hsa-miR-1304-3p	11	rs11020468	93659672	T	0.1413	0.004925	0.3318	0.0221246	0			0
hsa-miR-1304-3p	11	rs11020469	93660047	A	0.1413	0.004925	0.3318	0.0221246	0			0
hsa-miR-1304-3p	11	rs12271543	93655131	G	0.1413	0.004925	0.3318	0.0221246	0			0
hsa-miR-1304-3p	11	rs12274112	93652037	C	0.1413	0.004925	0.3318	0.0221246	0			0
hsa-miR-1304-3p	11	rs12277621	93653545	G	0.1413	0.004925	0.3318	0.0221246	0			0
hsa-miR-1304-3p	11	rs12278092	93654574	G	0.1413	0.004925	0.3318	0.0221246	0			0
hsa-miR-1304-3p	11	rs12278291	93654932	G	0.1413	0.004925	0.3318	0.0221246	0			0
hsa-miR-1304-3p	11	rs12279657	93654908	A	0.1413	0.004925	0.3318	0.0221246	0			0
hsa-miR-1304-3p	11	rs12284176	93654804	T	0.1413	0.004925	0.3318	0.0221246	0			0
hsa-miR-1304-3p	11	rs12291408	93647665	G	0.1413	0.004925	0.3318	0.0221246	0			0
hsa-miR-1304-3p	11	rs12293939	93652772	G	0.1413	0.004925	0.3318	0.0221246	0			0
hsa-miR-1304-3p	11	rs13377252	93656404	C	0.1413	0.004925	0.3318	0.0221246	0			0
hsa-miR-1304-3p	11	rs13377541	93657005	T	0.1413	0.004925	0.3318	0.0221246	0			0
hsa-miR-1304-3p	11	rs16919124	93652467	A	0.1413	0.004925	0.3318	0.0221246	0			0
hsa-miR-1304-3p	11	rs184327895	93644367	C	0.1413	0.004925	0.3318	0.0221246	0			0
hsa-miR-1304-3p	11	rs192677461	93644366	T	0.1413	0.004925	0.3318	0.0221246	0			0
hsa-miR-1304-3p	11	rs61918551	93645649	A	0.1413	0.004925	0.3318	0.0221246	0			0
hsa-miR-1304-3p	11	rs61918553	93645934	A	0.1413	0.004925	0.3318	0.0221246	0			0
hsa-miR-1304-3p	11	rs61918554	93647574	C	0.1413	0.004925	0.3318	0.0221246	0			0
hsa-miR-1304-3p	11	rs61918555	93649538	C	0.1413	0.004925	0.3318	0.0221246	0			0
hsa-miR-1304-3p	11	rs61918557	93651485	T	0.1413	0.004925	0.3318	0.0221246	0			0
hsa-miR-1304-3p	11	rs7113200	93646429	C	0.1413	0.004925	0.3318	0.0221246	0			0
hsa-miR-1304-3p	11	rs7130267	93646918	G	0.1413	0.004925	0.3318	0.0221246	0			0
hsa-miR-1304-3p	11	rs7930519	93657916	C	0.1413	0.004925	0.3318	0.0221246	0			0
hsa-miR-7976	3	rs9864524	127649726	C	0.2174	0.004938	0.289	0.626732	0			0
hsa-miR-1249-3p	22	rs5765250	45298042	A	0.3478	0.004939	0.7202	0.270459	0			0
hsa-miR-3196	20	rs6062834	63175710	C	0.337	0.004948	0.5256	0.736368	0			0
hsa-miR-1270	19	rs7247927	20367521	A	0.4674	0.004957	0.5898	0.0598018	0			0
hsa-miR-4482-3p	10	rs57697665	104362403	A	0.2935	0.00497	0.3739	0.0173127	0			0
hsa-miR-1287-5p	10	rs34533614	98429485	A	0.1304	0.004978	0.6111	0.0633036	0			0
hsa-miR-3940-3p	19	rs3890058	6458155	G	0.08696	0.004979	0.6211	0.88607	0			0
hsa-miR-1294	5	rs6580070	154317378	T	0.4022	0.004983	0.5834	0.15274	0			1	-0.48642
hsa-miR-1294	5	rs6897371	154317232	G	0.4022	0.004983	0.5834	0.15274	0			1	-0.48642
hsa-miR-1294	5	rs7732800	154318133	T	0.4022	0.004983	0.5834	0.15274	0			1	-0.48642
hsa-miR-1294	5	rs889030	154318623	C	0.4022	0.004983	0.5834	0.15274	0			1	-0.48642
hsa-miR-1294	5	rs896383	154318900	A	0.4022	0.004983	0.5834	0.15274	0			1	-0.48642
hsa-miR-627-3p	15	rs1678995	42206212	G	0.1739	0.004986	0.4543	0.214398	0			1	0.943652
hsa-miR-627-3p	15	rs1678996	42206202	T	0.1739	0.004986	0.4543	0.214398	0			1	0.943652
hsa-miR-627-3p	15	rs1703748	42204721	T	0.1739	0.004986	0.4543	0.214398	0			1	0.943652
hsa-miR-627-3p	15	rs2620380	42199342	T	0.1739	0.004986	0.4543	0.214398	0			1	0.943652
hsa-miR-627-3p	15	rs613157	42206875	C	0.1739	0.004986	0.4543	0.214398	0			1	0.943652
hsa-miR-627-3p	15	rs615023	42207341	T	0.1739	0.004986	0.4543	0.214398	0			1	0.943652
hsa-miR-627-3p	15	rs616071	42201120	G	0.1739	0.004986	0.4543	0.214398	0			1	0.943652
hsa-miR-627-3p	15	rs629255	42201579	A	0.1739	0.004986	0.4543	0.214398	0			1	0.943652
hsa-miR-627-3p	15	rs635669	42205579	C	0.1739	0.004986	0.4543	0.214398	0			1	0.943652
hsa-miR-627-3p	15	rs637445	42205193	G	0.1739	0.004986	0.4543	0.214398	0			1	0.943652
hsa-miR-627-3p	15	rs648720	42204977	T	0.1739	0.004986	0.4543	0.214398	0			1	0.943652
hsa-miR-627-3p	15	rs650910	42204536	G	0.1739	0.004986	0.4543	0.214398	0			1	0.943652
hsa-miR-627-3p	15	rs665262	42203564	C	0.1739	0.004986	0.4543	0.214398	0			1	0.943652
hsa-miR-627-3p	15	rs665718	42203456	A	0.1739	0.004986	0.4543	0.214398	0			1	0.943652
hsa-miR-548at-5p	17	rs4365333	42410592	C	0.1087	0.005002	0.2576	0.0863982	0			0
hsa-miR-548at-5p	17	rs8078850	42406645	A	0.1087	0.005002	0.2576	0.0863982	0			0
hsa-miR-1254	10	rs7081960	68756987	G	0.3043	0.005026	0.3588	0.0357585	0			0
hsa-miR-1254	10	rs7095478	68676429	A	0.2391	0.005047	0.3598	0.0357585	0			0
hsa-miR-1254	10	rs77485813	68680638	G	0.2391	0.005047	0.3598	0.0357585	0			0
hsa-miR-1254	10	rs9919474	68671546	T	0.2391	0.005047	0.3598	0.0357585	0			0
hsa-miR-1254	10	rs9919476	68671899	A	0.2391	0.005047	0.3598	0.0357585	0			0
hsa-miR-1254	10	rs9919477	68671936	A	0.2391	0.005047	0.3598	0.0357585	0			0
hsa-miR-5189-5p	16	rs12445547	88452161	T	0.4783	0.005061	0.7379	0.0736394	0			0
hsa-miR-769-5p	19	rs11670218	45923472	G	0.4239	0.005063	0.5209	0.0774947	0			0
hsa-miR-423-3p	17	rs8068171	30144269	A	0.1522	0.005081	0.2195	0.345876	1	0.00550188	-0.493088	0
hsa-let-7i-3p	12	rs56845747	62701384	G	0.07609	0.005085	0.44	0.18493	0			0
hsa-miR-92a-3p	13	rs7336314	91262107	A	0.3804	0.005109	0.4182	0.614102	1	0.0200348	-0.415918	1	-0.60028
hsa-miR-4685-3p	10	rs58685520	98501891	C	0.05435	0.005115	0.593	0.339357	0			0
hsa-miR-2110	10	rs1903891	114208104	A	0.1196	0.005116	0.2149	0.459292	0			0
hsa-miR-2110	10	rs1903892	114208086	T	0.1196	0.005116	0.2149	0.459292	0			0
hsa-miR-2110	10	rs34487722	114249129	C	0.1304	0.005116	0.2149	0.459292	0			0
hsa-miR-1254	10	rs10740308	68695139	A	0.3913	0.005142	0.3642	0.0357585	0			0
hsa-miR-1254	10	rs1782328	68699449	A	0.3913	0.005142	0.3642	0.0357585	0			0
hsa-miR-1254	10	rs1967168	68690507	T	0.3913	0.005142	0.3642	0.0357585	0			0
hsa-miR-1254	10	rs2088501	68696944	A	0.3913	0.005142	0.3642	0.0357585	0			0
hsa-miR-1254	10	rs7902140	68695857	C	0.3913	0.005142	0.3642	0.0357585	0			0
hsa-miR-4326	20	rs6010884	63253450	C	0.2174	0.005145	0.5795	0.149429	0			0
hsa-miR-126-5p	9	rs13295336	136595093	A	0.08696	0.005156	0.6812	0.183988	1	6.91e-07	0.717241	1	2.62226
hsa-miR-4482-3p	10	rs74154781	104282569	A	0.2283	0.005159	0.3816	0.0178529	0			0
hsa-miR-130a-3p	11	rs7930585	57593994	A	0.06522	0.005174	0.2876	0.551893	0			1	0.632505
hsa-miR-335-3p	7	rs12672192	130478161	G	0.2283	0.005178	0.2726	0.137649	0			0
hsa-miR-335-3p	7	rs12706937	130478806	A	0.2283	0.005178	0.2726	0.137649	0			0
hsa-miR-4781-3p	1	rs10888832	54049368	C	0.2609	0.005184	0.4996	0.0465666	0			0
hsa-miR-4781-3p	1	rs1154	54026896	C	0.2609	0.005184	0.4996	0.0465666	0			0
hsa-miR-4781-3p	1	rs12095340	54038056	A	0.2609	0.005184	0.4996	0.0465666	0			0
hsa-miR-4781-3p	1	rs41538044	54045527	G	0.2609	0.005184	0.4996	0.0465666	0			0
hsa-miR-4781-3p	1	rs56186476	54026820	T	0.2609	0.005184	0.4996	0.0465666	0			0
hsa-miR-4781-3p	1	rs7526578	54030807	C	0.2609	0.005184	0.4996	0.0465666	0			0
hsa-miR-641	19	rs11668520	40296815	T	0.2717	0.005191	0.3162	0.164052	0			0
hsa-miR-641	19	rs35090721	40303532	T	0.2717	0.005191	0.3162	0.164052	0			0
hsa-miR-641	19	rs75064714	40299922	T	0.2717	0.005191	0.3162	0.164052	0			0
hsa-miR-641	19	rs75408639	40303497	A	0.2717	0.005191	0.3162	0.164052	0			0
hsa-miR-941	20	rs77777268	63935575	C	0.07609	0.005214	0.4126	0.0319097	0			0
hsa-miR-1254	10	rs10733847	68696795	T	0.25	0.005218	0.3678	0.0357585	0			0
hsa-miR-1254	10	rs1967167	68690515	A	0.25	0.005218	0.3678	0.0357585	0			0
hsa-miR-1254	10	rs2030057	68684562	T	0.25	0.005218	0.3678	0.0357585	0			0
hsa-miR-1254	10	rs5030882	68692714	C	0.25	0.005218	0.3678	0.0357585	0			0
hsa-miR-1254	10	rs7901888	68695733	A	0.25	0.005218	0.3678	0.0357585	0			0
hsa-miR-1254	10	rs7902023	68695837	A	0.25	0.005218	0.3678	0.0357585	0			0
hsa-miR-324-5p	17	rs45618636	7240519	A	0.09783	0.005221	0.5464	0.26163	1	0.0298643	0.401056	1	0.398904
hsa-miR-155-5p	21	rs60843929	25486088	T	0.07609	0.005228	0.3934	0.504502	0			0
hsa-miR-155-5p	21	rs73899005	25475634	G	0.07609	0.005228	0.3934	0.504502	0			0
hsa-miR-155-5p	21	rs73899010	25513031	G	0.07609	0.005228	0.3934	0.504502	0			0
hsa-miR-769-5p	19	rs7247826	45929953	G	0.4565	0.005233	0.5309	0.0774947	0			0
hsa-miR-25-5p	7	rs11505848	100137219	T	0.3043	0.005249	0.2446	0.20732	1	0.012678	-0.395894	1	-0.93466
hsa-miR-654-3p	14	rs4547276	100964857	A	0.4674	0.005255	0.7335	0.124127	0			0
hsa-miR-769-5p	19	rs116504986	45923678	A	0.1087	0.005258	0.5326	0.0774947	0			0
hsa-miR-769-5p	19	rs139879461	45926732	A	0.1087	0.005258	0.5326	0.0774947	0			0
hsa-miR-375	2	rs10932794	219043279	A	0.2391	0.005286	0.4043	0.0930336	0			1	-0.78754
hsa-miR-375	2	rs12465007	219042188	A	0.2391	0.005286	0.4043	0.0930336	0			1	-0.78754
hsa-miR-375	2	rs12467118	219043966	G	0.2391	0.005286	0.4043	0.0930336	0			1	-0.78754
hsa-miR-375	2	rs12467406	219044786	A	0.2391	0.005286	0.4043	0.0930336	0			1	-0.78754
hsa-miR-375	2	rs6761520	219053851	T	0.2283	0.005286	0.4043	0.0930336	0			1	-0.78754
hsa-miR-589-3p	7	rs6946228	5579447	G	0.3478	0.005287	0.7501	0.282395	0			0
hsa-miR-1226-3p	3	rs139885062	47843607	T	0.06522	0.005296	0.1415	0.090255	0			1	-0.73861
hsa-miR-1226-3p	3	rs142467519	47895530	T	0.06522	0.005296	0.1415	0.090255	0			1	-0.73861
hsa-miR-1226-3p	3	rs144801203	47924715	C	0.06522	0.005296	0.1415	0.090255	0			1	-0.73861
hsa-miR-1226-3p	3	rs146935683	47867703	G	0.06522	0.005296	0.1415	0.090255	0			1	-0.73861
hsa-miR-1226-3p	3	rs147611470	47794280	A	0.06522	0.005296	0.1415	0.090255	0			1	-0.73861
hsa-miR-1226-3p	3	rs148164459	47842523	T	0.06522	0.005296	0.1415	0.090255	0			1	-0.73861
hsa-miR-1226-3p	3	rs148949564	47854312	T	0.06522	0.005296	0.1415	0.090255	0			1	-0.73861
hsa-miR-1226-3p	3	rs150299077	47925713	C	0.06522	0.005296	0.1415	0.090255	0			1	-0.73861
hsa-miR-1226-3p	3	rs151032711	47813314	C	0.06522	0.005296	0.1415	0.090255	0			1	-0.73861
hsa-miR-1226-3p	3	rs191394604	47788128	G	0.06522	0.005296	0.1415	0.090255	0			1	-0.73861
hsa-miR-1226-3p	3	rs550646708	47852380	C	0.06522	0.005296	0.1415	0.090255	0			1	-0.73861
hsa-miR-1287-5p	10	rs10883091	98407482	C	0.3478	0.005306	0.6308	0.065298	0			0
hsa-miR-1287-5p	10	rs10883092	98407519	A	0.3478	0.005306	0.6308	0.065298	0			0
hsa-miR-1249-3p	22	rs132840	45161363	G	0.4239	0.005306	0.7419	0.270459	0			0
hsa-let-7d-5p	9	rs10821300	94135651	C	0.05435	0.005319	0.4021	0.1433	0			0
hsa-let-7d-5p	9	rs3996232	94137495	A	0.05435	0.005319	0.4021	0.1433	0			0
hsa-miR-18a-3p	13	rs1408250	91425060	G	0.2174	0.005322	0.4325	0.632981	1	0.0119132	-0.442444	0
hsa-miR-18a-3p	13	rs7323109	91438630	C	0.2174	0.005322	0.4325	0.632981	1	0.0119132	-0.442444	0
hsa-miR-1301-3p	2	rs10196664	25366597	G	0.1196	0.005327	0.4646	0.144664	1	0.0177987	-0.393854	1	-0.48298
hsa-miR-1301-3p	2	rs1108681	25362104	A	0.1196	0.005327	0.4646	0.144664	1	0.0177987	-0.393854	1	-0.48298
hsa-miR-1301-3p	2	rs13013550	25364736	C	0.1196	0.005327	0.4646	0.144664	1	0.0177987	-0.393854	1	-0.48298
hsa-miR-1301-3p	2	rs35210809	25365148	A	0.1196	0.005327	0.4646	0.144664	1	0.0177987	-0.393854	1	-0.48298
hsa-miR-1301-3p	2	rs6732316	25364235	C	0.1196	0.005327	0.4646	0.144664	1	0.0177987	-0.393854	1	-0.48298
hsa-miR-1301-3p	2	rs873662	25362734	C	0.1196	0.005327	0.4646	0.144664	1	0.0177987	-0.393854	1	-0.48298
hsa-miR-126-3p	9	rs10870098	136618085	G	0.08696	0.005338	0.6896	0.157355	0			0
hsa-miR-126-3p	9	rs11145798	136617909	T	0.08696	0.005338	0.6896	0.157355	0			0
hsa-miR-126-3p	9	rs11145799	136617954	T	0.08696	0.005338	0.6896	0.157355	0			0
hsa-miR-126-3p	9	rs11145800	136618043	C	0.08696	0.005338	0.6896	0.157355	0			0
hsa-miR-126-3p	9	rs11145801	136618306	G	0.08696	0.005338	0.6896	0.157355	0			0
hsa-miR-126-3p	9	rs11145802	136618314	G	0.08696	0.005338	0.6896	0.157355	0			0
hsa-miR-126-3p	9	rs11145803	136618317	T	0.08696	0.005338	0.6896	0.157355	0			0
hsa-miR-126-3p	9	rs11145804	136619223	C	0.08696	0.005338	0.6896	0.157355	0			0
hsa-miR-126-3p	9	rs12685728	136618687	T	0.08696	0.005338	0.6896	0.157355	0			0
hsa-miR-126-3p	9	rs12685730	136618755	T	0.08696	0.005338	0.6896	0.157355	0			0
hsa-miR-126-3p	9	rs12686430	136618837	C	0.08696	0.005338	0.6896	0.157355	0			0
hsa-miR-126-3p	9	rs56697804	136617342	C	0.08696	0.005338	0.6896	0.157355	0			0
hsa-miR-126-3p	9	rs59366724	136620218	A	0.08696	0.005338	0.6896	0.157355	0			0
hsa-miR-126-3p	9	rs7025466	136619539	A	0.08696	0.005338	0.6896	0.157355	0			0
hsa-miR-126-3p	9	rs73668346	136616368	A	0.08696	0.005338	0.6896	0.157355	0			0
hsa-miR-126-3p	9	rs77407992	136616486	C	0.08696	0.005338	0.6896	0.157355	0			0
hsa-miR-4511	15	rs75745640	65769155	C	0.09783	0.005346	0.2026	0.0685041	0			1	0.831451
hsa-miR-4775	2	rs10192310	207684869	A	0.08696	0.005355	0.5574	0.393489	1	0.000529296	0.553142	0
hsa-let-7i-5p	12	rs4763189	62654267	C	0.3804	0.005358	0.4542	0.556993	0			0
hsa-miR-17-3p	13	rs9583916	91330498	A	0.1522	0.005388	0.4345	0.166509	1	0.0120428	-0.427423	0
hsa-miR-17-3p	13	rs76619452	91409483	G	0.1196	0.005393	0.4348	0.166509	1	0.0120428	-0.427423	0
hsa-miR-4326	20	rs138494427	63246088	T	0.05435	0.005404	0.5941	0.150411	0			0
hsa-miR-148a-3p	7	rs12111617	26004119	G	0.4022	0.005423	0.4581	0.285257	0			0
hsa-miR-148a-3p	7	rs12112544	26002259	A	0.4022	0.005423	0.4581	0.285257	0			0
hsa-miR-148a-3p	7	rs2893237	25998964	A	0.4022	0.005423	0.4581	0.285257	0			0
hsa-miR-148a-3p	7	rs4722562	25999068	C	0.4022	0.005423	0.4581	0.285257	0			0
hsa-miR-148a-3p	7	rs58292232	26001109	T	0.4022	0.005423	0.4581	0.285257	0			0
hsa-miR-4482-3p	10	rs11192024	104366649	T	0.2826	0.005427	0.393	0.0186575	0			0
hsa-miR-589-3p	7	rs11975313	5491323	A	0.3587	0.005436	0.7581	0.282395	0			0
hsa-miR-24-3p	9	rs4744435	95069189	T	0.413	0.00546	0.3018	0.0894075	0			0
hsa-miR-636	17	rs11870540	76669773	T	0.337	0.00546	0.5334	0.842589	0			0
hsa-miR-296-5p	20	rs6100221	58794459	T	0.1957	0.005464	0.636	0.231847	0			0
hsa-miR-345-5p	14	rs7141634	100321677	C	0.2826	0.005468	0.444	0.119836	0			0
hsa-miR-1226-3p	3	rs7649277	47766287	T	0.413	0.00547	0.1455	0.090255	0			1	-0.73861
hsa-miR-190a-5p	15	rs11857789	62923393	C	0.25	0.005488	0.6062	0.932539	0			0
hsa-miR-296-5p	20	rs114868339	58723433	G	0.1196	0.00549	0.6374	0.231847	0			0
hsa-miR-296-5p	20	rs116598790	58733138	A	0.1196	0.00549	0.6374	0.231847	0			0
hsa-miR-296-5p	20	rs146206622	58730506	T	0.1196	0.00549	0.6374	0.231847	0			0
hsa-miR-4732-3p	17	rs8066584	28894025	T	0.2717	0.005492	0.1971	0.068352	1	0.011226	-0.457113	1	-0.7517
hsa-miR-423-3p	17	rs113881354	30135749	T	0.1304	0.005492	0.2331	0.345876	1	0.00550188	-0.493088	0
hsa-miR-183-5p	7	rs11762506	129764506	G	0.1957	0.005494	0.4392	0.147946	0			0
hsa-miR-186-5p	1	rs114701258	71129733	T	0.1304	0.005496	0.3208	0.0368764	0			1	0.480066
hsa-miR-186-5p	1	rs115277270	71071779	T	0.1304	0.005496	0.3208	0.0368764	0			1	0.480066
hsa-miR-186-5p	1	rs115507724	71057723	C	0.1304	0.005496	0.3208	0.0368764	0			1	0.480066
hsa-miR-186-5p	1	rs115896092	71055467	C	0.1304	0.005496	0.3208	0.0368764	0			1	0.480066
hsa-miR-186-5p	1	rs116327459	71101317	G	0.1304	0.005496	0.3208	0.0368764	0			1	0.480066
hsa-miR-186-5p	1	rs144736150	71131784	T	0.1304	0.005496	0.3208	0.0368764	0			1	0.480066
hsa-miR-186-5p	1	rs76433299	71165843	G	0.1304	0.005496	0.3208	0.0368764	0			1	0.480066
hsa-miR-3615	17	rs112958585	74757583	T	0.09783	0.00551	0.444	0.183774	0			0
hsa-miR-941	20	rs144223956	63911379	A	0.08696	0.005517	0.4282	0.0333198	0			0
hsa-miR-30e-5p	1	rs4660445	40712851	A	0.3804	0.005522	0.476	0.431574	0			0
hsa-miR-1227-3p	19	rs111247840	2270261	G	0.2065	0.005529	0.5456	0.585043	1	0.0119132	0.435217	0
hsa-miR-30a-5p	6	rs1192038	71377638	T	0.163	0.005538	0.4733	0.0484516	0			0
hsa-miR-30a-5p	6	rs828638	71389802	T	0.163	0.005538	0.4733	0.0484516	0			0
hsa-miR-339-5p	7	rs77149516	1099853	T	0.1739	0.005546	0.6616	0.891842	0			0
hsa-miR-1249-3p	22	rs132841	45161370	C	0.4565	0.005567	0.7565	0.270459	0			0
hsa-miR-1249-3p	22	rs132842	45161922	T	0.4457	0.005567	0.7565	0.270459	0			0
hsa-miR-1249-3p	22	rs132844	45162535	T	0.4457	0.005567	0.7565	0.270459	0			0
hsa-miR-3182	16	rs75043380	83443289	T	0.1848	0.005567	0.7889	0.845964	1	0.0101548	0.474115	1	1.00473
hsa-miR-181c-5p	19	rs8101054	13948078	C	0.1848	0.005567	0.6077	0.977379	1	0.00117048	0.538449	1	1.1934
hsa-miR-1254	10	rs1782329	68818535	G	0.4565	0.005589	0.3849	0.0357585	0			0
hsa-miR-1254	10	rs2454317	68817285	C	0.4565	0.005589	0.3849	0.0357585	0			0
hsa-miR-1254	10	rs2490179	68816660	T	0.4565	0.005589	0.3849	0.0357585	0			0
hsa-miR-1254	10	rs2497099	68817465	T	0.4565	0.005589	0.3849	0.0357585	0			0
hsa-miR-1254	10	rs3121726	68821438	T	0.4565	0.005589	0.3849	0.0357585	0			0
hsa-miR-1254	10	rs7080583	68817729	A	0.4565	0.005589	0.3849	0.0357585	0			0
hsa-miR-574-5p	4	rs60291293	38939836	T	0.08696	0.00559	0.6483	0.119222	0			1	-0.61954
hsa-miR-4516	16	rs8047396	2078613	C	0.4783	0.005613	0.4592	0.23334	0			0
hsa-miR-1304-3p	11	rs657177	93794053	T	0.1957	0.005629	0.3636	0.0249041	0			0
hsa-miR-1304-3p	11	rs683660	93803515	A	0.1957	0.005629	0.3636	0.0249041	0			0
hsa-miR-33b-5p	17	rs3744113	17845331	C	0.3696	0.005637	0.3746	0.270309	0			0
hsa-miR-1287-5p	10	rs74154481	98451015	T	0.1522	0.005648	0.6502	0.0655371	0			0
hsa-miR-874-3p	5	rs62375420	137590507	G	0.2717	0.005653	0.3827	0.170398	1	0.00879295	-0.469942	0
hsa-miR-874-3p	5	rs722360	137585725	T	0.2826	0.005653	0.3827	0.170398	1	0.00879295	-0.469942	0
hsa-miR-1287-5p	10	rs10883088	98401241	A	0.3261	0.005669	0.6512	0.0655371	0			0
hsa-miR-1287-5p	10	rs6584195	98400990	G	0.3261	0.005669	0.6512	0.0655371	0			0
hsa-miR-1287-5p	10	rs7073632	98401089	G	0.3261	0.005669	0.6512	0.0655371	0			0
hsa-let-7e-5p	19	rs28731365	51723645	G	0.08696	0.005674	0.7418	0.616004	0			1	-0.76311
hsa-miR-30a-5p	6	rs4707914	71398065	T	0.2391	0.005684	0.4805	0.0484516	0			0
hsa-miR-151a-3p	8	rs10108278	140650671	A	0.3261	0.005694	0.2997	0.366149	0			0
hsa-miR-151a-3p	8	rs11994438	140642309	A	0.3261	0.005694	0.2997	0.366149	0			0
hsa-miR-375	2	rs16859499	219051546	C	0.25	0.005701	0.4243	0.0971009	0			1	-0.78754
hsa-miR-7706	15	rs57373962	85371344	C	0.4674	0.005734	0.2684	0.0508322	0			1	-0.48698
hsa-miR-7706	15	rs73446289	85378096	G	0.4565	0.005734	0.2684	0.0508322	0			1	-0.48698
hsa-miR-574-3p	4	rs11942295	38953146	T	0.2717	0.005743	0.6548	0.301316	1	0.0371313	-0.371344	0
hsa-miR-574-3p	4	rs11946477	38953055	A	0.2717	0.005743	0.6548	0.301316	1	0.0371313	-0.371344	0
hsa-miR-574-3p	4	rs28479086	38954406	G	0.2717	0.005743	0.6548	0.301316	1	0.0371313	-0.371344	0
hsa-miR-574-3p	4	rs28537898	38954481	A	0.2717	0.005743	0.6548	0.301316	1	0.0371313	-0.371344	0
hsa-miR-574-3p	4	rs6836834	38958398	T	0.2717	0.005743	0.6548	0.301316	1	0.0371313	-0.371344	0
hsa-miR-574-3p	4	rs6847804	38958848	G	0.2717	0.005743	0.6548	0.301316	1	0.0371313	-0.371344	0
hsa-miR-598-3p	8	rs7014861	10979509	G	0.1304	0.00576	0.743	0.5856	1	6.91e-07	0.722466	1	1.1785
hsa-miR-183-3p	7	rs139652681	129760568	T	0.09783	0.005775	0.4396	0.656894	0			0
hsa-miR-486-3p	8	rs111608534	41689302	A	0.1848	0.00578	0.4818	0.9999	0			1	-0.76785
hsa-miR-486-3p	8	rs73617322	41688908	A	0.1848	0.00578	0.4818	0.9999	0			1	-0.76785
hsa-miR-486-3p	8	rs73617325	41689138	A	0.1848	0.00578	0.4818	0.9999	0			1	-0.76785
hsa-miR-99a-5p	21	rs4239814	16630946	G	0.4674	0.00579	0.6207	0.866502	0			0
hsa-miR-101-3p	9	rs691772	4825117	G	0.2935	0.005791	0.7633	0.370264	0			0
hsa-miR-339-5p	7	rs112038236	1102708	T	0.1522	0.0058	0.6754	0.891842	0			0
hsa-miR-30a-5p	6	rs12192535	71423486	C	0.3043	0.00581	0.4868	0.0484516	0			0
hsa-miR-30a-5p	6	rs12214632	71423378	A	0.3043	0.00581	0.4868	0.0484516	0			0
hsa-miR-185-3p	22	rs115247175	19938765	T	0.06522	0.00582	0.5329	0.831055	0			0
hsa-miR-185-3p	22	rs573285888	19951136	G	0.06522	0.00582	0.5329	0.831055	0			0
hsa-miR-345-5p	14	rs12323816	100271017	A	0.25	0.005822	0.4617	0.119836	0			0
hsa-miR-345-5p	14	rs7153665	100264583	A	0.25	0.005822	0.4617	0.119836	0			0
hsa-miR-1254	10	rs10762240	68761632	C	0.4674	0.005832	0.3954	0.0357585	0			0
hsa-miR-1254	10	rs10823258	68771460	C	0.4783	0.005832	0.3954	0.0357585	0			0
hsa-miR-1254	10	rs1162958	68764175	A	0.4674	0.005832	0.3954	0.0357585	0			0
hsa-miR-1254	10	rs1162959	68769253	C	0.4674	0.005832	0.3954	0.0357585	0			0
hsa-miR-1254	10	rs1162962	68737600	T	0.4674	0.005832	0.3954	0.0357585	0			0
hsa-miR-1254	10	rs1162968	68735240	C	0.4674	0.005832	0.3954	0.0357585	0			0
hsa-miR-1254	10	rs1163146	68810647	G	0.4674	0.005832	0.3954	0.0357585	0			0
hsa-miR-1254	10	rs1163190	68805743	G	0.4674	0.005832	0.3954	0.0357585	0			0
hsa-miR-1254	10	rs1163191	68804363	A	0.4783	0.005832	0.3954	0.0357585	0			0
hsa-miR-1254	10	rs1163192	68804279	C	0.4674	0.005832	0.3954	0.0357585	0			0
hsa-miR-1254	10	rs1163193	68804122	G	0.4674	0.005832	0.3954	0.0357585	0			0
hsa-miR-1254	10	rs1163194	68803868	A	0.4674	0.005832	0.3954	0.0357585	0			0
hsa-miR-1254	10	rs1163198	68801126	G	0.4674	0.005832	0.3954	0.0357585	0			0
hsa-miR-1254	10	rs12252735	68719657	C	0.4783	0.005832	0.3954	0.0357585	0			0
hsa-miR-1254	10	rs1694335	68758858	A	0.4674	0.005832	0.3954	0.0357585	0			0
hsa-miR-1254	10	rs1694479	68781226	C	0.4674	0.005832	0.3954	0.0357585	0			0
hsa-miR-1254	10	rs1694488	68773452	A	0.4783	0.005832	0.3954	0.0357585	0			0
hsa-miR-1254	10	rs1694503	68808252	G	0.4674	0.005832	0.3954	0.0357585	0			0
hsa-miR-1254	10	rs1782339	68760665	G	0.4674	0.005832	0.3954	0.0357585	0			0
hsa-miR-1254	10	rs1782345	68807451	C	0.4674	0.005832	0.3954	0.0357585	0			0
hsa-miR-1254	10	rs9415936	68770160	A	0.4674	0.005832	0.3954	0.0357585	0			0
hsa-miR-30a-5p	6	rs1918478	71414369	T	0.1413	0.005841	0.4883	0.0484516	0			0
[truncated: 127,312 more rows]
